# Supplementary material for: TAD-like single-cell domain structures exist on both active and inactive X chromosomes and persist under epigenetic perturbations
Source: Genome Biol. 2021 Nov 8;22:309. doi: 10.1186/s13059-021-02523-8 (PMC8574027; doi:10.1186/s13059-021-02523-8)
Supplement: Supplementary file 2 — Additional file 2: Supplementary Table 1. The genomic coordinates of chromatin tracing target regions on human X chromosome. [file 13059_2021_2523_MOESM2_ESM.xlsx]

## Sheet: Sheet1
Reference genome: hg18	main chromatin tracing target region
chrX:76800000-76830000
chrX:76830000-76860000
chrX:76860000-76890000
chrX:76890000-76920000
chrX:76920000-76950000
chrX:76950000-76980000
chrX:76980000-77010000
chrX:77010000-77040000
chrX:77040000-77070000
chrX:77070000-77100000
chrX:77100000-77130000
chrX:77130000-77160000
chrX:77160000-77190000
chrX:77190000-77220000
chrX:77220000-77250000
chrX:77250000-77280000
chrX:77280000-77310000
chrX:77310000-77340000
chrX:77340000-77370000
chrX:77370000-77400000
chrX:77400000-77430000
chrX:77430000-77460000
chrX:77460000-77490000
chrX:77490000-77520000
chrX:77520000-77550000
chrX:77550000-77580000
chrX:77580000-77610000
chrX:77610000-77640000

## Sheet: Sheet2
Reference genome: hg18	Closed chromatin tracing region
chrX:8280000-8310000
chrX:8310000-8340000
chrX:8340000-8370000
chrX:8370000-8400000
chrX:8400000-8430000
chrX:8430000-8460000
chrX:8460000-8490000
chrX:8490000-8520000
chrX:8520000-8550000
chrX:8550000-8580000
chrX:8580000-8610000
chrX:8610000-8640000
chrX:8640000-8670000
chrX:8670000-8700000
chrX:8700000-8730000
chrX:8730000-8760000
chrX:8760000-8790000
chrX:8790000-8820000
chrX:8820000-8850000
chrX:8850000-8880000
chrX:8880000-8910000
chrX:8910000-8940000
chrX:8940000-8970000
chrX:8970000-9000000
chrX:9000000-9030000
chrX:9030000-9060000
chrX:9060000-9090000
chrX:9090000-9120000

## Sheet: Sheet3
Reference genome: hg18	Open chromatin tracing regions
chrX:100040000-100070000
chrX:100070000-100100000
chrX:100100000-100130000
chrX:100130000-100160000
chrX:100160000-100190000
chrX:100190000-100220000
chrX:100220000-100250000
chrX:100250000-100280000
chrX:100280000-100310000
chrX:100310000-100340000
chrX:100340000-100370000
chrX:100370000-100400000
chrX:100400000-100430000
chrX:100430000-100460000
chrX:100460000-100490000
chrX:100490000-100520000
chrX:100520000-100550000
chrX:100550000-100580000
chrX:100580000-100610000
chrX:100610000-100640000
chrX:100640000-100670000
chrX:100670000-100700000
chrX:100700000-100730000
chrX:100730000-100760000
chrX:100760000-100790000
chrX:100790000-100820000
chrX:100820000-100850000
chrX:100850000-100880000
