# Supplementary material for: TAD-like single-cell domain structures exist on both active and inactive X chromosomes and persist under epigenetic perturbations
Source: Genome Biol. 2021 Nov 8;22:309. doi: 10.1186/s13059-021-02523-8 (PMC8574027; doi:10.1186/s13059-021-02523-8)
Supplement: Supplementary file 3 — Additional file 3: Supplementary Table 2. Sequences of the chromatin tracing template oligo pools. [file 13059_2021_2523_MOESM3_ESM.xlsx]

## Sheet: main region
GTGGTAAAGCTCCGCGGCTTCGCAACGCTTGGGACGGTTCCAATCGGATCTAATTTCCTGGTTTTGATCATGGTACTATGGATTGGTCAATGCGGAACGA
GTGGTAAAGCTCCGCGGCTTCGCAACGCTTGGGACGGTTCCAATCGGATCAGATTTGGCCCACAGGTGCAGTTTGTAAACGATTGGTCAATGCGGAACGA
GTGGTAAAGCTCCGCGGCTTCGCAACGCTTGGGACGGTTCCAATCGGATCAAAGCTTATTTATAAAAACAGGCAGAGGATGATTGGTCAATGCGGAACGA
GTGGTAAAGCTCCGCGGCTTCGCAACGCTTGGGACGGTTCCAATCGGATCACTCAACTTTGCCATTGTACATATGTGAAAGATTGGTCAATGCGGAACGA
GTGGTAAAGCTCCGCGGCTTCGCAACGCTTGGGACGGTTCCAATCGGATCTAAATATTTTTGACTTGTGGACCGTATGGTGATTGGTCAATGCGGAACGA
GTGGTAAAGCTCCGCGGCTTCGCAACGCTTGGGACGGTTCCAATCGGATCATTAGTGGGAAAACTAATCTCTGAATAAGAGATTGGTCAATGCGGAACGA
GTGGTAAAGCTCCGCGGCTTCGCAACGCTTGGGACGGTTCCAATCGGATCCCTGGATTGAATCATAGAGCAGAAAGAAAAGATTGGTCAATGCGGAACGA
GTGGTAAAGCTCCGCGGCTTCGCAACGCTTGGGACGGTTCCAATCGGATCTGAGGAATTGTCACAGGCTGAAGTAGATTAGATTGGTCAATGCGGAACGA
GTGGTAAAGCTCCGCGGCTTCGCAACGCTTGGGACGGTTCCAATCGGATCCCACAAGTGTCAAGGTCATCAAAGTAAAGAGATTGGTCAATGCGGAACGA
GTGGTAAAGCTCCGCGGCTTCGCAACGCTTGGGACGGTTCCAATCGGATCCAATTCGATCATGAGAAAACATTAGACAAAGATTGGTCAATGCGGAACGA
GTGGTAAAGCTCCGCGGCTTCGCAACGCTTGGGACGGTTCCAATCGGATCTGTGGTATTCTGTCAAAATGCATAATAATCGATTGGTCAATGCGGAACGA
GTGGTAAAGCTCCGCGGCTTCGCAACGCTTGGGACGGTTCCAATCGGATCAGAGTAATAAGACATATTGACGGCTGGGCAGATTGGTCAATGCGGAACGA
GTGGTAAAGCTCCGCGGCTTCGCAACGCTTGGGACGGTTCCAATCGGATCCAACTCAGGTTCAAAATTAGTATCTTAAGTGATTGGTCAATGCGGAACGA
GTGGTAAAGCTCCGCGGCTTCGCAACGCTTGGGACGGTTCCAATCGGATCAGGAATTAAAAAACAAAACATGTGGCCGGGGATTGGTCAATGCGGAACGA
GTGGTAAAGCTCCGCGGCTTCGCAACGCTTGGGACGGTTCCAATCGGATCGGAGTATAGCCAAGGAATGTTAAATATTTTGATTGGTCAATGCGGAACGA
GTGGTAAAGCTCCGCGGCTTCGCAACGCTTGGGACGGTTCCAATCGGATCCTAAAGCATCACACCATATTTTAAAGTTTGGATTGGTCAATGCGGAACGA
GTGGTAAAGCTCCGCGGCTTCGCAACGCTTGGGACGGTTCCAATCGGATCCATCCATAAACAAGGTGATAAAATTTGCTTGATTGGTCAATGCGGAACGA
GTGGTAAAGCTCCGCGGCTTCGCAACGCTTGGGACGGTTCCAATCGGATCTCTGAGAACAGGTTTGAAGAAAATTGCTGGGATTGGTCAATGCGGAACGA
GTGGTAAAGCTCCGCGGCTTCGCAACGCTTGGGACGGTTCCAATCGGATCTAAAATGCACGATAGGTCATCTGAGATACAGATTGGTCAATGCGGAACGA
GTGGTAAAGCTCCGCGGCTTCGCAACGCTTGGGACGGTTCCAATCGGATCGGAGTTTTAAACATATTTAATCCAGTATGCGATTGGTCAATGCGGAACGA
GTGGTAAAGCTCCGCGGCTTCGCAACGCTTGGGACGGTTCCAATCGGATCTTCTTTTTAGTAGAGACAAGGTATCACTACGATTGGTCAATGCGGAACGA
GTGGTAAAGCTCCGCGGCTTCGCAACGCTTGGGACGGTTCCAATCGGATCAACACAGGCTTACAAAGATCTCCAGTATCTGATTGGTCAATGCGGAACGA
GTGGTAAAGCTCCGCGGCTTCGCAACGCTTGGGACGGTTCCAATCGGATCTATAAATAGAGACACCAAAGAGATGTACACGATTGGTCAATGCGGAACGA
GTGGTAAAGCTCCGCGGCTTCGCAACGCTTGGGACGGTTCCAATCGGATCAACATAAAATGACCTTCCCCAAACCTCAAAGATTGGTCAATGCGGAACGA
GTGGTAAAGCTCCGCGGCTTCGCAACGCTTGGGACGGTTCCAATCGGATCAGTCATCAAAAAGCCCACCACAGCAACAACGATTGGTCAATGCGGAACGA
GTGGTAAAGCTCCGCGGCTTCGCAACGCTTGGGACGGTTCCAATCGGATCAAGAAGAGTTCATCTGCCATCCATGGGTTGGATTGGTCAATGCGGAACGA
GTGGTAAAGCTCCGCGGCTTCGCAACGCTTGGGACGGTTCCAATCGGATCTGCAAAAATGCGTTCCTATTCCCAGTTGGCGATTGGTCAATGCGGAACGA
GTGGTAAAGCTCCGCGGCTTCGCAACGCTTGGGACGGTTCCAATCGGATCGGTCCAGAGTTCAAAAATAAATACAGTAATGATTGGTCAATGCGGAACGA
GTGGTAAAGCTCCGCGGCTTCGCAACGCTTGGGACGGTTCCAATCGGATCTACAAAAAATTTAAAAATAAGGCCGGTACGGATTGGTCAATGCGGAACGA
GTGGTAAAGCTCCGCGGCTTCGCAACGCTTGGGACGGTTCCAATCGGATCAAATTGTATACTGTAAATGGTGAACTGTGTGATTGGTCAATGCGGAACGA
GTGGTAAAGCTCCGCGGCTTCGCAACGCTTGGGACGGTTCCAATCGGATCTGGTGGTAATCCTCTATGATTATACTAAAAGATTGGTCAATGCGGAACGA
GTGGTAAAGCTCCGCGGCTTCGCAACGCTTGGGACGGTTCCAATCGGATCCGTTTTCATCAAGATGTCTACTTATTGATAGATTGGTCAATGCGGAACGA
GTGGTAAAGCTCCGCGGCTTCGCAACGCTTGGGACGGTTCCAATCGGATCCAACATCTTGTTCCTTGATCTGGGTGCCCTGATTGGTCAATGCGGAACGA
GTGGTAAAGCTCCGCGGCTTCGCAACGCTTGGGACGGTTCCAATCGGATCAAAATCTTTCAATAGGGAAAAAAGTGGTCAGATTGGTCAATGCGGAACGA
GTGGTAAAGCTCCGCGGCTTCGCAACGCTTGGGACGGTTCCAATCGGATCGGAACTAATCTGATCATATGATATCTTTGAGATTGGTCAATGCGGAACGA
GTGGTAAAGCTCCGCGGCTTCGCAACGCTTGGGACGGTTCCAATCGGATCCCCATTTGTCATCAACTACAGCAATACCTTGATTGGTCAATGCGGAACGA
GTGGTAAAGCTCCGCGGCTTCGCAACGCTTGGGACGGTTCCAATCGGATCACTCAAGTCAATCTTCCTCTTCTCCAACAAGATTGGTCAATGCGGAACGA
GTGGTAAAGCTCCGCGGCTTCGCAACGCTTGGGACGGTTCCAATCGGATCTCATTGTAGACTTTTCCCTTTCATACCAATGATTGGTCAATGCGGAACGA
GTGGTAAAGCTCCGCGGCTTCGCAACGCTTGGGACGGTTCCAATCGGATCTATGGGATAAACATGTTCTCTGCAATCAAGGATTGGTCAATGCGGAACGA
GTGGTAAAGCTCCGCGGCTTCGCAACGCTTGGGACGGTTCCAATCGGATCTGATCCTGACAGTCTGCCATGAGCTAATCTGATTGGTCAATGCGGAACGA
GTGGTAAAGCTCCGCGGCTTCGCAACGCTTGGGACGGTTCCAATCGGATCCAATATAAATTCACAAATCACGGTAACAAGGATTGGTCAATGCGGAACGA
GTGGTAAAGCTCCGCGGCTTCGCAACGCTTGGGACGGTTCCAATCGGATCCAAGATGTTTTGATAAGTCTGGGTATCCTTGATTGGTCAATGCGGAACGA
GTGGTAAAGCTCCGCGGCTTCGCAACGCTTGGGACGGTTCCAATCGGATCGGAAATCTCCATGTTTATACTCAAGAAAAAGATTGGTCAATGCGGAACGA
GTGGTAAAGCTCCGCGGCTTCGCAACGCTTGGGACGGTTCCAATCGGATCCTACTTTTACTCCTACCATCATATGTTAAAGATTGGTCAATGCGGAACGA
GTGGTAAAGCTCCGCGGCTTCGCAACGCTTGGGACGGTTCCAATCGGATCCACAACAAAATTTCTCAAGATGCTCCTCAAGATTGGTCAATGCGGAACGA
GTGGTAAAGCTCCGCGGCTTCGCAACGCTTGGGACGGTTCCAATCGGATCGAACACGAATTACCATAAATGGGTTACTTTGATTGGTCAATGCGGAACGA
GTGGTAAAGCTCCGCGGCTTCGCAACGCTTGGGACGGTTCCAATCGGATCTAATAATATTCAAGACAGGGGAAAGAAGGGGATTGGTCAATGCGGAACGA
GTGGTAAAGCTCCGCGGCTTCGCAACGCTTGGGACGGTTCCAATCGGATCGCATACACAAATGTTAAGTATTACAGCAATGATTGGTCAATGCGGAACGA
GTGGTAAAGCTCCGCGGCTTCGCAACGCTTGGGACGGTTCCAATCGGATCGAGGATGATAGTTTTGGACCTTAATTTCAAGATTGGTCAATGCGGAACGA
GTGGTAAAGCTCCGCGGCTTCGCAACGCTTGGGACGGTTCCAATCGGATCCCACTATATAATGACACCTTGCTTCAAACTGATTGGTCAATGCGGAACGA
GTGGTAAAGCTCCGCGGCTTCGCAACGCTTGGGACGGTTCCAATCGGATCGCATTCCAAGATAAAACTCCACGAGAGGTTGATTGGTCAATGCGGAACGA
GTGGTAAAGCTCCGCGGCTTCGCAACGCTTGGGACGGTTCCAATCGGATCCACCATCCTACAACTACAAAGTCAGACAGGGATTGGTCAATGCGGAACGA
GTGGTAAAGCTCCGCGGCTTCGCAACGCTTGGGACGGTTCCAATCGGATCTAACCTTCCAATCCTCTATTTGCTTTGCTGGATTGGTCAATGCGGAACGA
GTGGTAAAGCTCCGCGGCTTCGCAACGCTTGGGACGGTTCCAATCGGATCATTGAAAACTCTGAAGGACATATTCTATTGGATTGGTCAATGCGGAACGA
GTGGTAAAGCTCCGCGGCTTCGCAACGCTTGGGACGGTTCCAATCGGATCCAAAACCATGTTTTAACCTAAGCTATAAACGATTGGTCAATGCGGAACGA
GTGGTAAAGCTCCGCGGCTTCGCAACGCTTGGGACGGTTCCAATCGGATCCCCCAAATTAGGAAACAGTTTCAGAATAAAGATTGGTCAATGCGGAACGA
GTGGTAAAGCTCCGCGGCTTCGCAACGCTTGGGACGGTTCCAATCGGATCAATACAGGGTTGCCAACTTTTCATTTTGCCGATTGGTCAATGCGGAACGA
GTGGTAAAGCTCCGCGGCTTCGCAACGCTTGGGACGGTTCCAATCGGATCGTTTTGCTCTTACATTTCTAGATCAATGGTGATTGGTCAATGCGGAACGA
GTGGTAAAGCTCCGCGGCTTCGCAACGCTTGGGACGGTTCCAATCGGATCCACCAATTTAAATCTTACTAAAGTTGAGCTGATTGGTCAATGCGGAACGA
GTGGTAAAGCTCCGCGGCTTCGCAACGCTTGGGACGGTTCCAATCGGATCACAGATGGGTTTGCTTTTCTGAGGATTTCTGATTGGTCAATGCGGAACGA
GTGGTAAAGCTCCGCGGCTTCGCAACGCTTGGGACGGTTCCAATCGGATCCACACAGAATCATCAATTGCTAAAGGAAGCGATTGGTCAATGCGGAACGA
GTGGTAAAGCTCCGCGGCTTCGCAACGCTTGGGACGGTTCCAATCGGATCGTTTATTATATGCCTTTTGGTGCTTTCTCCGATTGGTCAATGCGGAACGA
GTGGTAAAGCTCCGCGGCTTCGCAACGCTTGGGACGGTTCCAATCGGATCTCATATTCAAAGATGCATAGCAAAGGCATCGATTGGTCAATGCGGAACGA
GTGGTAAAGCTCCGCGGCTTCGCAACGCTTGGGACGGTTCCAATCGGATCGCCTCCTAAATTTTATTTGACAGATAGATTGATTGGTCAATGCGGAACGA
GTGGTAAAGCTCCGCGGCTTCGCAACGCTTGGGACGGTTCCAATCGGATCCACGCACCCACATTTCAATGAAGAATTCATGATTGGTCAATGCGGAACGA
GTGGTAAAGCTCCGCGGCTTCGCAACGCTTGGGACGGTTCCAATCGGATCTGGATTTGAAACCCCTCTTTACACTTCTTAGATTGGTCAATGCGGAACGA
GTGGTAAAGCTCCGCGGCTTCGCAACGCTTGGGACGGTTCCAATCGGATCATCTCAGCTCTTAGTCAAAGTTGTCAGGGAGATTGGTCAATGCGGAACGA
GTGGTAAAGCTCCGCGGCTTCGCAACGCTTGGGACGGTTCCAATCGGATCGTTTGTTAGGGGAGCAGACATCCATGTAGAGATTGGTCAATGCGGAACGA
GTGGTAAAGCTCCGCGGCTTCGCAACGCTTGGGACGGTTCCAATCGGATCCAGAGAAATTATGAGAAAAAATGTGGAGTAGATTGGTCAATGCGGAACGA
GTGGTAAAGCTCCGCGGCTTCGCAACGCTTGGGACGGTTCCAATCGGATCGCAATCTCCACATCAAATTTCGCTTCTATGGATTGGTCAATGCGGAACGA
GTGGTAAAGCTCCGCGGCTTCGCAACGCTTGGGACGGTTCCAATCGGATCTCAACAGCATACCCACACCAAGCCAGTAGGGATTGGTCAATGCGGAACGA
GTGGTAAAGCTCCGCGGCTTCGCAACGCTTGGGACGGTTCCAATCGGATCAATATGCTGGATTAACAATACAGAGCCGTCGATTGGTCAATGCGGAACGA
GTGGTAAAGCTCCGCGGCTTCGCAACGCTTGGGACGGTTCCAATCGGATCGGTAAACAATCATTAAATATCTTCTTAGGCGATTGGTCAATGCGGAACGA
GTGGTAAAGCTCCGCGGCTTCGCAACGCTTGGGACGGTTCCAATCGGATCTACATCCATGCCATTAATTGTGCTGAAATCGATTGGTCAATGCGGAACGA
GTGGTAAAGCTCCGCGGCTTCGCAACGCTTGGGACGGTTCCAATCGGATCGGAGACAGACATTTGAAAAAGTGTTTAAAAGATTGGTCAATGCGGAACGA
GTGGTAAAGCTCCGCGGCTTCGCAACGCTTGGGACGGTTCCAATCGGATCGCAGTTTTGCTAACGAAACAGAACTACCACGATTGGTCAATGCGGAACGA
GTGGTAAAGCTCCGCGGCTTCGCAACGCTTGGGACGGTTCCAATCGGATCCCTTTGTTTTTCAAGTACAATAAAGGAGAAGATTGGTCAATGCGGAACGA
GTGGTAAAGCTCCGCGGCTTCGCAACGCTTGGGACGGTTCCAATCGGATCTTACCTGTGCTATACAGACAAAGGAAATTGGATTGGTCAATGCGGAACGA
GTGGTAAAGCTCCGCGGCTTCGCAACGCTTGGGACGGTTCCAATCGGATCACCTGTGTTATACTTAAATGACTTGCAATAGATTGGTCAATGCGGAACGA
GTGGTAAAGCTCCGCGGCTTCGCAACGCTTGGGACGGTTCCAATCGGATCAAAAAGAAAGCCAGTAACAACTACAGCCAGGATTGGTCAATGCGGAACGA
GTGGTAAAGCTCCGCGGCTTCGCAACGCTTGGGACGGTTCCAATCGGATCTATGTCTTTCCTGACTGGGAATTCTAGTAGGATTGGTCAATGCGGAACGA
GTGGTAAAGCTCCGCGGCTTCGCAACGCTTGGGACGGTTCCAATCGGATCGGGGAATTAAAAGTATTTACGTCCTAAATTGATTGGTCAATGCGGAACGA
GTGGTAAAGCTCCGCGGCTTCGCAACGCTTGGGACGGTTCCAATCGGATCGTAGTTAAATCTGTTGTAAAACTTTCACACGATTGGTCAATGCGGAACGA
GTGGTAAAGCTCCGCGGCTTCGCAACGCTTGGGACGGTTCCAATCGGATCATATGACTAAGTTTTTTAAATGCCCCCAAAGATTGGTCAATGCGGAACGA
GTGGTAAAGCTCCGCGGCTTCGCAACGCTTGGGACGGTTCCAATCGGATCCTACATAATAGCATGCTAAAACAGAAATGTGATTGGTCAATGCGGAACGA
GTGGTAAAGCTCCGCGGCTTCGCAACGCTTGGGACGGTTCCAATCGGATCCTGTCCTTGTTCATTAAGTAAATCCAATTAGATTGGTCAATGCGGAACGA
GTGGTAAAGCTCCGCGGCTTCGCAACGCTTGGGACGGTTCCAATCGGATCCAGAAACATACAAGTGTTGATCAATCTATAGATTGGTCAATGCGGAACGA
GTGGTAAAGCTCCGCGGCTTCGCAACGCTTGGGACGGTTCCAATCGGATCGAAAACCTGACAACCTATTTGGTATTATTAGATTGGTCAATGCGGAACGA
GTGGTAAAGCTCCGCGGCTTCGCAACGCTTGGGACGGTTCCAATCGGATCACAGGTATTTGAAAGGCCAATGAAACCCTAGATTGGTCAATGCGGAACGA
GTGGTAAAGCTCCGCGGCTTCGCAACGCTTGGGACGGTTCCAATCGGATCTCAGAGAAAGAACCAATTTAAAATCCAACTGATTGGTCAATGCGGAACGA
GTGGTAAAGCTCCGCGGCTTCGCAACGCTTGGGACGGTTCCAATCGGATCCCCCAGTTATATTGAACATATAAAGGAATTGATTGGTCAATGCGGAACGA
GTGGTAAAGCTCCGCGGCTTCGCAACGCTTGGGACGGTTCCAATCGGATCGCTCATTCCCAGTACAGATATTAAATTAAAGATTGGTCAATGCGGAACGA
GTGGTAAAGCTCCGCGGCTTCGCAACGCTTGGGACGGTTCCAATCGGATCCCTAGTTTAATGATCCTCAAAACTAATACTGATTGGTCAATGCGGAACGA
GTGGTAAAGCTCCGCGGCTTCGCAACGCTTGGGACGGTTCCAATCGGATCGATTGTTCAGTATGCAATCTCTAAAGACAAGATTGGTCAATGCGGAACGA
GTGGTAAAGCTCCGCGGCTTCGCAACGCTTGGGACGGTTCCAATCGGATCCCTGCAAAATAAGCGAATAAAGAAATTTCAGATTGGTCAATGCGGAACGA
GTGGTAAAGCTCCGCGGCTTCGCAACGCTTGGGACGGTTCCAATCGGATCCTCAAAAGCTCAATTGTAAATATTTCTCACGATTGGTCAATGCGGAACGA
GTGGTAAAGCTCCGCGGCTTCGCAACGCTTGGGACGGTTCCAATCGGATCGTGATGATATAATGTAAAATCCCTGATGAAGATTGGTCAATGCGGAACGA
GTGGTAAAGCTCCGCGGCTTCGCAACGCTTGGGACGGTTCCAATCGGATCGTAAAATTTTAAATGCTTTCAGTATCTGGCGATTGGTCAATGCGGAACGA
GTGGTAAAGCTCCGCGGCTTCGCAACGCTTGGGACGGTTCCAATCGGATCAACATTATTAGCCTTTGAGTAACATCTGAGGATTGGTCAATGCGGAACGA
GTGGTAAAGCTCCGCGGCTTCGCAACGCTTGGGACGGTTCCAATCGGATCCAACACTCTTATTTGGTGGTTAAATATGAAGATTGGTCAATGCGGAACGA
GTGGTAAAGCTCCGCGGCTTCGCAACGCTTGGGACGGTTCCAATCGGATCCCAGTTACAGAGAGATACGATCAGGTAACTGATTGGTCAATGCGGAACGA
GTGGTAAAGCTCCGCGGCTTCGCAACGCTTGGGACGGTTCCAATCGGATCCTCAACAGGGTTGTATTTTTTAATCACAAAGATTGGTCAATGCGGAACGA
GTGGTAAAGCTCCGCGGCTTCGCAACGCTTGGGACGGTTCCAATCGGATCCATGCTCAAGATAAAATTCAATTCTTCTCAGATTGGTCAATGCGGAACGA
GTGGTAAAGCTCCGCGGCTTCGCAACGCTTGGGACGGTTCCAATCGGATCTCATGACTACATAACCCATGGGTATTAGATGATTGGTCAATGCGGAACGA
GTGGTAAAGCTCCGCGGCTTCGCAACGCTTGGGACGGTTCCAATCGGATCAAAATAGTGCAAGAAAGTATTTGTATCCCCGATTGGTCAATGCGGAACGA
GTGGTAAAGCTCCGCGGCTTCGCAACGCTTGGGACGGTTCCAATCGGATCGACTTAATCGTGATCTGCAAATGAATTTTTGATTGGTCAATGCGGAACGA
GTGGTAAAGCTCCGCGGCTTCGCAACGCTTGGGACGGTTCCAATCGGATCCAACCTACTCAAAAATTAGGAAGTTAGAAAGATTGGTCAATGCGGAACGA
GTGGTAAAGCTCCGCGGCTTCGCAACGCTTGGGACGGTTCCAATCGGATCCAATACTGCTAAAAAGACAAAGCATATAAGGATTGGTCAATGCGGAACGA
GTGGTAAAGCTCCGCGGCTTCGCAACGCTTGGGACGGTTCCAATCGGATCCTTCATAAACACCAACACTGAAAATGTATTGATTGGTCAATGCGGAACGA
GTGGTAAAGCTCCGCGGCTTCGCAACGCTTGGGACGGTTCCAATCGGATCGGCTACAAACTAGCCTCTATATTTTAATAAGATTGGTCAATGCGGAACGA
GTGGTAAAGCTCCGCGGCTTCGCAACGCTTGGGACGGTTCCAATCGGATCTTGATTAAAAATCTAAAGAGGGCCGGGTGAGATTGGTCAATGCGGAACGA
GTGGTAAAGCTCCGCGGCTTCGCAACGCTTGGGACGGTTCCAATCGGATCTGTGTATGGTATTTGTGACCTGAGTTACCCGATTGGTCAATGCGGAACGA
GTGGTAAAGCTCCGCGGCTTCGCAACGCTTGGGACGGTTCCAATCGGATCCTTCGAGGAATAGCAAAAACAGTATTAATAGATTGGTCAATGCGGAACGA
GTGGTAAAGCTCCGCGGCTTCGCAACGCTTGGGACGGTTCCAATCGGATCATTTTAATTTTGACGTTAACTGGTGCTGTAGATTGGTCAATGCGGAACGA
GTGGTAAAGCTCCGCGGCTTCGCAACGCTTGGGACGGTTCCAATCGGATCTCTGTATCAACAGCCATCATATTAGCATAAGATTGGTCAATGCGGAACGA
GTGGTAAAGCTCCGCGGCTTCGCAACGCTTGGGACGGTTCCAATCGGATCGCTTTTAAAGTCCACCCTTCTCAGTAACAAGATTGGTCAATGCGGAACGA
GTGGTAAAGCTCCGCGGCTTCGCAACGCTTGGGACGGTTCCAATCGGATCAGTGCCAGCAGTAAAATGATAAATAGCTGGGATTGGTCAATGCGGAACGA
GTGGTAAAGCTCCGCGGCTTCGCAACGCTTGGGACGGTTCCAATCGGATCGACTCCAAAATATGAGTAAAAAGCATTCTTGATTGGTCAATGCGGAACGA
GTGGTAAAGCTCCGCGGCTTCGCAACGCTTGGGACGGTTCCAATCGGATCCCATGTAAAATAAAACTGAAAGCCAAAAACGATTGGTCAATGCGGAACGA
GTGGTAAAGCTCCGCGGCTTCGCAACGCTTGGGACGGTTCCAATCGGATCGAGGGAAAAAAGTGTACTTAAAATTAGCTTGATTGGTCAATGCGGAACGA
GTGGTAAAGCTCCGCGGCTTCGCAACGCTTGGGACGGTTCCAATCGGATCCTATTCTCAGGATCATTGTCGTCATCATCAGATTGGTCAATGCGGAACGA
GTGGTAAAGCTCCGCGGCTTCGCAACGCTTGGGACGGTTCCAATCGGATCCTTTTTAAAGTCCTTACAGATGGAATCATAGATTGGTCAATGCGGAACGA
GTGGTAAAGCTCCGCGGCTTCGCAACGCTTGGGACGGTTCCAATCGGATCTTTACAACCTGCTTGCTGTTCCGTTGCTGCGATTGGTCAATGCGGAACGA
GTGGTAAAGCTCCGCGGCTTCGCAACGCTTGGGACGGTTCCAATCGGATCCTGTGAGCGAGTCTTTCTAAGGCAGGCACTGATTGGTCAATGCGGAACGA
GTGGTAAAGCTCCGCGGCTTCGCAACGCTTGGGACGGTTCCAATCGGATCTTCTCTTAAGGTTTCTGAGTTTTAGCCCATGATTGGTCAATGCGGAACGA
GTGGTAAAGCTCCGCGGCTTCGCAACGCTTGGGACGGTTCCAATCGGATCCATAGCAACATAAAATTGACAGTTCTGTATGATTGGTCAATGCGGAACGA
GTGGTAAAGCTCCGCGGCTTCGCAACGCTTGGGACGGTTCCAATCGGATCCTGTTGTTACCAATTTACTGAGATATGATTGATTGGTCAATGCGGAACGA
GTGGTAAAGCTCCGCGGCTTCGCAACGCTTGGGACGGTTCCAATCGGATCCCCATTCTAGTTTTATATCTTTCTTCTGTTGATTGGTCAATGCGGAACGA
GTGGTAAAGCTCCGCGGCTTCGCAACGCTTGGGACGGTTCCAATCGGATCTTTGTTGCTGTTTCTGTTTTGAGACGGAGTGATTGGTCAATGCGGAACGA
GTGGTAAAGCTCCGCGGCTTCGCAACGCTTGGGACGGTTCCAATCGGATCTCCCCAAATATTTAAGTAGTTCACTTGCCAGATTGGTCAATGCGGAACGA
GTGGTAAAGCTCCGCGGCTTCGCAACGCTTGGGACGGTTCCAATCGGATCGAAGTTCAAATGCCAACTATTCTTCTAAATGATTGGTCAATGCGGAACGA
GTGGTAAAGCTCCGCGGCTTCGCAACGCTTGGGACGGTTCCAATCGGATCTAATTAGTAACAGTACTGTCACTCCCTCTTGATTGGTCAATGCGGAACGA
GTGGTAAAGCTCCGCGGCTTCGCAACGCTTGGGACGGTTCCAATCGGATCCATTCAAACAGACCAATCTTCAAATGAAATGATTGGTCAATGCGGAACGA
GTGGTAAAGCTCCGCGGCTTCGCAACGCTTGGGACGGTTCCAATCGGATCCTGAAAATACAAAAATTAGCCAATGTGGTGGATTGGTCAATGCGGAACGA
GTGGTAAAGCTCCGCGGCTTCGCAACGCTTGGGACGGTTCCAATCGGATCATAGAAATACACTAAATAAGGCCAGGCGTGGATTGGTCAATGCGGAACGA
GTGGTAAAGCTCCGCGGCTTCGCAACGCTTGGGACGGTTCCAATCGGATCTATAAGTGGTCAACTGTTTGAGCAGATATGGATTGGTCAATGCGGAACGA
GTGGTAAAGCTCCGCGGCTTCGCAACGCTTGGGACGGTTCCAATCGGATCACTTGTTGCCAGTGTACTGACATTTGCTTAGATTGGTCAATGCGGAACGA
GTGGTAAAGCTCCGCGGCTTCGCAACGCTTGGGACGGTTCCAATCGGATCCAGTTGTATGCAATCTTATACTTTCTACATGATTGGTCAATGCGGAACGA
GTGGTAAAGCTCCGCGGCTTCGCAACGCTTGGGACGGTTCCAATCGGATCGCATATAAGCTTGCATAAATTTACCCAAATGATTGGTCAATGCGGAACGA
GTGGTAAAGCTCCGCGGCTTCGCAACGCTTGGGACGGTTCCAATCGGATCATCTACTCTGACTATATGCCAGTCAAGTTCGATTGGTCAATGCGGAACGA
GTGGTAAAGCTCCGCGGCTTCGCAACGCTTGGGACGGTTCCAATCGGATCCATACTGCTGGAAACATGTAAGCCCTCAATGATTGGTCAATGCGGAACGA
GTGGTAAAGCTCCGCGGCTTCGCAACGCTTGGGACGGTTCCAATCGGATCTTTTATTCATTTTTGTATCCTCAATGCCCAGATTGGTCAATGCGGAACGA
GTGGTAAAGCTCCGCGGCTTCGCAACGCTTGGGACGGTTCCAATCGGATCATAATTCTTACTAAACCAGTGACTGCCAAAGATTGGTCAATGCGGAACGA
GTGGTAAAGCTCCGCGGCTTCGCAACGCTTGGGACGGTTCCAATCGGATCTTACACAAAATGTCCCTCATGGTGCTATAAGATTGGTCAATGCGGAACGA
GTGGTAAAGCTCCGCGGCTTCGCAACGCTTGGGACGGTTCCAATCGGATCGGTAACTCCTACCCCTCAAGAAGCTAAAGAGATTGGTCAATGCGGAACGA
GTGGTAAAGCTCCGCGGCTTCGCAACGCTTGGGACGGTTCCAATCGGATCGTAAAAGCCTTCTTTGTGAAGCCTTCTCTGGATTGGTCAATGCGGAACGA
GTGGTAAAGCTCCGCGGCTTCGCAACGCTTGGGACGGTTCCAATCGGATCGCTTGTGTTGTAAATCTTCACAACAATCTAGATTGGTCAATGCGGAACGA
GTGGTAAAGCTCCGCGGCTTCGCAACGCTTGGGACGGTTCCAATCGGATCATGTGCCAACATTTTACACAGGTTTTAAAAGATTGGTCAATGCGGAACGA
GTGGTAAAGCTCCGCGGCTTCGCAACGCTTGGGACGGTTCCAATCGGATCTGTTCCTTTCCCTACTCCTATCTATAGAGCGATTGGTCAATGCGGAACGA
GTGGTAAAGCTCCGCGGCTTCGCAACGCTTGGGACGGTTCCAATCGGATCTCTGTTTTACAGGCCCAGCTTCATCCCCTGGATTGGTCAATGCGGAACGA
GTGGTAAAGCTCCGCGGCTTCGCAACGCTTGGGACGGTTCCAATCGGATCTTAGCGACAACTTTCAGTAAGATCATAACAGATTGGTCAATGCGGAACGA
GTGGTAAAGCTCCGCGGCTTCGCAACGCTTGGGACGGTTCCAATCGGATCGGATTGTCATTAGACTAAGAAATATGATGTGATTGGTCAATGCGGAACGA
GTGGTAAAGCTCCGCGGCTTCGCAACGCTTGGGACGGTTCCAATCGGATCCATAAACCTACTTAATGCATTCTCAAGTTCGATTGGTCAATGCGGAACGA
GTGGTAAAGCTCCGCGGCTTCGCAACGCTTGGGACGGTTCCAATCGGATCTTTCTTCTTTCAAATCCCAGTCTCCAAAGAGATTGGTCAATGCGGAACGA
GTGGTAAAGCTCCGCGGCTTCGCAACGCTTGGGACGGTTCCAATCGGATCTTGGTTGTTAATTGTAGGAAATCACACAATGATTGGTCAATGCGGAACGA
GTGGTAAAGCTCCGCGGCTTCGCAACGCTTGGGACGGTTCCAATCGGATCCTAATCTAGTTACTTGAAAGCCTAGTTCAAGATTGGTCAATGCGGAACGA
GTGGTAAAGCTCCGCGGCTTCGCAACGCTTGGGACGGTTCCAATCGGATCGAACACTAAACAGCCAACAAAAATACAATTGATTGGTCAATGCGGAACGA
GTGGTAAAGCTCCGCGGCTTCGCAACGCTTGGGACGGTTCCAATCGGATCGATTAGAAATGGAAAAACACAGTTTACTTGGATTGGTCAATGCGGAACGA
GTGGTAAAGCTCCGCGGCTTCGCAACGCTTGGGACGGTTCCAATCGGATCGTGTGTGTATAAAATATGTGAAGCATTGAAGATTGGTCAATGCGGAACGA
GTGGTAAAGCTCCGCGGCTTCGCAACGCTTGGGACGGTTCCAATCGGATCCAGAAAAACTTCCTCAAACTAATCTGAATAGATTGGTCAATGCGGAACGA
GTGGTAAAGCTCCGCGGCTTCGCAACGCTTGGGACGGTTCCAATCGGATCTAGTAATACTACACTGTCATTTCTCATGGAGATTGGTCAATGCGGAACGA
GTGGTAAAGCTCCGCGGCTTCGCAACGCTTGGGACGGTTCCAATCGGATCGTCCCTAAAAAAGACTAGAAGATACTAAAAGATTGGTCAATGCGGAACGA
GTGGTAAAGCTCCGCGGCTTCGCAACGCTTGGGACGGTTCCAATCGGATCAACAACACAATGACAAACAAGCAATCGGGGGATTGGTCAATGCGGAACGA
GTGGTAAAGCTCCGCGGCTTCGCAACGCTTGGGACGGTTCCAATCGGATCAAGCACAAATAAAATAATAAGAAGTGAGCCGATTGGTCAATGCGGAACGA
GTGGTAAAGCTCCGCGGCTTCGCAACGCTTGGGACGGTTCCAATCGGATCCCACATATACTAAGTCTTCCAAAGTACATAGATTGGTCAATGCGGAACGA
GTGGTAAAGCTCCGCGGCTTCGCAACGCTTGGGACGGTTCCAATCGGATCGCGCATGAGAAAATAAATAGGACCCCAAAAGATTGGTCAATGCGGAACGA
GTGGTAAAGCTCCGCGGCTTCGCAACGCTTGGGACGGTTCCAATCGGATCGAGAAAGCAAAACAATATGGGAGGAAGGGTGATTGGTCAATGCGGAACGA
GTGGTAAAGCTCCGCGGCTTCGCAACGCTTGGGACGGTTCCAATCGGATCCTCCATTTTCCTGAAAGGGAGGGAAGGGAGGATTGGTCAATGCGGAACGA
GTGGTAAAGCTCCGCGGCTTCGCAACGCTTGGGACGGTTCCAATCGGATCCTATCAGAAGCATTAGAGGCACAGGCCGTGGATTGGTCAATGCGGAACGA
GTGGTAAAGCTCCGCGGCTTCGCAACGCTTGGGACGGTTCCAATCGGATCGGCAGGTGTAGCATCCAAAGCAGTCACGACGATTGGTCAATGCGGAACGA
GTGGTAAAGCTCCGCGGCTTCGCAACGCTTGGGACGGTTCCAATCGGATCCTTGAGGCTTTCCAGGACGATGTACTGCCCGATTGGTCAATGCGGAACGA
GTGGTAAAGCTCCGCGGCTTCGCAACGCTTGGGACGGTTCCAATCGGATCAGTTGATTCTGTTTGCTCTGAAGTTTCCTTGATTGGTCAATGCGGAACGA
GTGGTAAAGCTCCGCGGCTTCGCAACGCTTGGGACGGTTCCAATCGGATCTCATTTTGGAGGCCTCGGCTGGACCCATGCGATTGGTCAATGCGGAACGA
GTGGTAAAGCTCCGCGGCTTCGCAACGCTTGGGACGGTTCCAATCGGATCATATCATCACTTGAGAACCAGCTGAGGCTGGATTGGTCAATGCGGAACGA
GTGGTAAAGCTCCGCGGCTTCGCAACGCTTGGGACGGTTCCAATCGGATCATGCTTTAAAGGGAAACTCCACTACCTTAAGATTGGTCAATGCGGAACGA
GTGGTAAAGCTCCGCGGCTTCGCAACGCTTGGGACGGTTCCAATCGGATCACCTGAGTAGTCAGCAAGCATGTTGAAGTGGATTGGTCAATGCGGAACGA
GTGGTAAAGCTCCGCGGCTTCGCAACGCTTGGGACGGTTCCAATCGGATCTTTAACGGACCTAAGGGCTGAGGCTGACCTGATTGGTCAATGCGGAACGA
GTGGTAAAGCTCCGCGGCTTCGCAACGCTTGGGACGGTTCCAATCGGATCCCAATATGTCAAAGACCCAGTCTACCATAAGATTGGTCAATGCGGAACGA
GTGGTAAAGCTCCGCGGCTTCGCAACGCTTGGGACGGTTCCAATCGGATCCCCTAAAAAGAATAAGTTGAATCATTTTGCGATTGGTCAATGCGGAACGA
GTGGTAAAGCTCCGCGGCTTCGCAACGCTTGGGACGGTTCCAATCGGATCGGTTTTATTTTTGCCCTCTAACACCTTTTGGATTGGTCAATGCGGAACGA
GTGGTAAAGCTCCGCGGCTTCGCAACGCTTGGGACGGTTCCAATCGGATCTATACAGAGTGATGGAGACTACCTGGCTAAGATTGGTCAATGCGGAACGA
GTGGTAAAGCTCCGCGGCTTCGCAACGCTTGGGACGGTTCCAATCGGATCACACATATCCTTGTAACCTTGAACTCCCGGGATTGGTCAATGCGGAACGA
GTGGTAAAGCTCCGCGGCTTCGCAACGCTTGGGACGGTTCCAATCGGATCGTATTTAGAAATGCAAGAACTCAAGCTTTAGATTGGTCAATGCGGAACGA
GTGGTAAAGCTCCGCGGCTTCGCAACGCTTGGGACGGTTCCAATCGGATCTAGCACAATCTCAACCTGGAGTGAGGGAGGGATTGGTCAATGCGGAACGA
GTGGTAAAGCTCCGCGGCTTCGCAACGCTTGGGACGGTTCCAATCGGATCATGAGTGCCTGGGCAAATACAGATGATGCCGATTGGTCAATGCGGAACGA
GTGGTAAAGCTCCGCGGCTTCGCAACGCTTGGGACGGTTCCAATCGGATCAATCTGCTATTAATTTTACTGTGCCAGCACGATTGGTCAATGCGGAACGA
GTGGTAAAGCTCCGCGGCTTCGCAACGCTTGGGACGGTTCCAATCGGATCGTCAGGAGTAGAACCTAAGATCCTAAATCCGATTGGTCAATGCGGAACGA
GTGGTAAAGCTCCGCGGCTTCGCAACGCTTGGGACGGTTCCAATCGGATCAGGAAACAGGCTTAGATATAGGAAATGACTGATTGGTCAATGCGGAACGA
GTGGTAAAGCTCCGCGGCTTCGCAACGCTTGGGACGGTTCCAATCGGATCAATACAAAATGTTAGAGCCAGAAGGACAAAGATTGGTCAATGCGGAACGA
GTGGTAAAGCTCCGCGGCTTCGCAACGCTTGGGACGGTTCCAATCGGATCACCAGGGAGCTTTCGAGCCATTAACAAAAGGATTGGTCAATGCGGAACGA
GTGGTAAAGCTCCGCGGCTTCGCAACGCTTGGGACGGTTCCAATCGGATCGCTGATAGGTAAATCAATAATTCGAAATGTGATTGGTCAATGCGGAACGA
GTGGTAAAGCTCCGCGGCTTCGCAACGCTTGGGACGGTTCCAATCGGATCTCAAACAGGAAAGGAAAGTAAACCACCTCTGATTGGTCAATGCGGAACGA
GTGGTAAAGCTCCGCGGCTTCGCAACGCTTGGGACGGTTCCAATCGGATCAAGCCTTTATTAACTCCAATCCTATCTAGAGATTGGTCAATGCGGAACGA
GTGGTAAAGCTCCGCGGCTTCGCAACGCTTGGGACGGTTCCAATCGGATCCCAGAAATAAAATTAGCTCAGTGACATATAGATTGGTCAATGCGGAACGA
GTGGTAAAGCTCCGCGGCTTCGCAACGCTTGGGACGGTTCCAATCGGATCCCAGTGAAACTGTTTAATCACAGAAACCAAGATTGGTCAATGCGGAACGA
GTGGTAAAGCTCCGCGGCTTCGCAACGCTTGGGACGGTTCCAATCGGATCGGTATCAATAAATCAAGTGAGATCTTAAGAGATTGGTCAATGCGGAACGA
GTGGTAAAGCTCCGCGGCTTCGCAACGCTTGGGACGGTTCCAATCGGATCCCTTCTTAAGGCCTAATGAATTCATATTAAGATTGGTCAATGCGGAACGA
GTGGTAAAGCTCCGCGGCTTCGCAACGCTTGGGACGGTTCCAATCGGATCATCAATTGAGTATTTGCCATATATCACCATGATTGGTCAATGCGGAACGA
GTGGTAAAGCTCCGCGGCTTCGCAACGCTTGGGACGGTTCCAATCGGATCTAAATCAAAATGGAACACAGTGATCTAGATGATTGGTCAATGCGGAACGA
GTGGTAAAGCTCCGCGGCTTCGCAACGCTTGGGACGGTTCCAATCGGATCCAGCCTATTTGTCCTTCAGATCAAAGTTAAGATTGGTCAATGCGGAACGA
GTGGTAAAGCTCCGCGGCTTCGCAACGCTTGGGACGGTTCCAATCGGATCCTGAAGTGACGAATTCTCAAAGTTTCTCTTGATTGGTCAATGCGGAACGA
GTGGTAAAGCTCCGCGGCTTCGCAACGCTTGGGACGGTTCCAATCGGATCTCCAGGGTAAAGAAAATCTCAACAAGGCTTGATTGGTCAATGCGGAACGA
GTGGTAAAGCTCCGCGGCTTCGCAACGCTTGGGACGGTTCCAATCGGATCTCCCAAATAATCAGCTTAGCCCCCAAAAATGATTGGTCAATGCGGAACGA
GTGGTAAAGCTCCGCGGCTTCGCAACGCTTGGGACGGTTCCAATCGGATCCTTGTTTCTATTGACAAGGCCCAATTTTTCGATTGGTCAATGCGGAACGA
GTGGTAAAGCTCCGCGGCTTCGCAACGCTTGGGACGGTTCCAATCGGATCACTTTTTACAGCGCTTATTTTCAAGGCACTGATTGGTCAATGCGGAACGA
GTGGTAAAGCTCCGCGGCTTCGCAACGCTTGGGACGGTTCCAATCGGATCGCATGTAAGTAAATTCTGAAGGAATATCATGATTGGTCAATGCGGAACGA
GTGGTAAAGCTCCGCGGCTTCGCAACGCTTGGGACGGTTCCAATCGGATCAGGAGTACATAAATTCAGCATGCTTACATAGATTGGTCAATGCGGAACGA
GTGGTAAAGCTCCGCGGCTTCGCAACGCTTGGGACGGTTCCAATCGGATCAACTCAATAGGGGGCAGGGTTTTTCTTTTAGATTGGTCAATGCGGAACGA
GTGGTAAAGCTCCGCGGCTTCGCAACGCTTGGGACGGTTCCAATCGGATCCCAAATACTGCGAATAAACTGGAATCCTCTGATTGGTCAATGCGGAACGA
GTGGTAAAGCTCCGCGGCTTCGCAACGCTTGGGACGGTTCCAATCGGATCTGGTTATTCATGCCATTACCAAGCCCCAATGATTGGTCAATGCGGAACGA
GTGGTAAAGCTCCGCGGCTTCGCAACGCTTGGGACGGTTCCAATCGGATCTATCCATAGAACTGACAGGTCTTACTGACTGATTGGTCAATGCGGAACGA
GTGGTAAAGCTCCGCGGCTTCGCAACGCTTGGGACGGTTCCAATCGGATCCTGTAACATAAGAACTGGAAGGAAAAATTTGATTGGTCAATGCGGAACGA
GTGGTAAAGCTCCGCGGCTTCGCAACGCTTGGGACGGTTCCAATCGGATCCAAGTCATAAGTACTCCATAAAAGAAATGTGATTGGTCAATGCGGAACGA
GTGGTAAAGCTCCGCGGCTTCGCAACGCTTGGGACGGTTCCAATCGGATCACACACTGCATATCACATGTGGTTTTCAAGGATTGGTCAATGCGGAACGA
GTGGTAAAGCTCCGCGGCTTCGCAACGCTTGGGACGGTTCCAATCGGATCATAGCCACACAAACAGAGCTCCATCTAGTCGATTGGTCAATGCGGAACGA
GTGGTAAAGCTCCGCGGCTTCGCAACGCTTGGGACGGTTCCAATCGGATCTCAGGTAAGAAACTGTGAACTTGAAGTTACGATTGGTCAATGCGGAACGA
GTGGTAAAGCTCCGCGGCTTCGCAACGCTTGGGACGGTTCCAATCGGATCCCCACTGGAGCTTTTATAAAATATATAGTAGATTGGTCAATGCGGAACGA
GTGGTAAAGCTCCGCGGCTTCGCAACGCTTGGGACGGTTCCAATCGGATCATGTGTTTGATTATCTGGTGCTGCATCAGGGATTGGTCAATGCGGAACGA
GTGGTAAAGCTCCGCGGCTTCGCAACGCTTGGGACGGTTCCAATCGGATCCCTGGTCTAAACTGCTTATTCCTTTAAATGGATTGGTCAATGCGGAACGA
GTGGTAAAGCTCCGCGGCTTCGCAACGCTTGGGACGGTTCCAATCGGATCAGAGGGTACCAAAGACAATCTGGCAGCAAAGATTGGTCAATGCGGAACGA
GTGGTAAAGCTCCGCGGCTTCGCAACGCTTGGGACGGTTCCAATCGGATCCTGTATTTTTAATATAAGTCCACAATCCCTGATTGGTCAATGCGGAACGA
GTGGTAAAGCTCCGCGGCTTCGCAACGCTTGGGACGGTTCCAATCGGATCCCTAACAACTAAAACATTGATTTGACATCAGATTGGTCAATGCGGAACGA
GTGGTAAAGCTCCGCGGCTTCGCAACGCTTGGGACGGTTCCAATCGGATCGATGATGAGCCACTTTGTATTTCCTTAGTAGATTGGTCAATGCGGAACGA
GTGGTAAAGCTCCGCGGCTTCGCAACGCTTGGGACGGTTCCAATCGGATCATTATCTTCAGAACTTTCCTCAGCATCAGAGATTGGTCAATGCGGAACGA
GTGGTAAAGCTCCGCGGCTTCGCAACGCTTGGGACGGTTCCAATCGGATCTTCTCTTTTTCTCCTTGACAATGACTGCCTGATTGGTCAATGCGGAACGA
GTGGTAAAGCTCCGCGGCTTCGCAACGCTTGGGACGGTTCCAATCGGATCTCCCTCACCTATAGAATTCTGATCATCATCGATTGGTCAATGCGGAACGA
GTGGTAAAGCTCCGCGGCTTCGCAACGCTTGGGACGGTTCCAATCGGATCTCACAGGCTTAATTTTCTGTTCATCGCTGCGATTGGTCAATGCGGAACGA
GTGGTAAAGCTCCGCGGCTTCGCAACGCTTGGGACGGTTCCAATCGGATCTTATTTTTGCATACCTGAAGATTGGCAAAAGATTGGTCAATGCGGAACGA
GTGGTAAAGCTCCGCGGCTTCGCAACGCTTGGGACGGTTCCAATCGGATCGAGGGGGAAGTACAAATTATGAATTTTTTAGATTGGTCAATGCGGAACGA
GTGGTAAAGCTCCGCGGCTTCGCAACGCTTGGGACGGTTCCAATCGGATCTCCTAAGTAGTAACCCTAAATTTGATTAGCGATTGGTCAATGCGGAACGA
GTGGTAAAGCTCCGCGGCTTCGCAACGCTTGGGACGGTTCCAATCGGATCCAATGGCAGCATAAAAATAAATAGGGAAACGATTGGTCAATGCGGAACGA
GTGGTAAAGCTCCGCGGCTTCGCAACGCTTGGGACGGTTCCAATCGGATCCAGAGAAAAGCACTAAACATTGATAAAGAAGATTGGTCAATGCGGAACGA
GTGGTAAAGCTCCGCGGCTTCGCAACGCTTGGGACGGTTCCAATCGGATCACCAGTCCGCTTTTCCTTCTGCTCATTACTGATTGGTCAATGCGGAACGA
GTGGTAAAGCTCCGCGGCTTCGCAACGCTTGGGACGGTTCCAATCGGATCTGTCATACCAGTACCAAGCACTCACTTCCAGATTGGTCAATGCGGAACGA
GTGGTAAAGCTCCGCGGCTTCGCAACGCTTGGGACGGTTCCAATCGGATCTATGCATGGCAGTTAAAATTTTGACACACCGATTGGTCAATGCGGAACGA
GTGGTAAAGCTCCGCGGCTTCGCAACGCTTGGGACGGTTCCAATCGGATCCATCAACAAAGGGTTTTAATGAGGTAAATTGATTGGTCAATGCGGAACGA
GTGGTAAAGCTCCGCGGCTTCGCAACGCTTGGGACGGTTCCAATCGGATCCATCTGTTCATGTCATTAGAAACTAGTTAAGATTGGTCAATGCGGAACGA
GTGGTAAAGCTCCGCGGCTTCGCAACGCTTGGGACGGTTCCAATCGGATCGGTAGGCTAATCCAGCTAATGTTTGGATTTGATTGGTCAATGCGGAACGA
GTGGTAAAGCTCCGCGGCTTCGCAACGCTTGGGACGGTTCCAATCGGATCAAAAATATTTTCATTCACCAGCTGACCCAAGATTGGTCAATGCGGAACGA
GTGGTAAAGCTCCGCGGCTTCGCAACGCTTGGGACGGTTCCAATCGGATCCTGGGTTTGTCGTTTCTTTTTAGAAATTATGATTGGTCAATGCGGAACGA
GTGGTAAAGCTCCGCGGCTTCGCAACGCTTGGGACGGTTCCAATCGGATCCCAATTTTACTCATGCTCTTTATCTCTTTTGATTGGTCAATGCGGAACGA
GTGGTAAAGCTCCGCGGCTTCGCAACGCTTGGGACGGTTCCAATCGGATCCAGAAGAGTCAAAATCTTTTGTATTTGGAAGATTGGTCAATGCGGAACGA
GTGGTAAAGCTCCGCGGCTTCGCAACGCTTGGGACGGTTCCAATCGGATCTGAGGTCTTCAAATTTTTGTGCCCTTGATTGATTGGTCAATGCGGAACGA
GTGGTAAAGCTCCGCGGCTTCGCAACGCTTGGGACGGTTCCAATCGGATCTTCTTTCAGCATCATCAGATGATCCTTCTTGATTGGTCAATGCGGAACGA
GTGGTAAAGCTCCGCGGCTTCGCAACGCTTGGGACGGTTCCAATCGGATCTCTTAATTCCATGATGGTCGTGTCTTTATCGATTGGTCAATGCGGAACGA
GTGGTAAAGCTCCGCGGCTTCGCAACGCTTGGGACGGTTCCAATCGGATCCACTTGCTTGCTGCTTCTTAGGAAGTCGATGATTGGTCAATGCGGAACGA
GTGGTAAAGCTCCGCGGCTTCGCAACGCTTGGGACGGTTCCAATCGGATCTTCAGCAACTTTTCTAACTTCCAAAGAAGTGATTGGTCAATGCGGAACGA
GTGGTAAAGCTCCGCGGCTTCGCAACGCTTGGGACGGTTCCAATCGGATCTGGTTTTGAGATGCTTGCTCTTTTCTTTAGGATTGGTCAATGCGGAACGA
GTGGTAAAGCTCCGCGGCTTCGCAACGCTTGGGACGGTTCCAATCGGATCGTCTTTCTTTAGGAATTTCTCTGCAATATCGATTGGTCAATGCGGAACGA
GTGGTAAAGCTCCGCGGCTTCGCAACGCTTGGGACGGTTCCAATCGGATCTTTTATCATCTTCAGAAGTTTCATCGCTCTGATTGGTCAATGCGGAACGA
GTGGTAAAGCTCCGCGGCTTCGCAACGCTTGGGACGGTTCCAATCGGATCAATGACAAATTTCTTCTCGCTCAGGTAACTGATTGGTCAATGCGGAACGA
GTGGTAAAGCTCCGCGGCTTCGCAACGCTTGGGACGGTTCCAATCGGATCCAGCATAATCAGATAATTCATCCTTCTTTTGATTGGTCAATGCGGAACGA
GTGGTAAAGCTCCGCGGCTTCGCAACGCTTGGGACGGTTCCAATCGGATCTCACAACTATCTCCTTTCCCTGTTGACTTCGATTGGTCAATGCGGAACGA
GTGGTAAAGCTCCGCGGCTTCGCAACGCTTGGGACGGTTCCAATCGGATCACTTGCACCTTTTCTTCTCTCTACCATATGGATTGGTCAATGCGGAACGA
GTGGTAAAGCTCCGCGGCTTCGCAACGCTTGGGACGGTTCCAATCGGATCTCTTGTCTCTTCCTTGAACTCTTTCCAAGCGATTGGTCAATGCGGAACGA
GTGGTAAAGCTCCGCGGCTTCGCAACGCTTGGGACGGTTCCAATCGGATCTATCAGAAGAGTTACAACCATCTTCTTTCAGATTGGTCAATGCGGAACGA
GTGGTAAAGCTCCGCGGCTTCGCAACGCTTGGGACGGTTCCAATCGGATCACATTCTGATGCATGTGCTCACTATCTACCGATTGGTCAATGCGGAACGA
GTGGTAAAGCTCCGCGGCTTCGCAACGCTTGGGACGGTTCCAATCGGATCTTCTATCAGATTTCTTATGTTCACCACCGGGATTGGTCAATGCGGAACGA
GTGGTAAAGCTCCGCGGCTTCGCAACGCTTGGGACGGTTCCAATCGGATCGTGTTGGCAGGTTCATATTGAGGTTCTTCTGATTGGTCAATGCGGAACGA
GTGGTAAAGCTCCGCGGCTTCGCAACGCTTGGGACGGTTCCAATCGGATCCAAAAATGTCTTCTGGAACTGAGGAAGGAAGATTGGTCAATGCGGAACGA
GTGGTAAAGCTCCGCGGCTTCGCAACGCTTGGGACGGTTCCAATCGGATCCTCTGAACTTCCATAGCAGTCTCAAGATTCGATTGGTCAATGCGGAACGA
GTGGTAAAGCTCCGCGGCTTCGCAACGCTTGGGACGGTTCCAATCGGATCCAGATGAACTCTCCACTTCTTGTTCAGTTCGATTGGTCAATGCGGAACGA
GTGGTAAAGCTCCGCGGCTTCGCAACGCTTGGGACGGTTCCAATCGGATCGAAACAGGAGTGAGTTTAACATATAATTCTGATTGGTCAATGCGGAACGA
GTGGTAAAGCTCCGCGGCTTCGCAACGCTTGGGACGGTTCCAATCGGATCATCAGCACCTTTAATTGGGGAATTAGAAAGGATTGGTCAATGCGGAACGA
GTGGTAAAGCTCCGCGGCTTCGCAACGCTTGGGACGGTTCCAATCGGATCCATTTCTCTAACTTGGGGTTCAGACCACAAGATTGGTCAATGCGGAACGA
GTGGTAAAGCTCCGCGGCTTCGCAACGCTTGGGACGGTTCCAATCGGATCCTCATTATCACTGTTTTCCTGTCCAAGTCCGATTGGTCAATGCGGAACGA
GTGGTAAAGCTCCGCGGCTTCGCAACGCTTGGGACGGTTCCAATCGGATCGTAGTCTTTACACGTGGGGATCTTCGAAGAGATTGGTCAATGCGGAACGA
GTGGTAAAGCTCCGCGGCTTCGCAACGCTTGGGACGGTTCCAATCGGATCAGGGTTAGTTTCTGTCGGTCGCCTCAAGGGGATTGGTCAATGCGGAACGA
GTGGTAAAGCTCCGCGGCTTCGCAACGCTTGGGACGGTTCCAATCGGATCACTGGAACTGATAGTTTTTGTTTCTCCTTAGATTGGTCAATGCGGAACGA
GTGGTAAAGCTCCGCGGCTTCGCAACGCTTGGGACGGTTCCAATCGGATCGTCAGAAGAATTACGCTTATCCTTTTTTCTGATTGGTCAATGCGGAACGA
GTGGTAAAGCTCCGCGGCTTCGCAACGCTTGGGACGGTTCCAATCGGATCTTGATCCACAGTCTCTGATTGCTTAGATTTGATTGGTCAATGCGGAACGA
GTGGTAAAGCTCCGCGGCTTCGCAACGCTTGGGACGGTTCCAATCGGATCGGATTGCTAGCATTTCATCAGAATCTGAATGATTGGTCAATGCGGAACGA
GTGGTAAAGCTCCGCGGCTTCGCAACGCTTGGGACGGTTCCAATCGGATCGAGTCTTTAAATCATACAAAGTCTTATGGTGATTGGTCAATGCGGAACGA
GTGGTAAAGCTCCGCGGCTTCGCAACGCTTGGGACGGTTCCAATCGGATCTTCCTTTTTCCTTTATCATCTTTCCCCGCCGATTGGTCAATGCGGAACGA
GTGGTAAAGCTCCGCGGCTTCGCAACGCTTGGGACGGTTCCAATCGGATCAGCTCTTAGCTGATTTGCCCTTTTTAGTATGATTGGTCAATGCGGAACGA
GTGGTAAAGCTCCGCGGCTTCGCAACGCTTGGGACGGTTCCAATCGGATCCATAAATCCAGGGTTTTATGGAAAAGAACAGATTGGTCAATGCGGAACGA
GTGGTAAAGCTCCGCGGCTTCGCAACGCTTGGGACGGTTCCAATCGGATCGTCATCTGCTTACTCTTTATTAGAAACTTAGATTGGTCAATGCGGAACGA
GTGGTAAAGCTCCGCGGCTTCGCAACGCTTGGGACGGTTCCAATCGGATCAAAACATTATTCCCTTCTTTCAGGAAACTGGATTGGTCAATGCGGAACGA
GTGGTAAAGCTCCGCGGCTTCGCAACGCTTGGGACGGTTCCAATCGGATCTCCGCACACCACCTGAAATGTTTTAAAGATGATTGGTCAATGCGGAACGA
GTGGTAAAGCTCCGCGGCTTCGCAACGCTTGGGACGGTTCCAATCGGATCGTAGAATGCATTTCTTGCAGAAAGCATTATGATTGGTCAATGCGGAACGA
GTGGTAAAGCTCCGCGGCTTCGCAACGCTTGGGACGGTTCCAATCGGATCATTGTGGACAACTCCTTTCGACCAAGGTTGGATTGGTCAATGCGGAACGA
GTGGTAAAGCTCCGCGGCTTCGCAACGCTTGGGACGGTTCCAATCGGATCCCAAGTCCAACAAAGGCTCTGGGTGACAAAGATTGGTCAATGCGGAACGA
GTGGTAAAGCTCCGCGGCTTCGCAACGCTTGGGACGGTTCCAATCGGATCAAATTCTCAAATACGCTGTTACATGCAGTGGATTGGTCAATGCGGAACGA
GTGGTAAAGCTCCGCGGCTTCGCAACGCTTGGGACGGTTCCAATCGGATCGAGAAAATCTGGATGTATGTTCATATACTTGATTGGTCAATGCGGAACGA
GTGGTAAAGCTCCGCGGCTTCGCAACGCTTGGGACGGTTCCAATCGGATCTCTCCATTACAATTTGAACTAGTCTTCTTTGATTGGTCAATGCGGAACGA
GTGGTAAAGCTCCGCGGCTTCGCAACGCTTGGGACGGTTCCAATCGGATCCAATTAGTGCGGAATAAGAGTAGGTTACAGGATTGGTCAATGCGGAACGA
GTGGTAAAGCTCCGCGGCTTCGCAACGCTTGGGACGGTTCCAATCGGATCGGAGTTCATGTTGGCTGTGGTCTCAATCAGGATTGGTCAATGCGGAACGA
GTGGTAAAGCTCCGCGGCTTCGCAACGCTTGGGACGGTTCCAATCGGATCGTAATTTTGTAGCAGAACTGATTTCTGAATGATTGGTCAATGCGGAACGA
GTGGTAAAGCTCCGCGGCTTCGCAACGCTTGGGACGGTTCCAATCGGATCTCTTCCAATGCAAGATGAGCCTTCTTAATAGATTGGTCAATGCGGAACGA
GTGGTAAAGCTCCGCGGCTTCGCAACGCTTGGGACGGTTCCAATCGGATCATCCATCGCTCGAAACTCGGAATTTAAGTCGATTGGTCAATGCGGAACGA
GTGGTAAAGCTCCGCGGCTTCGCAACGCTTGGGACGGTTCCAATCGGATCCTTTTGTTTCAAACTTAGCATCTATGACTTGATTGGTCAATGCGGAACGA
GTGGTAAAGCTCCGCGGCTTCGCAACGCTTGGGACGGTTCCAATCGGATCTCCAAAGCACAAGGTTTTTCTCCTTTTCGTGATTGGTCAATGCGGAACGA
GTGGTAAAGCTCCGCGGCTTCGCAACGCTTGGGACGGTTCCAATCGGATCAAATAAAATGCGGTACATATACACAATGGAGATTGGTCAATGCGGAACGA
GTGGTAAAGCTCCGCGGCTTCGCAACGCTTGGGACGGTTCCAATCGGATCTGATTGTTGGGCCACTGTTTACAATAGCAAGATTGGTCAATGCGGAACGA
GTGGTAAAGCTCCGCGGCTTCGCAACGCTTGGGACGGTTCCAATCGGATCCACCTGCTGAGTATATACACAAAAGAAAGGGATTGGTCAATGCGGAACGA
GTGGTAAAGCTCCGCGGCTTCGCAACGCTTGGGACGGTTCCAATCGGATCTCACTATAGAAAACAGTTGGGAGATTCCTCGATTGGTCAATGCGGAACGA
GTGGTAAAGCTCCGCGGCTTCGCAACGCTTGGGACGGTTCCAATCGGATCAAAAATGGGCAAAAGATTAGACTGGACATTGATTGGTCAATGCGGAACGA
GTGGTAAAGCTCCGCGGCTTCGCAACGCTTGGGACGGTTCCAATCGGATCGCTCCAACAATTCTATAGGAAAAAATCAAAGATTGGTCAATGCGGAACGA
GTGGTAAAGCTCCGCGGCTTCGCAACGCTTGGGACGGTTCCAATCGGATCCACAGAATGGGAGAACATTTTGCAAAGTGCGATTGGTCAATGCGGAACGA
GTGGTAAAGCTCCGCGGCTTCGCAACGCTTGGGACGGTTCCAATCGGATCAGGATACAATCAACAAAATGAAAAGACAACGATTGGTCAATGCGGAACGA
GTGGTAAAGCTCCGCGGCTTCGCAACGCTTGGGACGGTTCCAATCGGATCTGAGCATATTACACAAGCTCAGGCAACCAAGATTGGTCAATGCGGAACGA
GTGGTAAAGCTCCGCGGCTTCGCAACGCTTGGGACGGTTCCAATCGGATCGAGGAAGGGGAAATTTAATTCAAAATTGATGATTGGTCAATGCGGAACGA
GTGGTAAAGCTCCGCGGCTTCGCAACGCTTGGGACGGTTCCAATCGGATCCATCACTCATGTAATACTTAAAGCAATTCTGATTGGTCAATGCGGAACGA
GTGGTAAAGCTCCGCGGCTTCGCAACGCTTGGGACGGTTCCAATCGGATCTTAGCTCATCTATATTACCTACCTACATTGGATTGGTCAATGCGGAACGA
GTGGTAAAGCTCCGCGGCTTCGCAACGCTTGGGACGGTTCCAATCGGATCAATTCCTCCCAAAAGTAGGAAACACTGAATGATTGGTCAATGCGGAACGA
GTGGTAAAGCTCCGCGGCTTCGCAACGCTTGGGACGGTTCCAATCGGATCGCAAGAAAAGATCTAGAGCTAGAATTCCAAGATTGGTCAATGCGGAACGA
GTGGTAAAGCTCCGCGGCTTCGCAACGCTTGGGACGGTTCCAATCGGATCGTTCATTTAAGCATGTCTGAATCTATCAAAGATTGGTCAATGCGGAACGA
GTGGTAAAGCTCCGCGGCTTCGCAACGCTTGGGACGGTTCCAATCGGATCGGCCCCTGGCTGAACTGAATTCAAGGAAAGGATTGGTCAATGCGGAACGA
GTGGTAAAGCTCCGCGGCTTCGCAACGCTTGGGACGGTTCCAATCGGATCAAATGAAACTCTCTAATACATACCCTAGATGATTGGTCAATGCGGAACGA
GTGGTAAAGCTCCGCGGCTTCGCAACGCTTGGGACGGTTCCAATCGGATCAAAACAGAAAGGCAAATACATGTCACAAATGATTGGTCAATGCGGAACGA
GTGGTAAAGCTCCGCGGCTTCGCAACGCTTGGGACGGTTCCAATCGGATCGGTTCTTGAAAAAAGACAATCACATAGATAGATTGGTCAATGCGGAACGA
GTGGTAAAGCTCCGCGGCTTCGCAACGCTTGGGACGGTTCCAATCGGATCAGGGAAAAGGTGCTCACTGATACAAACTACGATTGGTCAATGCGGAACGA
GTGGTAAAGCTCCGCGGCTTCGCAACGCTTGGGACGGTTCCAATCGGATCCAAAGCTGTTATTCAAATCCAAGTTTGACTGATTGGTCAATGCGGAACGA
GTGGTAAAGCTCCGCGGCTTCGCAACGCTTGGGACGGTTCCAATCGGATCGAGAGAAAAGGCTAACTTTCATTAATATGTGATTGGTCAATGCGGAACGA
GTGGTAAAGCTCCGCGGCTTCGCAACGCTTGGGACGGTTCCAATCGGATCCAGCTACTATGTATACAGCTAAACAATTAAGATTGGTCAATGCGGAACGA
GTGGTAAAGCTCCGCGGCTTCGCAACGCTTGGGACGGTTCCAATCGGATCGGTACTTAACAATTTTAATAGCCACCATATGATTGGTCAATGCGGAACGA
GTGGTAAAGCTCCGCGGCTTCGCAACGCTTGGGACGGTTCCAATCGGATCGTATAAAAGATTTTTGGCTGGGTGTTTGGTGATTGGTCAATGCGGAACGA
GTGGTAAAGCTCCGCGGCTTCGCAACGCTTGGGACGGTTCCAATCGGATCTGAATAACCTCAACTATTTCTGTGATATTGGATTGGTCAATGCGGAACGA
GTGGTAAAGCTCCGCGGCTTCGCAACGCTTGGGACGGTTCCAATCGGATCAAATGTTTAGGATTCCAAGACTATGTCCTTGATTGGTCAATGCGGAACGA
GTGGTAAAGCTCCGCGGCTTCGCAACGCTTGGGACGGTTCCAATCGGATCTTAGTGAATAACTCTTGCCCAAAAGCCCTAGATTGGTCAATGCGGAACGA
GTGGTAAAGCTCCGCGGCTTCGCAACGCTTGGGACGGTTCCAATCGGATCGACAAGTAGTCACAAAATGATGTACTATTAGATTGGTCAATGCGGAACGA
GTGGTAAAGCTCCGCGGCTTCGCAACGCTTGGGACGGTTCCAATCGGATCGCAAGACTCCGACTCAAAATAAATAAATAAGATTGGTCAATGCGGAACGA
GTGGTAAAGCTCCGCGGCTTCGCAACGCTTGGGACGGTTCCAATCGGATCATAGAATCTGTAAGAGCTTGCAGCCATATTGATTGGTCAATGCGGAACGA
GTGGTAAAGCTCCGCGGCTTCGCAACGCTTGGGACGGTTCCAATCGGATCTATATAACATGCTAAATCACACAGTTCCTTGATTGGTCAATGCGGAACGA
GTGGTAAAGCTCCGCGGCTTCGCAACGCTTGGGACGGTTCCAATCGGATCGCTTCAGAAGCAAAATCAATATTGCCCCTTGATTGGTCAATGCGGAACGA
GTGGTAAAGCTCCGCGGCTTCGCAACGCTTGGGACGGTTCCAATCGGATCATCAGGCTGTAGAAACACAGATCACAGAAAGATTGGTCAATGCGGAACGA
GTGGTAAAGCTCCGCGGCTTCGCAACGCTTGGGACGGTTCCAATCGGATCCTCTCTCCTACACAAACAAAAAACAACAACGATTGGTCAATGCGGAACGA
GTGGTAAAGCTCCGCGGCTTCGCAACGCTTGGGACGGTTCCAATCGGATCAAATCATGCAACTTCAACTATATATCAACCGATTGGTCAATGCGGAACGA
GTGGTAAAGCTCCGCGGCTTCGCAACGCTTGGGACGGTTCCAATCGGATCCCAATATCACCAAAGAACAGAGAACAAGAAGATTGGTCAATGCGGAACGA
GTGGTAAAGCTCCGCGGCTTCGCAACGCTTGGGACGGTTCCAATCGGATCAAATCCAAACTCTTCCTTTTTCTCTTTTTCGATTGGTCAATGCGGAACGA
GTGGTAAAGCTCCGCGGCTTCGCAACGCTTGGGACGGTTCCAATCGGATCCAGAAAAATGAATCACTTTTCCTAACACTAGATTGGTCAATGCGGAACGA
GTGGTAAAGCTCCGCGGCTTCGCAACGCTTGGGACGGTTCCAATCGGATCCCTGAATTATTACATGTGTATTCCCTAATTGATTGGTCAATGCGGAACGA
GTGGTAAAGCTCCGCGGCTTCGCAACGCTTGGGACGGTTCCAATCGGATCCCCACAGTTATTAATAATTCATACAGACTTGATTGGTCAATGCGGAACGA
GTGGTAAAGCTCCGCGGCTTCGCAACGCTTGGGACGGTTCCAATCGGATCGGTACCAGGAAAATTAATATCAAATGACTTGATTGGTCAATGCGGAACGA
GTGGTAAAGCTCCGCGGCTTCGCAACGCTTGGGACGGTTCCAATCGGATCTGAAAAGTAGCTCTGTATCCTTTTTGGTGAGATTGGTCAATGCGGAACGA
GTGGTAAAGCTCCGCGGCTTCGCAACGCTTGGGACGGTTCCAATCGGATCAATGGTGGAATTCACGAGATAATAATGAAGGATTGGTCAATGCGGAACGA
GTGGTAAAGCTCCGCGGCTTCGCAACGCTTGGGACGGTTCCAATCGGATCTAAAACTAAGGCATAATGATCTGTACCCCAGATTGGTCAATGCGGAACGA
GTGGTAAAGCTCCGCGGCTTCGCAACGCTTGGGACGGTTCCAATCGGATCCAACTAGATTTAATAAGCAGACTATTCACTGATTGGTCAATGCGGAACGA
GTGGTAAAGCTCCGCGGCTTCGCAACGCTTGGGACGGTTCCAATCGGATCGGAGAAAATTAGAGTTCACATGTTGCACTTGATTGGTCAATGCGGAACGA
GTGGTAAAGCTCCGCGGCTTCGCAACGCTTGGGACGGTTCCAATCGGATCCCTACATAACTAAATACCATTATCACATCTGATTGGTCAATGCGGAACGA
GTGGTAAAGCTCCGCGGCTTCGCAACGCTTGGGACGGTTCCAATCGGATCTTACACTGAACCATGTGATATTAAGCGCGGGATTGGTCAATGCGGAACGA
GTGGTAAAGCTCCGCGGCTTCGCAACGCTTGGGACGGTTCCAATCGGATCCACTTATTGTTAGCAGTTTACCACATTTGCGATTGGTCAATGCGGAACGA
GTGGTAAAGCTCCGCGGCTTCGCAACGCTTGGGACGGTTCCAATCGGATCCCCAGCATTTTAAAATTTTTGAAATCTACCGATTGGTCAATGCGGAACGA
GTGGTAAAGCTCCGCGGCTTCGCAACGCTTGGGACGGTTCCAATCGGATCAAAGCTGGGAGAATACCAAAAACACACACAGATTGGTCAATGCGGAACGA
GTGGTAAAGCTCCGCGGCTTCGCAACGCTTGGGACGGTTCCAATCGGATCGACAGAAGTTATGGTTGTATAAAAATGTGAGATTGGTCAATGCGGAACGA
GTGGTAAAGCTCCGCGGCTTCGCAACGCTTGGGACGGTTCCAATCGGATCCCATTTGGAATGACGACACGTTTTAGGGACGATTGGTCAATGCGGAACGA
GTGGTAAAGCTCCGCGGCTTCGCAACGCTTGGGACGGTTCCAATCGGATCATAAATGCTATAAAGAAATGTCGGGGGAGAGATTGGTCAATGCGGAACGA
GTGGTAAAGCTCCGCGGCTTCGCAACGCTTGGGACGGTTCCAATCGGATCATGCTAACAGAAATGCTATAAATGGGAGAAGATTGGTCAATGCGGAACGA
GTGGTAAAGCTCCGCGGCTTCGCAACGCTTGGGACGGTTCCAATCGGATCTCTATCATAACCTGAGATCAGAATCAAAGAGATTGGTCAATGCGGAACGA
GTGGTAAAGCTCCGCGGCTTCGCAACGCTTGGGACGGTTCCAATCGGATCGCACTATTTGTGTAACATTTCTGTAAATCAGATTGGTCAATGCGGAACGA
GTGGTAAAGCTCCGCGGCTTCGCAACGCTTGGGACGGTTCCAATCGGATCTCTTGGCAATTCTTGAGAGTAAAAAACAATGATTGGTCAATGCGGAACGA
GTGGTAAAGCTCCGCGGCTTCGCAACGCTTGGGACGGTTCCAATCGGATCCATCATCTGAAGATCCATCCTCATCAGAGGGATTGGTCAATGCGGAACGA
GTGGTAAAGCTCCGCGGCTTCGCAACGCTTGGGACGGTTCCAATCGGATCCTGGGTTTTCTTCATTTTGTTTTCCAGTTCGATTGGTCAATGCGGAACGA
GTGGTAAAGCTCCGCGGCTTCGCAACGCTTGGGACGGTTCCAATCGGATCCTGAATTAGTCAAGGAATCAAATTATGACAGATTGGTCAATGCGGAACGA
GTGGTAAAGCTCCGCGGCTTCGCAACGCTTGGGACGGTTCCAATCGGATCAGATATTTCTTGGTCAGATATTCTTCAAAGGATTGGTCAATGCGGAACGA
GTGGTAAAGCTCCGCGGCTTCGCAACGCTTGGGACGGTTCCAATCGGATCGTAACTGACAAAATTAGAGTAACTTCCATAGATTGGTCAATGCGGAACGA
GTGGTAAAGCTCCGCGGCTTCGCAACGCTTGGGACGGTTCCAATCGGATCCACTCAAGTACCACTATTCCTTATTTAAAAGATTGGTCAATGCGGAACGA
GTGGTAAAGCTCCGCGGCTTCGCAACGCTTGGGACGGTTCCAATCGGATCTGTCTGTATTTTCCAGACATCTAACTATCTGATTGGTCAATGCGGAACGA
GTGGTAAAGCTCCGCGGCTTCGCAACGCTTGGGACGGTTCCAATCGGATCAATAAAATAAACACTGCTACCCACTACCCAGATTGGTCAATGCGGAACGA
GTGGTAAAGCTCCGCGGCTTCGCAACGCTTGGGACGGTTCCAATCGGATCGACTCAAAGCAAAAACACTGCACTACTGCAGATTGGTCAATGCGGAACGA
GTGGTAAAGCTCCGCGGCTTCGCAACGCTTGGGACGGTTCCAATCGGATCCCTACCATGAACCCACAAAAATTTTAAAAAGATTGGTCAATGCGGAACGA
GTGGTAAAGCTCCGCGGCTTCGCAACGCTTGGGACGGTTCCAATCGGATCCATTTTCCACAATGTGCTTATTTTACATTGGATTGGTCAATGCGGAACGA
GTGGTAAAGCTCCGCGGCTTCGCAACGCTTGGGACGGTTCCAATCGGATCGAAAGGTAGTGAGGGGATAGGGAGGAGGTGGATTGGTCAATGCGGAACGA
GTGGTAAAGCTCCGCGGCTTCGCAACGCTTGGGACGGTTCCAATCGGATCGATGTCATGAAGGACAGTTACAAGAAGCTGGATTGGTCAATGCGGAACGA
GTGGTAAAGCTCCGCGGCTTCGCAACGCTTGGGACGGTTCCAATCGGATCTTGTCACTTATAAGTGGGATCTAAAAATCAGATTGGTCAATGCGGAACGA
GTGGTAAAGCTCCGCGGCTTCGCAACGCTTGGGACGGTTCCAATCGGATCTGCTTTGAAAATCATCTGTTTAGGGCCGGGGATTGGTCAATGCGGAACGA
GTGGTAAAGCTCCGCGGCTTCGCAACGCTTGGGACGGTTCCAATCGGATCCTTTGGTATCATTGGTGTTATCAGGTAATCGATTGGTCAATGCGGAACGA
GTGGTAAAGCTCCGCGGCTTCGCAACGCTTGGGACGGTTCCAATCGGATCTTTGCCTGTTGACAACTACTGCAACTTATGGATTGGTCAATGCGGAACGA
GTGGTAAAGCTCCGCGGCTTCGCAACGCTTGGGACGGTTCCAATCGGATCGACTTGATTTTTTGCTTCTAAATGAAGGAAGATTGGTCAATGCGGAACGA
GTGGTAAAGCTCCGCGGCTTCGCAACGCTTGGGACGGTTCCAATCGGATCATTCTTCAGAATCTGAATCTGATTCAGAATGATTGGTCAATGCGGAACGA
GTGGTAAAGCTCCGCGGCTTCGCAACGCTTGGGACGGTTCCAATCGGATCCAGATTCTCCGTCACTCACAGTCAATTTGTGATTGGTCAATGCGGAACGA
GTGGTAAAGCTCCGCGGCTTCGCAACGCTTGGGACGGTTCCAATCGGATCTTGACTTCTTTATGCTCTTTAGGCTTTGTCGATTGGTCAATGCGGAACGA
GTGGTAAAGCTCCGCGGCTTCGCAACGCTTGGGACGGTTCCAATCGGATCTGGTCCAATATGTTCTTTACATTCAGAATTGATTGGTCAATGCGGAACGA
GTGGTAAAGCTCCGCGGCTTCGCAACGCTTGGGACGGTTCCAATCGGATCTTTTCATAAAGATGAGGTTTCCCTATGTTGGATTGGTCAATGCGGAACGA
GTGGTAAAGCTCCGCGGCTTCGCAACGCTTGGGACGGTTCCAATCGGATCAATAGGACCACCATATTGGATGGCAATTAAGATTGGTCAATGCGGAACGA
GTGGTAAAGCTCCGCGGCTTCGCAACGCTTGGGACGGTTCCAATCGGATCCTTGTAAACTGACACTTATTTTGAAAGCAAGATTGGTCAATGCGGAACGA
GTGGTAAAGCTCCGCGGCTTCGCAACGCTTGGGACGGTTCCAATCGGATCAACTGGTTAAACTCTAACTCAGTCTAGATAGATTGGTCAATGCGGAACGA
GTGGTAAAGCTCCGCGGCTTCGCAACGCTTGGGACGGTTCCAATCGGATCCACTGTTGACATTTAAACCTATTAAGTCTTGATTGGTCAATGCGGAACGA
GTGGTAAAGCTCCGCGGCTTCGCAACGCTTGGGACGGTTCCAATCGGATCACCCCTTACTTAAGTATATCTGTATAGGCTGATTGGTCAATGCGGAACGA
GTGGTAAAGCTCCGCGGCTTCGCAACGCTTGGGACGGTTCCAATCGGATCCAGGAAGTGTTTAAAAGTTATGTTGAAACAGATTGGTCAATGCGGAACGA
GTGGTAAAGCTCCGCGGCTTCGCAACGCTTGGGACGGTTCCAATCGGATCCTTGTTGAAGATTATGAGCATGGGGTATGCGATTGGTCAATGCGGAACGA
GTGGTAAAGCTCCGCGGCTTCGCAACGCTTGGGACGGTTCCAATCGGATCTAGAAATCAGATACCCTTATGCCCATTATTGATTGGTCAATGCGGAACGA
GTGGTAAAGCTCCGCGGCTTCGCAACGCTTGGGACGGTTCCAATCGGATCCCATGATGACACAGACAGTTGTTAAAAATGGATTGGTCAATGCGGAACGA
GTGGTAAAGCTCCGCGGCTTCGCAACGCTTGGGACGGTTCCAATCGGATCCATGGATTTTTTGGTACTAGAATTACAGAAGATTGGTCAATGCGGAACGA
GTGGTAAAGCTCCGCGGCTTCGCAACGCTTGGGACGGTTCCAATCGGATCGTGCTCTTTAATGAAATCATCTCAAATCTAGATTGGTCAATGCGGAACGA
GTGGTAAAGCTCCGCGGCTTCGCAACGCTTGGGACGGTTCCAATCGGATCATAAAAGAGCGAAACTAACAGCTGAACCCAGATTGGTCAATGCGGAACGA
GTGGTAAAGCTCCGCGGCTTCGCAACGCTTGGGACGGTTCCAATCGGATCAAACAGAGAAACCTAACAGCATCAGCAAGAGATTGGTCAATGCGGAACGA
GTGGTAAAGCTCCGCGGCTTCGCAACGCTTGGGACGGTTCCAATCGGATCCCACAATTAAGCTCTATTCAAAACTGTAAAGATTGGTCAATGCGGAACGA
GTGGTAAAGCTCCGCGGCTTCGCAACGCTTGGGACGGTTCCAATCGGATCCACCTATCCCATAAAATAAATGGATATACAGATTGGTCAATGCGGAACGA
GTGGTAAAGCTCCGCGGCTTCGCAACGCTTGGGACGGTTCCAATCGGATCGCTTTGGTGTATACTTAAATGTTTTTCACAGATTGGTCAATGCGGAACGA
GTGGTAAAGCTCCGCGGCTTCGCAACGCTTGGGACGGTTCCAATCGGATCTAAGTAAAGGTTATCTGAGACCTCCCTGTAGATTGGTCAATGCGGAACGA
GTGGTAAAGCTCCGCGGCTTCGCAACGCTTGGGACGGTTCCAATCGGATCACTAGAGTTACAAGATATTACCCTTGAGGGGATTGGTCAATGCGGAACGA
GTGGTAAAGCTCCGCGGCTTCGCAACGCTTGGGACGGTTCCAATCGGATCATACTTATACACACACAAATGAGTGCATGTGATTGGTCAATGCGGAACGA
GTGGTAAAGCTCCGCGGCTTCGCAACGCTTGGGACGGTTCCAATCGGATCAGATACACACGTGGTACAACTGCACTGAACGATTGGTCAATGCGGAACGA
GTGGTAAAGCTCCGCGGCTTCGCAACGCTTGGGACGGTTCCAATCGGATCTAAGGACAGCAGTATCACAAGGGAGCCTTGGATTGGTCAATGCGGAACGA
GTGGTAAAGCTCCGCGGCTTCGCAACGCTTGGGACGGTTCCAATCGGATCATTACTAGTTGCCAGATGTCAGGAATGGAGGATTGGTCAATGCGGAACGA
GTGGTAAAGCTCCGCGGCTTCGCAACGCTTGGGACGGTTCCAATCGGATCTTAAGGGTATTATACTAAGTGAAAAAAGCCGATTGGTCAATGCGGAACGA
GTGGTAAAGCTCCGCGGCTTCGCAACGCTTGGGACGGTTCCAATCGGATCCTACCGTTTAATCTGAAATGCATCAAAGATGATTGGTCAATGCGGAACGA
GTGGTAAAGCTCCGCGGCTTCGCAACGCTTGGGACGGTTCCAATCGGATCGGTTAAGATTTGGGCATTTCATTCTATATAGATTGGTCAATGCGGAACGA
GTGGTAAAGCTCCGCGGCTTCGCAACGCTTGGGACGGTTCCAATCGGATCCTAAAAACACAAAAATTAACCAGCCATGGTGATTGGTCAATGCGGAACGA
GTGGTAAAGCTCCGCGGCTTCGAATGCTCTGGCCTCGAACGAACGATAGCCGGTATGAAATATCAACAGATCATTACATAGATTGGTCAATGCGGAACGA
GTGGTAAAGCTCCGCGGCTTCGAATGCTCTGGCCTCGAACGAACGATAGCGCCTGGTATATGGTAAGCATTCAAATATTTGATTGGTCAATGCGGAACGA
GTGGTAAAGCTCCGCGGCTTCGAATGCTCTGGCCTCGAACGAACGATAGCTAGTAGAAGTCTTCCAAGGGCAGATACCATGATTGGTCAATGCGGAACGA
GTGGTAAAGCTCCGCGGCTTCGAATGCTCTGGCCTCGAACGAACGATAGCCTTAGGCTTTGTACGTCTATTTTCCCCACTGATTGGTCAATGCGGAACGA
GTGGTAAAGCTCCGCGGCTTCGAATGCTCTGGCCTCGAACGAACGATAGCAATCCTATTTACACAGGCTTCCGGTGTGCTGATTGGTCAATGCGGAACGA
GTGGTAAAGCTCCGCGGCTTCGAATGCTCTGGCCTCGAACGAACGATAGCATATTTCACATACAGCTTTCCACTAGAAAGGATTGGTCAATGCGGAACGA
GTGGTAAAGCTCCGCGGCTTCGAATGCTCTGGCCTCGAACGAACGATAGCACTATGTTGCCTCTTCCCAGAACATGATGAGATTGGTCAATGCGGAACGA
GTGGTAAAGCTCCGCGGCTTCGAATGCTCTGGCCTCGAACGAACGATAGCCAAGCTCTCCCTCAACTACCAGTATCTGAAGATTGGTCAATGCGGAACGA
GTGGTAAAGCTCCGCGGCTTCGAATGCTCTGGCCTCGAACGAACGATAGCGGAAGTAGGATATATAAGGGGAAAGATTATGATTGGTCAATGCGGAACGA
GTGGTAAAGCTCCGCGGCTTCGAATGCTCTGGCCTCGAACGAACGATAGCACCCTGCTCCACATAGATAGTTTACATTTGGATTGGTCAATGCGGAACGA
GTGGTAAAGCTCCGCGGCTTCGAATGCTCTGGCCTCGAACGAACGATAGCCCAGGCCCACATTTATAGATATTTAAAATTGATTGGTCAATGCGGAACGA
GTGGTAAAGCTCCGCGGCTTCGAATGCTCTGGCCTCGAACGAACGATAGCACTGAGACAAAATTTCCCTCTTGTTGTCCAGATTGGTCAATGCGGAACGA
GTGGTAAAGCTCCGCGGCTTCGAATGCTCTGGCCTCGAACGAACGATAGCTCTTAGCAGGAATATGAGTTAAGAAAACCAGATTGGTCAATGCGGAACGA
GTGGTAAAGCTCCGCGGCTTCGAATGCTCTGGCCTCGAACGAACGATAGCCTTTTTATTGGGAAACAAACTAACATAGGAGATTGGTCAATGCGGAACGA
GTGGTAAAGCTCCGCGGCTTCGAATGCTCTGGCCTCGAACGAACGATAGCTTTCTTAGAGCTAGGGGGTGATAGCTAAAGGATTGGTCAATGCGGAACGA
GTGGTAAAGCTCCGCGGCTTCGAATGCTCTGGCCTCGAACGAACGATAGCGAAAGTCCAAAATAGGGAAATAGGCCAGGCGATTGGTCAATGCGGAACGA
GTGGTAAAGCTCCGCGGCTTCGAATGCTCTGGCCTCGAACGAACGATAGCATACATTACGCTAAATGAAAGAAATCAGCCGATTGGTCAATGCGGAACGA
GTGGTAAAGCTCCGCGGCTTCGAATGCTCTGGCCTCGAACGAACGATAGCGTACTAAGACATGTTACAACAGATATCTTGGATTGGTCAATGCGGAACGA
GTGGTAAAGCTCCGCGGCTTCGAATGCTCTGGCCTCGAACGAACGATAGCCACATATAATGGAATATTATGTGGCCATAAGATTGGTCAATGCGGAACGA
GTGGTAAAGCTCCGCGGCTTCGAATGCTCTGGCCTCGAACGAACGATAGCAAAAAACTGTACACCAATATTTACAGCCGCGATTGGTCAATGCGGAACGA
GTGGTAAAGCTCCGCGGCTTCGAATGCTCTGGCCTCGAACGAACGATAGCCACAAGATAAACAAAAATATATGGCTACACGATTGGTCAATGCGGAACGA
GTGGTAAAGCTCCGCGGCTTCGAATGCTCTGGCCTCGAACGAACGATAGCCATTTCCTCAAACAATTTAACATAGTTACCGATTGGTCAATGCGGAACGA
GTGGTAAAGCTCCGCGGCTTCGAATGCTCTGGCCTCGAACGAACGATAGCAATAGTATCTCTACTTTGGAAAACAGTTTGGATTGGTCAATGCGGAACGA
GTGGTAAAGCTCCGCGGCTTCGAATGCTCTGGCCTCGAACGAACGATAGCAACAATGGTTGGCATGGATGTGAAGAACTCGATTGGTCAATGCGGAACGA
GTGGTAAAGCTCCGCGGCTTCGAATGCTCTGGCCTCGAACGAACGATAGCTAGAATGGCTAGAATCAAAAAGTCTGTTATGATTGGTCAATGCGGAACGA
GTGGTAAAGCTCCGCGGCTTCGAATGCTCTGGCCTCGAACGAACGATAGCTGGATCCTGAATTTAAGGGGGAAAAACTTAGATTGGTCAATGCGGAACGA
GTGGTAAAGCTCCGCGGCTTCGAATGCTCTGGCCTCGAACGAACGATAGCACCAAAGAAACAGGACTACTAAATCTTGAAGATTGGTCAATGCGGAACGA
GTGGTAAAGCTCCGCGGCTTCGAATGCTCTGGCCTCGAACGAACGATAGCATTTCACAAAGTAACACACCTGTACATTTCGATTGGTCAATGCGGAACGA
GTGGTAAAGCTCCGCGGCTTCGAATGCTCTGGCCTCGAACGAACGATAGCAACCATAACTAAACAGATAATCCTGAGGGCGATTGGTCAATGCGGAACGA
GTGGTAAAGCTCCGCGGCTTCGAATGCTCTGGCCTCGAACGAACGATAGCGTGCCATGTAACAGGATGCATGGAGAACAGGATTGGTCAATGCGGAACGA
GTGGTAAAGCTCCGCGGCTTCGAATGCTCTGGCCTCGAACGAACGATAGCACATCACCAGTAAAGGGGCAAATCACATCAGATTGGTCAATGCGGAACGA
GTGGTAAAGCTCCGCGGCTTCGAATGCTCTGGCCTCGAACGAACGATAGCAAATCATAACTTTAGACTGGGTTTACCTAGGATTGGTCAATGCGGAACGA
GTGGTAAAGCTCCGCGGCTTCGAATGCTCTGGCCTCGAACGAACGATAGCCCCCCCATTAAATTAGTTATTAGTTACAATGATTGGTCAATGCGGAACGA
GTGGTAAAGCTCCGCGGCTTCGAATGCTCTGGCCTCGAACGAACGATAGCCAAATTTGGGTTGTTTTAAGCTGCAAACTTGATTGGTCAATGCGGAACGA
GTGGTAAAGCTCCGCGGCTTCGAATGCTCTGGCCTCGAACGAACGATAGCCGGACTCCGAACCTACAGAACTGTAAAATAGATTGGTCAATGCGGAACGA
GTGGTAAAGCTCCGCGGCTTCGAATGCTCTGGCCTCGAACGAACGATAGCAGTCCTACTAACATCTTGACTTTGACCTTGGATTGGTCAATGCGGAACGA
GTGGTAAAGCTCCGCGGCTTCGAATGCTCTGGCCTCGAACGAACGATAGCGGATTTTTCTACAGTCTCCAGAAAGGAACCGATTGGTCAATGCGGAACGA
GTGGTAAAGCTCCGCGGCTTCGAATGCTCTGGCCTCGAACGAACGATAGCTATCATAAAGAACTGAATTCTGCCAACAACGATTGGTCAATGCGGAACGA
GTGGTAAAGCTCCGCGGCTTCGAATGCTCTGGCCTCGAACGAACGATAGCTGAAAAGAACTAGGAGGGGGTCTTGGCCAAGATTGGTCAATGCGGAACGA
GTGGTAAAGCTCCGCGGCTTCGAATGCTCTGGCCTCGAACGAACGATAGCAGGGCATCACGTGAGAAGAAATGAAGACACGATTGGTCAATGCGGAACGA
GTGGTAAAGCTCCGCGGCTTCGAATGCTCTGGCCTCGAACGAACGATAGCCAAAAAGCTAGGTCAGAGAGCTTCAAAGCTGATTGGTCAATGCGGAACGA
GTGGTAAAGCTCCGCGGCTTCGAATGCTCTGGCCTCGAACGAACGATAGCCAGAAAAATGTCTCCAGCTGGTAGCAGGTGGATTGGTCAATGCGGAACGA
GTGGTAAAGCTCCGCGGCTTCGAATGCTCTGGCCTCGAACGAACGATAGCGAGATAATCAGGAGGAGATGAGAGGGAGAGGATTGGTCAATGCGGAACGA
GTGGTAAAGCTCCGCGGCTTCGAATGCTCTGGCCTCGAACGAACGATAGCTGTAATATGGCACAGTTGATCTTAAACTCAGATTGGTCAATGCGGAACGA
GTGGTAAAGCTCCGCGGCTTCGAATGCTCTGGCCTCGAACGAACGATAGCCCTTCTAGAACTCTAATTACACATATGGTTGATTGGTCAATGCGGAACGA
GTGGTAAAGCTCCGCGGCTTCGAATGCTCTGGCCTCGAACGAACGATAGCCAAATAGGACTTTTAACCAAGTCTCTTTATGATTGGTCAATGCGGAACGA
GTGGTAAAGCTCCGCGGCTTCGAATGCTCTGGCCTCGAACGAACGATAGCTCTTGAATCTCTAGTCTGATGTTTTTCATCGATTGGTCAATGCGGAACGA
GTGGTAAAGCTCCGCGGCTTCGAATGCTCTGGCCTCGAACGAACGATAGCTATATTTATCCTGTTCAGGGTTCACAAAACGATTGGTCAATGCGGAACGA
GTGGTAAAGCTCCGCGGCTTCGAATGCTCTGGCCTCGAACGAACGATAGCTTTTTCTCTCGGTTTATGTTCTTTAGGAGTGATTGGTCAATGCGGAACGA
GTGGTAAAGCTCCGCGGCTTCGAATGCTCTGGCCTCGAACGAACGATAGCCCAGTGTTACTGTTATTCCTTTGAAAATAAGATTGGTCAATGCGGAACGA
GTGGTAAAGCTCCGCGGCTTCGAATGCTCTGGCCTCGAACGAACGATAGCGACTGCACTTTTCTTTGACATTTTAAAGAAGATTGGTCAATGCGGAACGA
GTGGTAAAGCTCCGCGGCTTCGAATGCTCTGGCCTCGAACGAACGATAGCAATGACAAAATCACCCAACAATGCTTTCTCGATTGGTCAATGCGGAACGA
GTGGTAAAGCTCCGCGGCTTCGAATGCTCTGGCCTCGAACGAACGATAGCAGTACAAGAACACGCTGCACAGGTTTGTAGGATTGGTCAATGCGGAACGA
GTGGTAAAGCTCCGCGGCTTCGAATGCTCTGGCCTCGAACGAACGATAGCTACCATTGTGTTCCGATTACCTACCGTATTGATTGGTCAATGCGGAACGA
GTGGTAAAGCTCCGCGGCTTCGAATGCTCTGGCCTCGAACGAACGATAGCATGTTTCCATGTGTTTAGACACACAAATATGATTGGTCAATGCGGAACGA
GTGGTAAAGCTCCGCGGCTTCGAATGCTCTGGCCTCGAACGAACGATAGCAAAGACATTTCACTCAATGACTGACCACATGATTGGTCAATGCGGAACGA
GTGGTAAAGCTCCGCGGCTTCGAATGCTCTGGCCTCGAACGAACGATAGCCTATGCTGGCAATTACAATCACATGCTGCAGATTGGTCAATGCGGAACGA
GTGGTAAAGCTCCGCGGCTTCGAATGCTCTGGCCTCGAACGAACGATAGCAGTTCTCACTTTTTGTTTGCCCAGATATGGGATTGGTCAATGCGGAACGA
GTGGTAAAGCTCCGCGGCTTCGAATGCTCTGGCCTCGAACGAACGATAGCTATTCACTCCAGTGTAGGTCTGTTGACATCGATTGGTCAATGCGGAACGA
GTGGTAAAGCTCCGCGGCTTCGAATGCTCTGGCCTCGAACGAACGATAGCGTGTTGCCATTTCAAATTATTTTCTTTCTCGATTGGTCAATGCGGAACGA
GTGGTAAAGCTCCGCGGCTTCGAATGCTCTGGCCTCGAACGAACGATAGCCCCATTCTTATTCATTACTTCCTGTATTTTGATTGGTCAATGCGGAACGA
GTGGTAAAGCTCCGCGGCTTCGAATGCTCTGGCCTCGAACGAACGATAGCACTACTGGGGTAATTGATGAAATAAGAATAGATTGGTCAATGCGGAACGA
GTGGTAAAGCTCCGCGGCTTCGAATGCTCTGGCCTCGAACGAACGATAGCACAGTCAACATTCACTAGCCATTCTATAACGATTGGTCAATGCGGAACGA
GTGGTAAAGCTCCGCGGCTTCGAATGCTCTGGCCTCGAACGAACGATAGCTGAATGATTGCTAGGACAAAACATTCCTATGATTGGTCAATGCGGAACGA
GTGGTAAAGCTCCGCGGCTTCGAATGCTCTGGCCTCGAACGAACGATAGCAAAAATACCAAAATTAGCCAAACATGGTGGGATTGGTCAATGCGGAACGA
GTGGTAAAGCTCCGCGGCTTCGAATGCTCTGGCCTCGAACGAACGATAGCATTTAACTCTTATGTTGGGTGTGATGGCTCGATTGGTCAATGCGGAACGA
GTGGTAAAGCTCCGCGGCTTCGAATGCTCTGGCCTCGAACGAACGATAGCCTACTCAGGGATATTATCAAACAACATAAAGATTGGTCAATGCGGAACGA
GTGGTAAAGCTCCGCGGCTTCGAATGCTCTGGCCTCGAACGAACGATAGCTCTTTTTAAAAGAGAGAGACAGGGAGGTAGGATTGGTCAATGCGGAACGA
GTGGTAAAGCTCCGCGGCTTCGAATGCTCTGGCCTCGAACGAACGATAGCAAGATTGCTTAAGCCCAAGAAGTCTGAGGCGATTGGTCAATGCGGAACGA
GTGGTAAAGCTCCGCGGCTTCGAATGCTCTGGCCTCGAACGAACGATAGCGCTAACTGTCACATGATACAAAATGTTTTTGATTGGTCAATGCGGAACGA
GTGGTAAAGCTCCGCGGCTTCGAATGCTCTGGCCTCGAACGAACGATAGCGTATTGTAGTTACCCTTGAAAACCTGAAAAGATTGGTCAATGCGGAACGA
GTGGTAAAGCTCCGCGGCTTCGAATGCTCTGGCCTCGAACGAACGATAGCCAATTCAGTATTTCAGATCACCAATTTATCGATTGGTCAATGCGGAACGA
GTGGTAAAGCTCCGCGGCTTCGAATGCTCTGGCCTCGAACGAACGATAGCCAATTTGGAACCAGCTTTCTTAAAAAGTTTGATTGGTCAATGCGGAACGA
GTGGTAAAGCTCCGCGGCTTCGAATGCTCTGGCCTCGAACGAACGATAGCTACATTCTTGACAGTTTCCTAAGTTAGGCTGATTGGTCAATGCGGAACGA
GTGGTAAAGCTCCGCGGCTTCGAATGCTCTGGCCTCGAACGAACGATAGCGAATGTCAAAATAGGGTATGATACTGAAAAGATTGGTCAATGCGGAACGA
GTGGTAAAGCTCCGCGGCTTCGAATGCTCTGGCCTCGAACGAACGATAGCCATTTCTGAGCTCAATAGATTTTAATGGTTGATTGGTCAATGCGGAACGA
GTGGTAAAGCTCCGCGGCTTCGAATGCTCTGGCCTCGAACGAACGATAGCCTTTATGTACTTGTTGCTGTATACATGTTTGATTGGTCAATGCGGAACGA
GTGGTAAAGCTCCGCGGCTTCGAATGCTCTGGCCTCGAACGAACGATAGCCTGAAGCAAATATGGTAAAATGTTGAAATGGATTGGTCAATGCGGAACGA
GTGGTAAAGCTCCGCGGCTTCGAATGCTCTGGCCTCGAACGAACGATAGCTTACCTGTGGGGTGGGAAGAAGGGGAAATGGATTGGTCAATGCGGAACGA
GTGGTAAAGCTCCGCGGCTTCGAATGCTCTGGCCTCGAACGAACGATAGCAAAAACATAGAAAAACATGCACACACATGCGATTGGTCAATGCGGAACGA
GTGGTAAAGCTCCGCGGCTTCGAATGCTCTGGCCTCGAACGAACGATAGCGATGTACATTTACTGACATGAATACAATTCGATTGGTCAATGCGGAACGA
GTGGTAAAGCTCCGCGGCTTCGAATGCTCTGGCCTCGAACGAACGATAGCGGAAATGAATAGTGGCTTATTGATATAACAGATTGGTCAATGCGGAACGA
GTGGTAAAGCTCCGCGGCTTCGAATGCTCTGGCCTCGAACGAACGATAGCGTGCACAAGGAATCAAATATAAGGATATTCGATTGGTCAATGCGGAACGA
GTGGTAAAGCTCCGCGGCTTCGAATGCTCTGGCCTCGAACGAACGATAGCTAGGTAATTCTTTGGAGATTTTCTCCCACAGATTGGTCAATGCGGAACGA
GTGGTAAAGCTCCGCGGCTTCGAATGCTCTGGCCTCGAACGAACGATAGCTGGGTCTCAACAAGGAAGCACATCAGAATCGATTGGTCAATGCGGAACGA
GTGGTAAAGCTCCGCGGCTTCGAATGCTCTGGCCTCGAACGAACGATAGCAGAACATAAATAACATGTTGAGATTGAGCAGATTGGTCAATGCGGAACGA
GTGGTAAAGCTCCGCGGCTTCGAATGCTCTGGCCTCGAACGAACGATAGCGGTTTCCTATGAAAGAATTAAGTTCATAGAGATTGGTCAATGCGGAACGA
GTGGTAAAGCTCCGCGGCTTCGAATGCTCTGGCCTCGAACGAACGATAGCCATCATCTGATTCTACATACTTTGTTACAAGATTGGTCAATGCGGAACGA
GTGGTAAAGCTCCGCGGCTTCGAATGCTCTGGCCTCGAACGAACGATAGCATCATTTTCTGAATTTTCATTAGACGCATCGATTGGTCAATGCGGAACGA
GTGGTAAAGCTCCGCGGCTTCGAATGCTCTGGCCTCGAACGAACGATAGCCATTACCTTTTGGCAAGCTCTGCATAGTAAGATTGGTCAATGCGGAACGA
GTGGTAAAGCTCCGCGGCTTCGAATGCTCTGGCCTCGAACGAACGATAGCGTACATAGTTAACAGTAATCAAGTTCCAATGATTGGTCAATGCGGAACGA
GTGGTAAAGCTCCGCGGCTTCGAATGCTCTGGCCTCGAACGAACGATAGCCTTCAATAACACATATTATCATTGGCATACGATTGGTCAATGCGGAACGA
GTGGTAAAGCTCCGCGGCTTCGAATGCTCTGGCCTCGAACGAACGATAGCCATTCTTTACAAAACCAACTGAATATTCCAGATTGGTCAATGCGGAACGA
GTGGTAAAGCTCCGCGGCTTCGAATGCTCTGGCCTCGAACGAACGATAGCTGCTTACACACTGAAGTATAATTTGGAAACGATTGGTCAATGCGGAACGA
GTGGTAAAGCTCCGCGGCTTCGAATGCTCTGGCCTCGAACGAACGATAGCCATTAACATTGACTGAACCAAAACCTAATAGATTGGTCAATGCGGAACGA
GTGGTAAAGCTCCGCGGCTTCGAATGCTCTGGCCTCGAACGAACGATAGCTAGACTGTACATGATTTTTAAGTTTTCAGGGATTGGTCAATGCGGAACGA
GTGGTAAAGCTCCGCGGCTTCGAATGCTCTGGCCTCGAACGAACGATAGCCTTAGGGAATTTAAGAATGCAATAAGACTAGATTGGTCAATGCGGAACGA
GTGGTAAAGCTCCGCGGCTTCGAATGCTCTGGCCTCGAACGAACGATAGCTTAACAAGGTTTTATGGTTAGAACTTCAACGATTGGTCAATGCGGAACGA
GTGGTAAAGCTCCGCGGCTTCGAATGCTCTGGCCTCGAACGAACGATAGCATATTCATTTGGCTATTGTTCCCTATTCTTGATTGGTCAATGCGGAACGA
GTGGTAAAGCTCCGCGGCTTCGAATGCTCTGGCCTCGAACGAACGATAGCTTCCCTGTCATTCTCATCATCCAATTATATGATTGGTCAATGCGGAACGA
GTGGTAAAGCTCCGCGGCTTCGAATGCTCTGGCCTCGAACGAACGATAGCGCCAAGAGACTACAACATATTATTTAACAAGATTGGTCAATGCGGAACGA
GTGGTAAAGCTCCGCGGCTTCGAATGCTCTGGCCTCGAACGAACGATAGCCCTGTAACAATTGATGAGATTAAATTAGCAGATTGGTCAATGCGGAACGA
GTGGTAAAGCTCCGCGGCTTCGAATGCTCTGGCCTCGAACGAACGATAGCACTGACTCAAGAAGAAACAGGTGTGAACAGGATTGGTCAATGCGGAACGA
GTGGTAAAGCTCCGCGGCTTCGAATGCTCTGGCCTCGAACGAACGATAGCACTGTGTGCCAAAAAACTAAATAACTTACAGATTGGTCAATGCGGAACGA
GTGGTAAAGCTCCGCGGCTTCGAATGCTCTGGCCTCGAACGAACGATAGCAGAGGACATTACTACTAATCTTACTGAAATGATTGGTCAATGCGGAACGA
GTGGTAAAGCTCCGCGGCTTCGAATGCTCTGGCCTCGAACGAACGATAGCATGAACAAACTTTAGGGTAGACTGACCAAGGATTGGTCAATGCGGAACGA
GTGGTAAAGCTCCGCGGCTTCGAATGCTCTGGCCTCGAACGAACGATAGCGATTGTGTAACAACTTACCTGTGGGGGAAGGATTGGTCAATGCGGAACGA
GTGGTAAAGCTCCGCGGCTTCGAATGCTCTGGCCTCGAACGAACGATAGCCACCTGGCCAAAAACTAATTTTTTAAAAAGGATTGGTCAATGCGGAACGA
GTGGTAAAGCTCCGCGGCTTCGAATGCTCTGGCCTCGAACGAACGATAGCACCAAAGAGTAGTTCTTTTCCTTTTCCTCCGATTGGTCAATGCGGAACGA
GTGGTAAAGCTCCGCGGCTTCGAATGCTCTGGCCTCGAACGAACGATAGCGCAGAAATTCATGAAACTAATGAAATAGGAGATTGGTCAATGCGGAACGA
GTGGTAAAGCTCCGCGGCTTCGAATGCTCTGGCCTCGAACGAACGATAGCCATAAAATACTGGGAAAATAAGAGCAAACTGATTGGTCAATGCGGAACGA
GTGGTAAAGCTCCGCGGCTTCGAATGCTCTGGCCTCGAACGAACGATAGCCCAGCAGAAGAAAATTTAAACTATTACACTGATTGGTCAATGCGGAACGA
GTGGTAAAGCTCCGCGGCTTCGAATGCTCTGGCCTCGAACGAACGATAGCCTCCTTTCCACAGTCAAGGTATCCCAACAAGATTGGTCAATGCGGAACGA
GTGGTAAAGCTCCGCGGCTTCGAATGCTCTGGCCTCGAACGAACGATAGCGATAAAGAGGGGCTTTATTGAGCAATAGAAGATTGGTCAATGCGGAACGA
GTGGTAAAGCTCCGCGGCTTCGAATGCTCTGGCCTCGAACGAACGATAGCTTTTAGCCTCATCTGGCAGGTCCCAAGTTCGATTGGTCAATGCGGAACGA
GTGGTAAAGCTCCGCGGCTTCGAATGCTCTGGCCTCGAACGAACGATAGCTTTGGAGACACCAGGAACCGCAGGCAGGGCGATTGGTCAATGCGGAACGA
GTGGTAAAGCTCCGCGGCTTCGAATGCTCTGGCCTCGAACGAACGATAGCGGCATCAGCTCTTTCTCTGTGAGGCTGCAGGATTGGTCAATGCGGAACGA
GTGGTAAAGCTCCGCGGCTTCGAATGCTCTGGCCTCGAACGAACGATAGCACATCCTGGCAGCTGCAGCAGGGCACGCAGGATTGGTCAATGCGGAACGA
GTGGTAAAGCTCCGCGGCTTCGAATGCTCTGGCCTCGAACGAACGATAGCTGCTACTGGCCTGTGTCCTATGATAGCCAAGATTGGTCAATGCGGAACGA
GTGGTAAAGCTCCGCGGCTTCGAATGCTCTGGCCTCGAACGAACGATAGCCGCCTATTTGGCCTGGCCGGCTACACTCGGGATTGGTCAATGCGGAACGA
GTGGTAAAGCTCCGCGGCTTCGAATGCTCTGGCCTCGAACGAACGATAGCGGCCAAGCCATAAGATTTATCATTCTTATGGATTGGTCAATGCGGAACGA
GTGGTAAAGCTCCGCGGCTTCGAATGCTCTGGCCTCGAACGAACGATAGCCATTTAAAGTACACAATTCCTTCAGCCACCGATTGGTCAATGCGGAACGA
GTGGTAAAGCTCCGCGGCTTCGAATGCTCTGGCCTCGAACGAACGATAGCCGCACCTCGCCAGTGATAAAACATTAAACAGATTGGTCAATGCGGAACGA
GTGGTAAAGCTCCGCGGCTTCGAATGCTCTGGCCTCGAACGAACGATAGCAATGTTTTGTAGAGATGGGTTCTGGCTATGGATTGGTCAATGCGGAACGA
GTGGTAAAGCTCCGCGGCTTCGAATGCTCTGGCCTCGAACGAACGATAGCGTTTCTCCAAGGAATATATACAAACTACAAGATTGGTCAATGCGGAACGA
GTGGTAAAGCTCCGCGGCTTCGAATGCTCTGGCCTCGAACGAACGATAGCGAAAAAGACTGGACAGAGGGTTTGAATAGAGATTGGTCAATGCGGAACGA
GTGGTAAAGCTCCGCGGCTTCGAATGCTCTGGCCTCGAACGAACGATAGCCAAATCAACAATGAAAGCATAAATACCCATGATTGGTCAATGCGGAACGA
GTGGTAAAGCTCCGCGGCTTCGAATGCTCTGGCCTCGAACGAACGATAGCCGTTACAGGACTGTACATTTAAAATTAGTTGATTGGTCAATGCGGAACGA
GTGGTAAAGCTCCGCGGCTTCGAATGCTCTGGCCTCGAACGAACGATAGCTGAAAAAGTACTAGACATGGATGGTGGTGGGATTGGTCAATGCGGAACGA
GTGGTAAAGCTCCGCGGCTTCGAATGCTCTGGCCTCGAACGAACGATAGCTTTGCAAGGCTAAGGAGAGGGAAGATTGGGGATTGGTCAATGCGGAACGA
GTGGTAAAGCTCCGCGGCTTCGAATGCTCTGGCCTCGAACGAACGATAGCCAAATTCCTAGGAAGAGAATGTAGAATGGTGATTGGTCAATGCGGAACGA
GTGGTAAAGCTCCGCGGCTTCGAATGCTCTGGCCTCGAACGAACGATAGCGCTAAGTAAAATATGTCAGAAGGACAAATAGATTGGTCAATGCGGAACGA
GTGGTAAAGCTCCGCGGCTTCGAATGCTCTGGCCTCGAACGAACGATAGCACTACAACATGGATAACCTTCAACACATTGGATTGGTCAATGCGGAACGA
GTGGTAAAGCTCCGCGGCTTCGAATGCTCTGGCCTCGAACGAACGATAGCCCAAGTGTCCATTGAAATATGAATAGATAAGATTGGTCAATGCGGAACGA
GTGGTAAAGCTCCGCGGCTTCGAATGCTCTGGCCTCGAACGAACGATAGCCTCAAAGAATAGGGGAAAATATTTCCAAATGATTGGTCAATGCGGAACGA
GTGGTAAAGCTCCGCGGCTTCGAATGCTCTGGCCTCGAACGAACGATAGCAGTACGTTAAGCAAGTTCACAGGATACAAGGATTGGTCAATGCGGAACGA
GTGGTAAAGCTCCGCGGCTTCGAATGCTCTGGCCTCGAACGAACGATAGCAGAGGGGGAAAAATACTATTTAGAACTAATGATTGGTCAATGCGGAACGA
GTGGTAAAGCTCCGCGGCTTCGAATGCTCTGGCCTCGAACGAACGATAGCATAAAACTATCCCTATTTGCAGGTGATATAGATTGGTCAATGCGGAACGA
GTGGTAAAGCTCCGCGGCTTCGAATGCTCTGGCCTCGAACGAACGATAGCGAAATTAAAAGGTATACAGATGGAAAGGAAGATTGGTCAATGCGGAACGA
GTGGTAAAGCTCCGCGGCTTCGAATGCTCTGGCCTCGAACGAACGATAGCAACACTAAGAGGATGTCTGCTATCATCATCGATTGGTCAATGCGGAACGA
GTGGTAAAGCTCCGCGGCTTCGAATGCTCTGGCCTCGAACGAACGATAGCAAAGACTGAATGTTTTCCCACTAAAATTGGGATTGGTCAATGCGGAACGA
GTGGTAAAGCTCCGCGGCTTCGAATGCTCTGGCCTCGAACGAACGATAGCCTCTATATTAGTTATTACAACTGCATGTGAGATTGGTCAATGCGGAACGA
GTGGTAAAGCTCCGCGGCTTCGAATGCTCTGGCCTCGAACGAACGATAGCGAGGGAAACTGCCAAAGTGCATAAGAGCTCGATTGGTCAATGCGGAACGA
GTGGTAAAGCTCCGCGGCTTCGAATGCTCTGGCCTCGAACGAACGATAGCCACACAAAGTAAAACTGACAAAATCTTGATGATTGGTCAATGCGGAACGA
GTGGTAAAGCTCCGCGGCTTCGAATGCTCTGGCCTCGAACGAACGATAGCGTGGTGGTAGATGCATGAATCAACCCAGGTGATTGGTCAATGCGGAACGA
GTGGTAAAGCTCCGCGGCTTCGAATGCTCTGGCCTCGAACGAACGATAGCTTATAGATGGTTAGCCAATATTAGAGTGTGGATTGGTCAATGCGGAACGA
GTGGTAAAGCTCCGCGGCTTCGAATGCTCTGGCCTCGAACGAACGATAGCTTAAGAATCACACACAAACAAGTGGGACACGATTGGTCAATGCGGAACGA
GTGGTAAAGCTCCGCGGCTTCGAATGCTCTGGCCTCGAACGAACGATAGCTAAGCTGCCCCAAAATATATATAGGCACCAGATTGGTCAATGCGGAACGA
GTGGTAAAGCTCCGCGGCTTCGAATGCTCTGGCCTCGAACGAACGATAGCATTTAGTGTCATGTTCTATCATTTGGAGATGATTGGTCAATGCGGAACGA
GTGGTAAAGCTCCGCGGCTTCGAATGCTCTGGCCTCGAACGAACGATAGCGGATATGCTTTCACTACACTTCTACTTAGAGATTGGTCAATGCGGAACGA
GTGGTAAAGCTCCGCGGCTTCGAATGCTCTGGCCTCGAACGAACGATAGCGTTCCAGCAAGATAATCATAGCATTAAAATGATTGGTCAATGCGGAACGA
GTGGTAAAGCTCCGCGGCTTCGAATGCTCTGGCCTCGAACGAACGATAGCCCAACAACCTTACAAATTATTTAATCGGAAGATTGGTCAATGCGGAACGA
GTGGTAAAGCTCCGCGGCTTCGAATGCTCTGGCCTCGAACGAACGATAGCAGATTCCTTATGCTCAAAAGGAGTTGACTAGATTGGTCAATGCGGAACGA
GTGGTAAAGCTCCGCGGCTTCGAATGCTCTGGCCTCGAACGAACGATAGCAGTTTCCCTACCATGAACTAGATTCTCAGAGATTGGTCAATGCGGAACGA
GTGGTAAAGCTCCGCGGCTTCGAATGCTCTGGCCTCGAACGAACGATAGCCCATCACTTTATAATTGAGGATTCTCTTAAGATTGGTCAATGCGGAACGA
GTGGTAAAGCTCCGCGGCTTCGAATGCTCTGGCCTCGAACGAACGATAGCAGAGGAAAGAAACTCTTACTACTGATCTTTGATTGGTCAATGCGGAACGA
GTGGTAAAGCTCCGCGGCTTCGAATGCTCTGGCCTCGAACGAACGATAGCTACACTAAGTGTACACAATGCAGAACACTTGATTGGTCAATGCGGAACGA
GTGGTAAAGCTCCGCGGCTTCGAATGCTCTGGCCTCGAACGAACGATAGCTTCCCAAAAATAACACCATTTAGACACTCTGATTGGTCAATGCGGAACGA
GTGGTAAAGCTCCGCGGCTTCGAATGCTCTGGCCTCGAACGAACGATAGCAGTGGTTCTTTTATTCTTTCAGCCCTTATCGATTGGTCAATGCGGAACGA
GTGGTAAAGCTCCGCGGCTTCGAATGCTCTGGCCTCGAACGAACGATAGCAAGTGGCACTAGGAATACCCTCGTCAACAAGATTGGTCAATGCGGAACGA
GTGGTAAAGCTCCGCGGCTTCGAATGCTCTGGCCTCGAACGAACGATAGCCAGATCATTCAATAAAATGTTCCTGAAACTGATTGGTCAATGCGGAACGA
GTGGTAAAGCTCCGCGGCTTCGAATGCTCTGGCCTCGAACGAACGATAGCCCCTTAAGCGTGATACCAAAACATTCCTACGATTGGTCAATGCGGAACGA
GTGGTAAAGCTCCGCGGCTTCGAATGCTCTGGCCTCGAACGAACGATAGCCACTGCTGTAAAAGATCTATGAGAATGAATGATTGGTCAATGCGGAACGA
GTGGTAAAGCTCCGCGGCTTCGAATGCTCTGGCCTCGAACGAACGATAGCAAAACATAGACAGGGAACAAGGTTTAATAAGATTGGTCAATGCGGAACGA
GTGGTAAAGCTCCGCGGCTTCGAATGCTCTGGCCTCGAACGAACGATAGCCCTACCTACTGTATTTTTTAAACTTCCATAGATTGGTCAATGCGGAACGA
GTGGTAAAGCTCCGCGGCTTCGAATGCTCTGGCCTCGAACGAACGATAGCCTCATTTCATTTATCACCTTTTGTAACTTCGATTGGTCAATGCGGAACGA
GTGGTAAAGCTCCGCGGCTTCGAATGCTCTGGCCTCGAACGAACGATAGCCCTATCTCTCTTCTTTCATTAATTTCCTTTGATTGGTCAATGCGGAACGA
GTGGTAAAGCTCCGCGGCTTCGAATGCTCTGGCCTCGAACGAACGATAGCCCACCAAAACCATTACATAAAATTGTCATAGATTGGTCAATGCGGAACGA
GTGGTAAAGCTCCGCGGCTTCGAATGCTCTGGCCTCGAACGAACGATAGCAGACTCCCATGTTAGTTGTTTCTGCCCTTGGATTGGTCAATGCGGAACGA
GTGGTAAAGCTCCGCGGCTTCGAATGCTCTGGCCTCGAACGAACGATAGCCATCATAAACACTCCCAGTGACAACCACTGGATTGGTCAATGCGGAACGA
GTGGTAAAGCTCCGCGGCTTCGAATGCTCTGGCCTCGAACGAACGATAGCCTTCCACAGTACAATTAAAACAAAAGTTTGGATTGGTCAATGCGGAACGA
GTGGTAAAGCTCCGCGGCTTCGAATGCTCTGGCCTCGAACGAACGATAGCTTTTTGTTTTGGTCTGACAGAATTAGGCATGATTGGTCAATGCGGAACGA
GTGGTAAAGCTCCGCGGCTTCGAATGCTCTGGCCTCGAACGAACGATAGCCACCCAAATTTAACCTTATGAAACGGGTCTGATTGGTCAATGCGGAACGA
GTGGTAAAGCTCCGCGGCTTCGAATGCTCTGGCCTCGAACGAACGATAGCTTTGAGGATTAAAGGAGTTAATTCTGTAAGGATTGGTCAATGCGGAACGA
GTGGTAAAGCTCCGCGGCTTCGAATGCTCTGGCCTCGAACGAACGATAGCAAGCAAAATAATAACTACCTTACAGTGTTGGATTGGTCAATGCGGAACGA
GTGGTAAAGCTCCGCGGCTTCGAATGCTCTGGCCTCGAACGAACGATAGCTAGCTTCTCAATTTAAAGCTGAAAAAGTTCGATTGGTCAATGCGGAACGA
GTGGTAAAGCTCCGCGGCTTCGAATGCTCTGGCCTCGAACGAACGATAGCCACTCACTAGGCTTTGGATTCAAGCAGACCGATTGGTCAATGCGGAACGA
GTGGTAAAGCTCCGCGGCTTCGAATGCTCTGGCCTCGAACGAACGATAGCCCCAGCATTTGAAAAGAACTAAAGATTTTAGATTGGTCAATGCGGAACGA
GTGGTAAAGCTCCGCGGCTTCGAATGCTCTGGCCTCGAACGAACGATAGCGCAATCATTGCATGTAGACACTCAGAGAAGGATTGGTCAATGCGGAACGA
GTGGTAAAGCTCCGCGGCTTCGAATGCTCTGGCCTCGAACGAACGATAGCTTAAATGAGTTTCTGAGTCTCTGAAAGGGTGATTGGTCAATGCGGAACGA
GTGGTAAAGCTCCGCGGCTTCGAATGCTCTGGCCTCGAACGAACGATAGCCCTTATAAAGCATGAAATCTCTGTAAAGATGATTGGTCAATGCGGAACGA
GTGGTAAAGCTCCGCGGCTTCGAATGCTCTGGCCTCGAACGAACGATAGCAGAATCACTCTCCTTTTGCATACTAACCCCGATTGGTCAATGCGGAACGA
GTGGTAAAGCTCCGCGGCTTCGAATGCTCTGGCCTCGAACGAACGATAGCTATGAAGTCTGGCAGTATTGTTAACATACTGATTGGTCAATGCGGAACGA
GTGGTAAAGCTCCGCGGCTTCGAATGCTCTGGCCTCGAACGAACGATAGCTACCTATAACTCCACAAACCCATTCTCACAGATTGGTCAATGCGGAACGA
GTGGTAAAGCTCCGCGGCTTCGAATGCTCTGGCCTCGAACGAACGATAGCCAGAACCACTGATTTTATCTAAAAAAGAAGGATTGGTCAATGCGGAACGA
GTGGTAAAGCTCCGCGGCTTCGAATGCTCTGGCCTCGAACGAACGATAGCTTGCTGTTTTCCATCATATCAGAGTTACTTGATTGGTCAATGCGGAACGA
GTGGTAAAGCTCCGCGGCTTCGAATGCTCTGGCCTCGAACGAACGATAGCGTCCAGAAGCAATCTAAAGACATATGCTCTGATTGGTCAATGCGGAACGA
GTGGTAAAGCTCCGCGGCTTCGAATGCTCTGGCCTCGAACGAACGATAGCTGGGTATCAGTAGCCTTCGACACATACATGGATTGGTCAATGCGGAACGA
GTGGTAAAGCTCCGCGGCTTCGAATGCTCTGGCCTCGAACGAACGATAGCACAGAAACAATGAACACCTGTTCTCAAACTGATTGGTCAATGCGGAACGA
GTGGTAAAGCTCCGCGGCTTCGAATGCTCTGGCCTCGAACGAACGATAGCAGGTAAACCACTGAAGTGAACCACAACAATGATTGGTCAATGCGGAACGA
GTGGTAAAGCTCCGCGGCTTCGAATGCTCTGGCCTCGAACGAACGATAGCTTTGGGGCAATATAAAGACAGTTTAATATCGATTGGTCAATGCGGAACGA
GTGGTAAAGCTCCGCGGCTTCGAATGCTCTGGCCTCGAACGAACGATAGCGTTCATGCCCTTAACATCCACCTCAAACACGATTGGTCAATGCGGAACGA
GTGGTAAAGCTCCGCGGCTTCGAATGCTCTGGCCTCGAACGAACGATAGCTTGCTATAATAATGCTTAGCAGACTCTAGAGATTGGTCAATGCGGAACGA
GTGGTAAAGCTCCGCGGCTTCGAATGCTCTGGCCTCGAACGAACGATAGCCTGTGTATCAGGCAAAGGACCTTGTTATGAGATTGGTCAATGCGGAACGA
GTGGTAAAGCTCCGCGGCTTCGAATGCTCTGGCCTCGAACGAACGATAGCCCCTCATTTTGCCAGTATAATCAATATATTGATTGGTCAATGCGGAACGA
GTGGTAAAGCTCCGCGGCTTCGAATGCTCTGGCCTCGAACGAACGATAGCTTCTACAACTTGCTTTGAGATACTAAACTTGATTGGTCAATGCGGAACGA
GTGGTAAAGCTCCGCGGCTTCGAATGCTCTGGCCTCGAACGAACGATAGCGGAGTTTCAAGGATCTAAATATGTTTCATTGATTGGTCAATGCGGAACGA
GTGGTAAAGCTCCGCGGCTTCGAATGCTCTGGCCTCGAACGAACGATAGCTGCAGAAGTAATCAGATCTCAAGAGAAGTAGATTGGTCAATGCGGAACGA
GTGGTAAAGCTCCGCGGCTTCGAATGCTCTGGCCTCGAACGAACGATAGCGCTGCGGGGAATACACTGCTGCAAAATGATGATTGGTCAATGCGGAACGA
GTGGTAAAGCTCCGCGGCTTCGAATGCTCTGGCCTCGAACGAACGATAGCTTTCTCGTTTTTTACATGGTTGCTGTGGCAGATTGGTCAATGCGGAACGA
GTGGTAAAGCTCCGCGGCTTCGAATGCTCTGGCCTCGAACGAACGATAGCGGTTACATACATATGATTACAACTATGACAGATTGGTCAATGCGGAACGA
GTGGTAAAGCTCCGCGGCTTCGAATGCTCTGGCCTCGAACGAACGATAGCAATTAGCTATCAAGCTACAAAGAGACATGGGATTGGTCAATGCGGAACGA
GTGGTAAAGCTCCGCGGCTTCGAATGCTCTGGCCTCGAACGAACGATAGCGTCCTTTAGAAGATGAATGGATAAACAAACGATTGGTCAATGCGGAACGA
GTGGTAAAGCTCCGCGGCTTCGAATGCTCTGGCCTCGAACGAACGATAGCAAGAAGCTGAAAACATACATCCACAAAATAGATTGGTCAATGCGGAACGA
GTGGTAAAGCTCCGCGGCTTCGAATGCTCTGGCCTCGAACGAACGATAGCCATATATAAAGCAGCAATCACACTCCTTGGGATTGGTCAATGCGGAACGA
GTGGTAAAGCTCCGCGGCTTCGAATGCTCTGGCCTCGAACGAACGATAGCTATGGAGCAAAAGAAACTATCATTTATTGCGATTGGTCAATGCGGAACGA
GTGGTAAAGCTCCGCGGCTTCGAATGCTCTGGCCTCGAACGAACGATAGCACACTGACTACATCAAAACTGCTGAGAAGCGATTGGTCAATGCGGAACGA
GTGGTAAAGCTCCGCGGCTTCGAATGCTCTGGCCTCGAACGAACGATAGCTCAACATGTCATTAGGGAATTGCAAATTAAGATTGGTCAATGCGGAACGA
GTGGTAAAGCTCCGCGGCTTCGAATGCTCTGGCCTCGAACGAACGATAGCTACAGACGCAAATAAGCACATGAAAAAATGGATTGGTCAATGCGGAACGA
GTGGTAAAGCTCCGCGGCTTCGAATGCTCTGGCCTCGAACGAACGATAGCCACAAAGTACACATCTGATAAAAGACAATTGATTGGTCAATGCGGAACGA
GTGGTAAAGCTCCGCGGCTTCGAATGCTCTGGCCTCGAACGAACGATAGCTTCAAATCAGAAGACAGGCTAGAGACTGGGGATTGGTCAATGCGGAACGA
GTGGTAAAGCTCCGCGGCTTCGAATGCTCTGGCCTCGAACGAACGATAGCCACAAATAGAGAAAACTACAGGCAAGTATCGATTGGTCAATGCGGAACGA
GTGGTAAAGCTCCGCGGCTTCGAATGCTCTGGCCTCGAACGAACGATAGCCATTTTATGAAAACAGTATTGCCCTGATATGATTGGTCAATGCGGAACGA
GTGGTAAAGCTCCGCGGCTTCGAATGCTCTGGCCTCGAACGAACGATAGCCACTTCATGTTCATGAATTAGAAGATAACAGATTGGTCAATGCGGAACGA
GTGGTAAAGCTCCGCGGCTTCGAATGCTCTGGCCTCGAACGAACGATAGCCGCTATTGAAAGAAATTAAAGACCTAAATCGATTGGTCAATGCGGAACGA
GTGGTAAAGCTCCGCGGCTTCGAATGCTCTGGCCTCGAACGAACGATAGCGGTACAAGGACAATAAACAAAAATCAATGTGATTGGTCAATGCGGAACGA
GTGGTAAAGCTCCGCGGCTTCGAATGCTCTGGCCTCGAACGAACGATAGCTGGGAATAAAATTAGTTCAGGAAGATTGATGATTGGTCAATGCGGAACGA
GTGGTAAAGCTCCGCGGCTTCGAATGCTCTGGCCTCGAACGAACGATAGCTTATCTCATACATAGAAGATCCTAAGGAATGATTGGTCAATGCGGAACGA
GTGGTAAAGCTCCGCGGCTTCGAATGCTCTGGCCTCGAACGAACGATAGCCTTAAGAAACAATAAACCTACCTACCACAAGATTGGTCAATGCGGAACGA
GTGGTAAAGCTCCGCGGCTTCGAATGCTCTGGCCTCGAACGAACGATAGCGATGTGTTTAAACAGAAGTTAAACTTCATGGATTGGTCAATGCGGAACGA
GTGGTAAAGCTCCGCGGCTTCGAATGCTCTGGCCTCGAACGAACGATAGCAACTGCTGATATTACTTACTAAACATTTCGGATTGGTCAATGCGGAACGA
GTGGTAAAGCTCCGCGGCTTCGAATGCTCTGGCCTCGAACGAACGATAGCCCTGTACACTTACCTAGGATTAAAATATCAGATTGGTCAATGCGGAACGA
GTGGTAAAGCTCCGCGGCTTCGAATGCTCTGGCCTCGAACGAACGATAGCTTAAAGAAAACGAATTTTAGGCCAGGTGTGGATTGGTCAATGCGGAACGA
GTGGTAAAGCTCCGCGGCTTCGAATGCTCTGGCCTCGAACGAACGATAGCGTTACAGTTGTGGGTGTAGAAAGAAAAAATGATTGGTCAATGCGGAACGA
GTGGTAAAGCTCCGCGGCTTCGAATGCTCTGGCCTCGAACGAACGATAGCAATATAGCCATACTGTAAGTCGTGTAAGAGGATTGGTCAATGCGGAACGA
GTGGTAAAGCTCCGCGGCTTCGAATGCTCTGGCCTCGAACGAACGATAGCGAATTCCCTTAATTAGCCTTTCATGTTTTAGATTGGTCAATGCGGAACGA
GTGGTAAAGCTCCGCGGCTTCGAATGCTCTGGCCTCGAACGAACGATAGCGAGTGTGCAAGGAAGTCATGAAGCTTCTGCGATTGGTCAATGCGGAACGA
GTGGTAAAGCTCCGCGGCTTCGAATGCTCTGGCCTCGAACGAACGATAGCAGGAGAACTTGTTTCTTCAGATTCTTCTGAGATTGGTCAATGCGGAACGA
GTGGTAAAGCTCCGCGGCTTCGAATGCTCTGGCCTCGAACGAACGATAGCACTAGAAGGTATAGCACATTCTTTTTCAATGATTGGTCAATGCGGAACGA
GTGGTAAAGCTCCGCGGCTTCGAATGCTCTGGCCTCGAACGAACGATAGCGAATAAAATAAATGGTTACCTCCATAAGTGGATTGGTCAATGCGGAACGA
GTGGTAAAGCTCCGCGGCTTCGAATGCTCTGGCCTCGAACGAACGATAGCCTATAAAGCTTGCTAATCTGTCATTTTCCAGATTGGTCAATGCGGAACGA
GTGGTAAAGCTCCGCGGCTTCGAATGCTCTGGCCTCGAACGAACGATAGCCAGATATAGCTAAGATACATAATAGGGGCTGATTGGTCAATGCGGAACGA
GTGGTAAAGCTCCGCGGCTTCGAATGCTCTGGCCTCGAACGAACGATAGCCATAAATGCTTCCTTTTCTAAGCTTTCTATGATTGGTCAATGCGGAACGA
GTGGTAAAGCTCCGCGGCTTCGAATGCTCTGGCCTCGAACGAACGATAGCTTGGTGCATACATCGCTCAAGAATTAAACAGATTGGTCAATGCGGAACGA
GTGGTAAAGCTCCGCGGCTTCGAATGCTCTGGCCTCGAACGAACGATAGCCACACCATACTTTTTCATTTCAAACAATGAGATTGGTCAATGCGGAACGA
GTGGTAAAGCTCCGCGGCTTCGAATGCTCTGGCCTCGAACGAACGATAGCGTTTGATCTTGGGTATTCATATATTCTGTAGATTGGTCAATGCGGAACGA
GTGGTAAAGCTCCGCGGCTTCGAATGCTCTGGCCTCGAACGAACGATAGCGCATTACAAGCCTAATGTATTATAATCACAGATTGGTCAATGCGGAACGA
GTGGTAAAGCTCCGCGGCTTCGAATGCTCTGGCCTCGAACGAACGATAGCACAATTATAAATCACTGTAGCCTCAAACGCGATTGGTCAATGCGGAACGA
GTGGTAAAGCTCCGCGGCTTCGAATGCTCTGGCCTCGAACGAACGATAGCAATTTTAAAGATGGGGTCTCAATCCATCACGATTGGTCAATGCGGAACGA
GTGGTAAAGCTCCGCGGCTTCGAATGCTCTGGCCTCGAACGAACGATAGCCGTTAATGTATAAGAACACCATCATACTTTGATTGGTCAATGCGGAACGA
GTGGTAAAGCTCCGCGGCTTCGAATGCTCTGGCCTCGAACGAACGATAGCAATTCTTTTTAAAGACTGGGTCTCACTGTGGATTGGTCAATGCGGAACGA
GTGGTAAAGCTCCGCGGCTTCGAATGCTCTGGCCTCGAACGAACGATAGCTGGGTTTCTGTTAGGTTTAAGGTCCAAAGCGATTGGTCAATGCGGAACGA
GTGGTAAAGCTCCGCGGCTTCGAATGCTCTGGCCTCGAACGAACGATAGCGCTCCATCCTTAAATAAAAAACAAAACATCGATTGGTCAATGCGGAACGA
GTGGTAAAGCTCCGCGGCTTCGAATGCTCTGGCCTCGAACGAACGATAGCGGTAGATTATAATTCAGAAGTCACTCAAAAGATTGGTCAATGCGGAACGA
GTGGTAAAGCTCCGCGGCTTCGAATGCTCTGGCCTCGAACGAACGATAGCCAGACTTGATTGCCAGTTTTGCAAAACTACGATTGGTCAATGCGGAACGA
GTGGTAAAGCTCCGCGGCTTCGAATGCTCTGGCCTCGAACGAACGATAGCGAAAACATTCAGAATAGGCAGATAATTTTGGATTGGTCAATGCGGAACGA
GTGGTAAAGCTCCGCGGCTTCGAATGCTCTGGCCTCGAACGAACGATAGCCATCTCTACCAAGAAAAAACAAAGAGTTAAGATTGGTCAATGCGGAACGA
GTGGTAAAGCTCCGCGGCTTCGAATGCTCTGGCCTCGAACGAACGATAGCCTAATCTACAGACACGCTGCAATCTCTGTCGATTGGTCAATGCGGAACGA
GTGGTAAAGCTCCGCGGCTTCGAATGCTCTGGCCTCGAACGAACGATAGCCCCACCGCTGCCATCACCAATACTCCACAAGATTGGTCAATGCGGAACGA
GTGGTAAAGCTCCGCGGCTTCGAATGCTCTGGCCTCGAACGAACGATAGCACCCAGGGAGCTCCAACTTGGAAGGGGCAGGATTGGTCAATGCGGAACGA
GTGGTAAAGCTCCGCGGCTTCGAATGCTCTGGCCTCGAACGAACGATAGCTCTACAGCCATGCTTAGGCAGCTGCAGCAGGATTGGTCAATGCGGAACGA
GTGGTAAAGCTCCGCGGCTTCGAATGCTCTGGCCTCGAACGAACGATAGCCTCCATGGAATGAGAGGCCTGGGACTGCAGGATTGGTCAATGCGGAACGA
GTGGTAAAGCTCCGCGGCTTCGAATGCTCTGGCCTCGAACGAACGATAGCGCAGTTTGGGAGACTGCAGCTGCACCCGGGGATTGGTCAATGCGGAACGA
GTGGTAAAGCTCCGCGGCTTCGAATGCTCTGGCCTCGAACGAACGATAGCCATAAAGCAGGAGGACCAGATCTGCAGCCAGATTGGTCAATGCGGAACGA
GTGGTAAAGCTCCGCGGCTTCGAATGCTCTGGCCTCGAACGAACGATAGCAGGAGGCCCAGGTCTATACCCACAATTTGGGATTGGTCAATGCGGAACGA
GTGGTAAAGCTCCGCGGCTTCGAATGCTCTGGCCTCGAACGAACGATAGCCCAAGAGTGCAGAGACACCTGGGTCTGCAGGATTGGTCAATGCGGAACGA
GTGGTAAAGCTCCGCGGCTTCGAATGCTCTGGCCTCGAACGAACGATAGCAATCCAAGGGCCTCCAGAGGACAAGGCAGGGATTGGTCAATGCGGAACGA
GTGGTAAAGCTCCGCGGCTTCGAATGCTCTGGCCTCGAACGAACGATAGCAATAAAAGCACTGATAGAGTCCAATGGAGTGATTGGTCAATGCGGAACGA
GTGGTAAAGCTCCGCGGCTTCGAATGCTCTGGCCTCGAACGAACGATAGCTGCTACCTTACCTATGTGACAAACCTTCACGATTGGTCAATGCGGAACGA
GTGGTAAAGCTCCGCGGCTTCGAATGCTCTGGCCTCGAACGAACGATAGCATGAAATAATCTAAACAATAAACCCCAGTGGATTGGTCAATGCGGAACGA
GTGGTAAAGCTCCGCGGCTTCGAATGCTCTGGCCTCGAACGAACGATAGCACTCTGGATAACAGTTCAGGAGTTTCTTTTGATTGGTCAATGCGGAACGA
GTGGTAAAGCTCCGCGGCTTCGAATGCTCTGGCCTCGAACGAACGATAGCCATTGCTGTGGGAATATAAAACAGTACAACGATTGGTCAATGCGGAACGA
GTGGTAAAGCTCCGCGGCTTCGAATGCTCTGGCCTCGAACGAACGATAGCCAATGAGATACCATAAATATCAAATGGCTAGATTGGTCAATGCGGAACGA
GTGGTAAAGCTCCGCGGCTTCGAATGCTCTGGCCTCGAACGAACGATAGCCAGAGCAATATCCTGTTTCTATTTAAAAAGGATTGGTCAATGCGGAACGA
GTGGTAAAGCTCCGCGGCTTCGAATGCTCTGGCCTCGAACGAACGATAGCTTAATGTTTTATTACCAGCCAGATGCAGTGGATTGGTCAATGCGGAACGA
GTGGTAAAGCTCCGCGGCTTCGAATGCTCTGGCCTCGAACGAACGATAGCCTTTAAATGGGTTAATTGTATGGCATGTAAGATTGGTCAATGCGGAACGA
GTGGTAAAGCTCCGCGGCTTCGAATGCTCTGGCCTCGAACGAACGATAGCTGAAACTGTGGGTACAATGAGGACTAGAAAGATTGGTCAATGCGGAACGA
GTGGTAAAGCTCCGCGGCTTCGAATGCTCTGGCCTCGAACGAACGATAGCTTCTTTAATGCGATGATATGGTTAACAACTGATTGGTCAATGCGGAACGA
GTGGTAAAGCTCCGCGGCTTCGAATGCTCTGGCCTCGAACGAACGATAGCTCCTCAACTAGTGAACACAGGACTCCGACAGATTGGTCAATGCGGAACGA
GTGGTAAAGCTCCGCGGCTTCGAATGCTCTGGCCTCGAACGAACGATAGCGTCCAACTGGAGATACCACTACTGAAGGAGGATTGGTCAATGCGGAACGA
GTGGTAAAGCTCCGCGGCTTCGAATGCTCTGGCCTCGAACGAACGATAGCATATCTAGCCTTCAGTATGCTGCCCAGAATGATTGGTCAATGCGGAACGA
GTGGTAAAGCTCCGCGGCTTCGAATGCTCTGGCCTCGAACGAACGATAGCTTGACTCCCCTCCAGTTTATCTACTTTGTTGATTGGTCAATGCGGAACGA
GTGGTAAAGCTCCGCGGCTTCGAATGCTCTGGCCTCGAACGAACGATAGCTGGGGAATTCAGCCATTGCCACTTCTTCTTGATTGGTCAATGCGGAACGA
GTGGTAAAGCTCCGCGGCTTCGAATGCTCTGGCCTCGAACGAACGATAGCAAGTCTTAAAGGCCACAGATGGAGCTAAGAGATTGGTCAATGCGGAACGA
GTGGTAAAGCTCCGCGGCTTCGAATGCTCTGGCCTCGAACGAACGATAGCTCACATCCAATAAGACTGTAGATTTTTATCGATTGGTCAATGCGGAACGA
GTGGTAAAGCTCCGCGGCTTCGAATGCTCTGGCCTCGAACGAACGATAGCTAGATGGGATCTCTCTACTCATGTTACAGCGATTGGTCAATGCGGAACGA
GTGGTAAAGCTCCGCGGCTTCGAATGCTCTGGCCTCGAACGAACGATAGCAATCTGGTTTTCCCGTTCTGTGGCTCTTTTGATTGGTCAATGCGGAACGA
GTGGTAAAGCTCCGCGGCTTCGAATGCTCTGGCCTCGAACGAACGATAGCCTGGTTGGAATCTGGAGTGCACTTAGGCAAGATTGGTCAATGCGGAACGA
GTGGTAAAGCTCCGCGGCTTCGAATGCTCTGGCCTCGAACGAACGATAGCCTTTTGTTCTGTTCTTTTAGTCCTAACCAGGATTGGTCAATGCGGAACGA
GTGGTAAAGCTCCGCGGCTTCGAATGCTCTGGCCTCGAACGAACGATAGCGTTAACTTACTTGAAATGAAACTCCAAACCGATTGGTCAATGCGGAACGA
GTGGTAAAGCTCCGCGGCTTCGAATGCTCTGGCCTCGAACGAACGATAGCAAGTTTCAAAGATGATCCTGATGTGCAACCGATTGGTCAATGCGGAACGA
GTGGTAAAGCTCCGCGGCTTCGAATGCTCTGGCCTCGAACGAACGATAGCTTTTAAAAACAGCCATTCCCACCCCTAAACGATTGGTCAATGCGGAACGA
GTGGTAAAGCTCCGCGGCTTCGAATGCTCTGGCCTCGAACGAACGATAGCGAGCTAAACATTAGAGTCATCTGAAGAATCGATTGGTCAATGCGGAACGA
GTGGTAAAGCTCCGCGGCTTCGAATGCTCTGGCCTCGAACGAACGATAGCTACAGAAACCTCTCCAGCCTCCCTCTTGTCGATTGGTCAATGCGGAACGA
GTGGTAAAGCTCCGCGGCTTCGAATGCTCTGGCCTCGAACGAACGATAGCCTGTCTCCTGATAAACAGACTGAAGAAAACGATTGGTCAATGCGGAACGA
GTGGTAAAGCTCCGCGGCTTCGAATGCTCTGGCCTCGAACGAACGATAGCTATCTATTTTGGCAGCAAAACATCAGAACGGATTGGTCAATGCGGAACGA
GTGGTAAAGCTCCGCGGCTTCGAATGCTCTGGCCTCGAACGAACGATAGCCCAAATAAAGACAAACAAGACATTGCAGGTGATTGGTCAATGCGGAACGA
GTGGTAAAGCTCCGCGGCTTCGAATGCTCTGGCCTCGAACGAACGATAGCTAAACTGCCTTTTTTCTATGTGTACTCCACGATTGGTCAATGCGGAACGA
GTGGTAAAGCTCCGCGGCTTCGAATGCTCTGGCCTCGAACGAACGATAGCCCTTGCTAATATTTACTTCAACACTATACAGATTGGTCAATGCGGAACGA
GTGGTAAAGCTCCGCGGCTTCGAATGCTCTGGCCTCGAACGAACGATAGCTTTTATTCTCATTGGAATTGTCTGCACAGAGATTGGTCAATGCGGAACGA
GTGGTAAAGCTCCGCGGCTTCGAATGCTCTGGCCTCGAACGAACGATAGCGCAATCCTACACTTAAGTATGCCATAAAGGGATTGGTCAATGCGGAACGA
GTGGTAAAGCTCCGCGGCTTCGAATGCTCTGGCCTCGAACGAACGATAGCAGTAAGTAACATATACGGAACAGATTCTTTGATTGGTCAATGCGGAACGA
GTGGTAAAGCTCCGCGGCTTCGAATGCTCTGGCCTCGAACGAACGATAGCAGAGCTCTTATTTTGTTATTGCTTTGCAAAGATTGGTCAATGCGGAACGA
GTGGTAAAGCTCCGCGGCTTCGAATGCTCTGGCCTCGAACGAACGATAGCAACCCATAAAAAGTTCTAAAACTAGGGGCCGATTGGTCAATGCGGAACGA
GTGGTAAAGCTCCGCGGCTTCGAATGCTCTGGCCTCGAACGAACGATAGCCCAAGTTACAAATCCTAATTGTTTCCTTTTGATTGGTCAATGCGGAACGA
GTGGTAAAGCTCCGCGGCTTCGAATGCTCTGGCCTCGAACGAACGATAGCCTTACTAAGCACATGACAACCTTGGCAAATGATTGGTCAATGCGGAACGA
GTGGTAAAGCTCCGCGGCTTCGAATGCTCTGGCCTCGAACGAACGATAGCGACATGAAATACCTCATAATCCTTAGAAAAGATTGGTCAATGCGGAACGA
GTGGTAAAGCTCCGCGGCTTCGAATGCTCTGGCCTCGAACGAACGATAGCCTTACTTTAGTCAGCATTTTGTAACTTTTGGATTGGTCAATGCGGAACGA
GTGGTAAAGCTCCGCGGCTTCGAATGCTCTGGCCTCGAACGAACGATAGCCCATGAAGCCCATCTTCTAGGAGAAAGGAGGATTGGTCAATGCGGAACGA
GTGGTAAAGCTCCGCGGCTTCGAATGCTCTGGCCTCGAACGAACGATAGCCTGTTGTCCACAAGCAGTGCAGCTCACAATGATTGGTCAATGCGGAACGA
GTGGTAAAGCTCCGCGGCTTCGAATGCTCTGGCCTCGAACGAACGATAGCGTAGTCACCAGGGGCTTTCTCTGAAATATGGATTGGTCAATGCGGAACGA
GTGGTAAAGCTCCGCGGCTTCGAATGCTCTGGCCTCGAACGAACGATAGCGGCTTAGTAACTGGCTATCATTGGCAACAAGATTGGTCAATGCGGAACGA
GTGGTAAAGCTCCGCGGCTTCGAATGCTCTGGCCTCGAACGAACGATAGCAAGAGCAAATAAGACAGGCATAGTAAAAAGGATTGGTCAATGCGGAACGA
GTGGTAAAGCTCCGCGGCTTCGAATGCTCTGGCCTCGAACGAACGATAGCGCTGTCAATTTAAGTTTTCATTAGTTCTCTGATTGGTCAATGCGGAACGA
GTGGTAAAGCTCCGCGGCTTCGAATGCTCTGGCCTCGAACGAACGATAGCGAGATCATTTGTTGATCCCTATGTTAATATGATTGGTCAATGCGGAACGA
GTGGTAAAGCTCCGCGGCTTCGAATGCTCTGGCCTCGAACGAACGATAGCGCTGAAGTACCCTAACAATAAATTGTAGAAGATTGGTCAATGCGGAACGA
GTGGTAAAGCTCCGCGGCTTCGAATGCTCTGGCCTCGAACGAACGATAGCTTCCCAACTGGTATGTCAAAGTTTCACTACGATTGGTCAATGCGGAACGA
GTGGTAAAGCTCCGCGGCTTCGAATGCTCTGGCCTCGAACGAACGATAGCTTCTATTACTCCTGTATCTATACTGCAGCAGATTGGTCAATGCGGAACGA
GTGGTAAAGCTCCGCGGCTTCGAATGCTCTGGCCTCGAACGAACGATAGCCATAAACTCAGAAAGATTTTTAAGGGTAGTGATTGGTCAATGCGGAACGA
GTGGTAAAGCTCCGCGGCTTCGAATGCTCTGGCCTCGAACGAACGATAGCCAGAGGGAAAAAATTTTTAAAGACATCCTAGATTGGTCAATGCGGAACGA
GTGGTAAAGCTCCGCGGCTTCGAATGCTCTGGCCTCGAACGAACGATAGCCATCTATGCTAAGTTCCATAAAGAATTCATGATTGGTCAATGCGGAACGA
GTGGTAAAGCTCCGCGGCTTCGAATGCTCTGGCCTCGAACGAACGATAGCAAAGCCTCAACCCAGTTCTGAATTTTTATAGATTGGTCAATGCGGAACGA
GTGGTAAAGCTCCGCGGCTTCGAATGCTCTGGCCTCGAACGAACGATAGCGTGATTACAAAACAAATGTGTGAATCAAACGATTGGTCAATGCGGAACGA
GTGGTAAAGCTCCGCGGCTTCGAATGCTCTGGCCTCGAACGAACGATAGCGGTGTCAACAGTTTATTTGTTGAAATATAGGATTGGTCAATGCGGAACGA
GTGGTAAAGCTCCGCGGCTTCGAATGCTCTGGCCTCGAACGAACGATAGCTAAATAAAACAGGGAAATAGTAAAAGGGCCGATTGGTCAATGCGGAACGA
GTGGTAAAGCTCCGCGGCTTCGAATGCTCTGGCCTCGAACGAACGATAGCATTGCTGGTACATAGTTTGTTTCTTTCAAGGATTGGTCAATGCGGAACGA
GTGGTAAAGCTCCGCGGCTTCGAATGCTCTGGCCTCGAACGAACGATAGCAGTACAAGACTTCAGTTCAGATAAAGCCAAGATTGGTCAATGCGGAACGA
GTGGTAAAGCTCCGCGGCTTCGAATGCTCTGGCCTCGAACGAACGATAGCCAATCACTGTACCTAGAATGATTTCATTTAGATTGGTCAATGCGGAACGA
GTGGTAAAGCTCCGCGGCTTCGAATGCTCTGGCCTCGAACGAACGATAGCAATCATCTTTGTCTTCATTCAGCACTGGCTGATTGGTCAATGCGGAACGA
GTGGTAAAGCTCCGCGGCTTCGAATGCTCTGGCCTCGAACGAACGATAGCTGTGCCTAGAATATTTTTCTAAAAGGAACTGATTGGTCAATGCGGAACGA
GTGGTAAAGCTCCGCGGCTTCGAATGCTCTGGCCTCGAACGAACGATAGCCTTCAATACAGTGATATAATGAGATGCTATGATTGGTCAATGCGGAACGA
GTGGTAAAGCTCCGCGGCTTCGAATGCTCTGGCCTCGAACGAACGATAGCCCTAGATGTGAGACATAAATATAAAAGTGAGATTGGTCAATGCGGAACGA
GTGGTAAAGCTCCGCGGCTTCGAATGCTCTGGCCTCGAACGAACGATAGCGAAGACTTGGATTTTTCTGAAGAGCTAGTTGATTGGTCAATGCGGAACGA
GTGGTAAAGCTCCGCGGCTTCGAATGCTCTGGCCTCGAACGAACGATAGCCTGAAAAAGAAAATAACTTTTTGTCCCTTCGATTGGTCAATGCGGAACGA
GTGGTAAAGCTCCGCGGCTTCGAATGCTCTGGCCTCGAACGAACGATAGCAACTCAGAATAGTGGTTGACATGAGTTCAGGATTGGTCAATGCGGAACGA
GTGGTAAAGCTCCGCGGCTTCGAATGCTCTGGCCTCGAACGAACGATAGCCCTTAAAAACCCTTTAGAATTCAAAGTTAGGATTGGTCAATGCGGAACGA
GTGGTAAAGCTCCGCGGCTTCGAATGCTCTGGCCTCGAACGAACGATAGCCATATTGCAAGGGCCACTAATATATAATAAGATTGGTCAATGCGGAACGA
GTGGTAAAGCTCCGCGGCTTCGAATGCTCTGGCCTCGAACGAACGATAGCCCTTTTTCAAGGACATATATTGTCTAATGAGATTGGTCAATGCGGAACGA
GTGGTAAAGCTCCGCGGCTTCGAATGCTCTGGCCTCGAACGAACGATAGCATGACTAACTTCCCATCCTAGACAATTTCAGATTGGTCAATGCGGAACGA
GTGGTAAAGCTCCGCGGCTTCGAATGCTCTGGCCTCGAACGAACGATAGCCACTCTTTTTTCTCCTTATAACTTACAACTGATTGGTCAATGCGGAACGA
GTGGTAAAGCTCCGCGGCTTCGAATGCTCTGGCCTCGAACGAACGATAGCGGTACTACATTATGTTAGAAAAGTTTCAGTGATTGGTCAATGCGGAACGA
GTGGTAAAGCTCCGCGGCTTCGAATGCTCTGGCCTCGAACGAACGATAGCGGCAAACTTCTAATAACAATTATACTGCATGATTGGTCAATGCGGAACGA
GTGGTAAAGCTCCGCGGCTTCGAATGCTCTGGCCTCGAACGAACGATAGCAACAAGCTTGGTTTTTAAGAGACATTCCCAGATTGGTCAATGCGGAACGA
GTGGTAAAGCTCCGCGGCTTCGAATGCTCTGGCCTCGAACGAACGATAGCTCTTCTTTAAGAATCACTACTTCAGAGAATGATTGGTCAATGCGGAACGA
GTGGTAAAGCTCCGCGGCTTCGAATGCTCTGGCCTCGAACGAACGATAGCCTGAAGATTATGATTCAGTAGGTCTGGAGCGATTGGTCAATGCGGAACGA
GTGGTAAAGCTCCGCGGCTTCGAATGCTCTGGCCTCGAACGAACGATAGCATGAAACTATTCCTATTAGAGGGCCAGGCGGATTGGTCAATGCGGAACGA
GTGGTAAAGCTCCGCGGCTTCGAATGCTCTGGCCTCGAACGAACGATAGCCAAGGAAATCTGCTCTCACCATTTCTATTCGATTGGTCAATGCGGAACGA
GTGGTAAAGCTCCGCGGCTTCGAATGCTCTGGCCTCGAACGAACGATAGCCTTTCCGAAACCCTTAAGATCAGGAACAAGGATTGGTCAATGCGGAACGA
GTGGTAAAGCTCCGCGGCTTCGAATGCTCTGGCCTCGAACGAACGATAGCTTTTAAAATCTACAAAAACCCACAGGTAGGGATTGGTCAATGCGGAACGA
GTGGTAAAGCTCCGCGGCTTCGAATGCTCTGGCCTCGAACGAACGATAGCGCTATGAACCTAAAACAGCTCTTTAAAAATGATTGGTCAATGCGGAACGA
GTGGTAAAGCTCCGCGGCTTCGAATGCTCTGGCCTCGAACGAACGATAGCTACGGAATGCTGATAGTGGGAGATGCTGTGGATTGGTCAATGCGGAACGA
GTGGTAAAGCTCCGCGGCTTCGAATGCTCTGGCCTCGAACGAACGATAGCTCAACGTTATATAACAAATGTACAACTCTCGATTGGTCAATGCGGAACGA
GTGGTAAAGCTCCGCGGCTTCGAATGCTCTGGCCTCGAACGAACGATAGCAAGAGTGAACCTTAACATAAACTATGCATTGATTGGTCAATGCGGAACGA
GTGGTAAAGCTCCGCGGCTTCGAATGCTCTGGCCTCGAACGAACGATAGCGTGAATGCAGGTCATTATATATTTGTCAAAGATTGGTCAATGCGGAACGA
GTGGTAAAGCTCCGCGGCTTCGAATGCTCTGGCCTCGAACGAACGATAGCTGGCTGCCAGTGCTCACAGGGGAGAAAGGGGATTGGTCAATGCGGAACGA
GTGGTAAAGCTCCGCGGCTTCGAATGCTCTGGCCTCGAACGAACGATAGCATAAAATGCCAAGATGAGGAATCCTGTGTTGATTGGTCAATGCGGAACGA
GTGGTAAAGCTCCGCGGCTTCGAATGCTCTGGCCTCGAACGAACGATAGCCAGAGGTAGGCGGAGGGAAGTGGGTGTGATGATTGGTCAATGCGGAACGA
GTGGTAAAGCTCCGCGGCTTCGAATGCTCTGGCCTCGAACGAACGATAGCCCCCAAAAGATTATTTACTATATAACTCCAGATTGGTCAATGCGGAACGA
GTGGTAAAGCTCCGCGGCTTCGAATGCTCTGGCCTCGAACGAACGATAGCCACAGAATTATGCCAAGTGAAAACACTCCAGATTGGTCAATGCGGAACGA
GTGGTAAAGCTCCGCGGCTTCGAATGCTCTGGCCTCGAACGAACGATAGCAATATTACCCTGCAATTAAAAGGAAAGGATGATTGGTCAATGCGGAACGA
GTGGTAAAGCTCCGCGGCTTCGAATGCTCTGGCCTCGAACGAACGATAGCAGGATACTCAATCTGTACATCCATACCATGGATTGGTCAATGCGGAACGA
GTGGTAAAGCTCCGCGGCTTCGAATGCTCTGGCCTCGAACGAACGATAGCGTCATGTCAGCACTCAAAAGTTTCCGATCTGATTGGTCAATGCGGAACGA
GTGGTAAAGCTCCGCGGCTTCGAATGCTCTGGCCTCGAACGAACGATAGCGAAAATCCCAAATGTTCCAATGAGCATTTCGATTGGTCAATGCGGAACGA
GTGGTAAAGCTCCGCGGCTTCGAATGCTCTGGCCTCGAACGAACGATAGCTTTTCAGATTCTAGCATATTTGCACTATTCGATTGGTCAATGCGGAACGA
GTGGTAAAGCTCCGCGGCTTCGAATGCTCTGGCCTCGAACGAACGATAGCGCGTATTCCTTATCCAAAATGCATGGGACCGATTGGTCAATGCGGAACGA
GTGGTAAAGCTCCGCGGCTTCGAATGCTCTGGCCTCGAACGAACGATAGCGAATCGGCCCAGATTTGCTTTAACAAATAAGATTGGTCAATGCGGAACGA
GTGGTAAAGCTCCGCGGCTTCGAATGCTCTGGCCTCGAACGAACGATAGCCACCAGCTTTAATTGTAACAACTGAAATCAGATTGGTCAATGCGGAACGA
GTGGTAAAGCTCCGCGGCTTCGAATGCTCTGGCCTCGAACGAACGATAGCCCGCGTTTTTTGAGATTTTCAGTTTTCATTGATTGGTCAATGCGGAACGA
GTGGTAAAGCTCCGCGGCTTCGAATGCTCTGGCCTCGAACGAACGATAGCGATTTTCCAATATGGTCATAAACAGCAATTGATTGGTCAATGCGGAACGA
GTGGTAAAGCTCCGCGGCTTCGAATGCTCTGGCCTCGAACGAACGATAGCGAGAAACAGAAGTTATATTTAAGTAGTGCTGATTGGTCAATGCGGAACGA
GTGGTAAAGCTCCGCGGCTTCGAATGCTCTGGCCTCGAACGAACGATAGCGTGCTTAACCTTTTCTGCTTCAGAGCTCAGGATTGGTCAATGCGGAACGA
GTGGTAAAGCTCCGCGGCTTCGAATGCTCTGGCCTCGAACGAACGATAGCGAAATGCTACGCTTCTTGAGATAACTTAATGATTGGTCAATGCGGAACGA
GTGGTAAAGCTCCGCGGCTTCGAATGCTCTGGCCTCGAACGAACGATAGCGCATATATGTATTATAGAACATGTGGAAGAGATTGGTCAATGCGGAACGA
GTGGTAAAGCTCCGCGGCTTCGAATGCTCTGGCCTCGAACGAACGATAGCTTTAGGGTTGGGGGGAAAACATAGTATTATGATTGGTCAATGCGGAACGA
GTGGTAAAGCTCCGCGGCTTCGAATGCTCTGGCCTCGAACGAACGATAGCACGTCACTCTATCCAACTCTAAATATATATGATTGGTCAATGCGGAACGA
GTGGTAAAGCTCCGCGGCTTCGAATGCTCTGGCCTCGAACGAACGATAGCATAATACCCCAACTAATACTAATGCAGATGGATTGGTCAATGCGGAACGA
GTGGTAAAGCTCCGCGGCTTCGAATGCTCTGGCCTCGAACGAACGATAGCGAGTACATTCTTGACCTCATCAACAGAAATGATTGGTCAATGCGGAACGA
GTGGTAAAGCTCCGCGGCTTCGAATGCTCTGGCCTCGAACGAACGATAGCTTGAAACTTCAGTGTACACAAGAACAAACTGATTGGTCAATGCGGAACGA
GTGGTAAAGCTCCGCGGCTTCGAATGCTCTGGCCTCGAACGAACGATAGCAAGACAGAGGGAGGGTTATCAGCTCTAGCTGATTGGTCAATGCGGAACGA
GTGGTAAAGCTCCGCGGCTTCGAATGCTCTGGCCTCGAACGAACGATAGCGATAGACAGACAAAGGGAGAGGTGCCTCTGGATTGGTCAATGCGGAACGA
GTGGTAAAGCTCCGCGGCTTCGAATGCTCTGGCCTCGAACGAACGATAGCCCAAGCCTATGAGAGCAAGGGGGGCCTTCCGATTGGTCAATGCGGAACGA
GTGGTAAAGCTCCGCGGCTTCGAATGCTCTGGCCTCGAACGAACGATAGCCCAACTTTGCCACAAGATCAGAGCAGGTGCGATTGGTCAATGCGGAACGA
GTGGTAAAGCTCCGCGGCTTCGAATGCTCTGGCCTCGAACGAACGATAGCTGTCAGCAGTTCCCCAAGCATGTGGATACCGATTGGTCAATGCGGAACGA
GTGGTAAAGCTCCGCGGCTTCGAATGCTCTGGCCTCGAACGAACGATAGCGTCCAGAGGGGGTCAAGGCAGCAGAAGGCTGATTGGTCAATGCGGAACGA
GTGGTAAAGCTCCGCGGCTTCGAATGCTCTGGCCTCGAACGAACGATAGCCACCTTCCACTGAGGAACCTGTCTACCTCCGATTGGTCAATGCGGAACGA
GTGGTAAAGCTCCGCGGCTTCGAATGCTCTGGCCTCGAACGAACGATAGCACAAGTTCCCACTCTGATCCATGCAACTGGGATTGGTCAATGCGGAACGA
GTGGTAAAGCTCCGCGGCTTCGAATGCTCTGGCCTCGAACGAACGATAGCCCTCTTTGCAGGAAGGTCATCTTGTCACCTGATTGGTCAATGCGGAACGA
GTGGTAAAGCTCCGCGGCTTCGAATGCTCTGGCCTCGAACGAACGATAGCGAAAGTCGACCCATCGTCTCTGCAGCTCTCGATTGGTCAATGCGGAACGA
GTGGTAAAGCTCCGCGGCTTCGAATGCTCTGGCCTCGAACGAACGATAGCCATCATCTCTCCTTCGTCTCTGCAGCTCTCGATTGGTCAATGCGGAACGA
GTGGTAAAGCTCCGCGGCTTCGAATGCTCTGGCCTCGAACGAACGATAGCTCAGCAGCTGATTATCCCGTCATCTGCACAGATTGGTCAATGCGGAACGA
GTGGTAAAGCTCCGCGGCTTCGAATGCTCTGGCCTCGAACGAACGATAGCAAGTCATTACTACAAGTGTTCAGCTCCTAGGATTGGTCAATGCGGAACGA
GTGGTAAAGCTCCGCGGCTTCGAATGCTCTGGCCTCGAACGAACGATAGCCTACATGGTAAGACCTCATCTCTAAAAAATGATTGGTCAATGCGGAACGA
GTGGTAAAGCTCCGCGGCTTCGAATGCTCTGGCCTCGAACGAACGATAGCTGTGCTTCAATTAAAGACAACCCAACTGGGGATTGGTCAATGCGGAACGA
GTGGTAAAGCTCCGCGGCTTCGAATGCTCTGGCCTCGAACGAACGATAGCAAAACATGGGGGTAAATCTTCATTACCTTCGATTGGTCAATGCGGAACGA
GTGGTAAAGCTCCGCGGCTTCGAATGCTCTGGCCTCGAACGAACGATAGCAACCTACAAAAAATGAAGCTGGACCCCTACGATTGGTCAATGCGGAACGA
GTGGTAAAGCTCCGCGGCTTCGAATGCTCTGGCCTCGAACGAACGATAGCCCCACTGATTTCTGACAAGGGTGGCAAGACGATTGGTCAATGCGGAACGA
GTGGTAAAGCTCCGCGGCTTCGAATGCTCTGGCCTCGAACGAACGATAGCAAATAAACCCATATATCTATGACCAGCTGAGATTGGTCAATGCGGAACGA
GTGGTAAAGCTCCGCGGCTTCGAATGCTCTGGCCTCGAACGAACGATAGCTAAAACAATGCAATCAAGACCGTGGAGTACGATTGGTCAATGCGGAACGA
GTGGTAAAGCTCCGCGGCTTCGAATGCTCTGGCCTCGAACGAACGATAGCTGGCCCACAAGATTCTACACCGCAAATCCCGATTGGTCAATGCGGAACGA
GTGGTAAAGCTCCGCGGCTTCGAATGCTCTGGCCTCGAACGAACGATAGCCCATCATAGGAATAAATTATTCAGCTAAGAGATTGGTCAATGCGGAACGA
GTGGTAAAGCTCCGCGGCTTCGAATGCTCTGGCCTCGAACGAACGATAGCAAAGACAAGTTAGAACATCACCATTTTGAAGATTGGTCAATGCGGAACGA
GTGGTAAAGCTCCGCGGCTTCGAATGCTCTGGCCTCGAACGAACGATAGCCCAAAACTGATACAATTTCAGGATCAAAATGATTGGTCAATGCGGAACGA
GTGGTAAAGCTCCGCGGCTTCGAATGCTCTGGCCTCGAACGAACGATAGCCGGATTTGTAAAAAGGTCAGCAGGAGCCATGATTGGTCAATGCGGAACGA
GTGGTAAAGCTCCGCGGCTTCGAATGCTCTGGCCTCGAACGAACGATAGCAGAATGGAAAGCAAGCCTTGAATACTTTGAGATTGGTCAATGCGGAACGA
GTGGTAAAGCTCCGCGGCTTCGAATGCTCTGGCCTCGAACGAACGATAGCAAAAATAACTGATTGTAGGGCTGGGGAACAGATTGGTCAATGCGGAACGA
GTGGTAAAGCTCCGCGGCTTCGAATGCTCTGGCCTCGAACGAACGATAGCCACACACCCTGATCTTGATTTCTAAACACTGATTGGTCAATGCGGAACGA
GTGGTAAAGCTCCGCGGCTTCGAATGCTCTGGCCTCGAACGAACGATAGCAACAAAGACATCTTGGTGGCAATGAGCACAGATTGGTCAATGCGGAACGA
GTGGTAAAGCTCCGCGGCTTCGAATGCTCTGGCCTCGAACGAACGATAGCGAAGACTGGAATTGAATTAAAAGTATCAGTGATTGGTCAATGCGGAACGA
GTGGTAAAGCTCCGCGGCTTCGAATGCTCTGGCCTCGAACGAACGATAGCGTTAAAAACATGAAAAGGGGAAGTCTAGAAGATTGGTCAATGCGGAACGA
GTGGTAAAGCTCCGCGGCTTCGAATGCTCTGGCCTCGAACGAACGATAGCGGAACCAGGTTTCTTTCTGTTGGAGAAAGAGATTGGTCAATGCGGAACGA
GTGGTAAAGCTCCGCGGCTTACAAATCCGACCAGATCGGACGATCATGGGTTAGAGTTAGCCTCTTGCTCTGTCACACAGGATTGGTCAATGCGGAACGA
GTGGTAAAGCTCCGCGGCTTACAAATCCGACCAGATCGGACGATCATGGGCAACAGGGTTTTAAGGAGTTAAAACTTTAAGATTGGTCAATGCGGAACGA
GTGGTAAAGCTCCGCGGCTTACAAATCCGACCAGATCGGACGATCATGGGAGCCTATAGCATCAACTCTTAAGTTATATAGATTGGTCAATGCGGAACGA
GTGGTAAAGCTCCGCGGCTTACAAATCCGACCAGATCGGACGATCATGGGCCCAGGGAAATATTTCATTAACTAAGTTTTGATTGGTCAATGCGGAACGA
GTGGTAAAGCTCCGCGGCTTACAAATCCGACCAGATCGGACGATCATGGGAAATACAACAGGACTTGCAAGAGCTCCATCGATTGGTCAATGCGGAACGA
GTGGTAAAGCTCCGCGGCTTACAAATCCGACCAGATCGGACGATCATGGGTGTCTAACTGACTGGCATAAAGATGAACAAGATTGGTCAATGCGGAACGA
GTGGTAAAGCTCCGCGGCTTACAAATCCGACCAGATCGGACGATCATGGGTTATTCCATCCTCTGCTTGACATAGAAGAAGATTGGTCAATGCGGAACGA
GTGGTAAAGCTCCGCGGCTTACAAATCCGACCAGATCGGACGATCATGGGCTCTGAAAGCCCTAAGCAGTGTTTTGGTTTGATTGGTCAATGCGGAACGA
GTGGTAAAGCTCCGCGGCTTACAAATCCGACCAGATCGGACGATCATGGGGAGAGGGCAAGATTTTCCTTTCCATCATTTGATTGGTCAATGCGGAACGA
GTGGTAAAGCTCCGCGGCTTACAAATCCGACCAGATCGGACGATCATGGGAAAGATTTATACTAGCCAACACCCAGAAAAGATTGGTCAATGCGGAACGA
GTGGTAAAGCTCCGCGGCTTACAAATCCGACCAGATCGGACGATCATGGGGGAAATCCTTAGAAATCAAAACATAGATGTGATTGGTCAATGCGGAACGA
GTGGTAAAGCTCCGCGGCTTACAAATCCGACCAGATCGGACGATCATGGGGCACCTAAGTTATTATTTCCTCTCACTTATGATTGGTCAATGCGGAACGA
GTGGTAAAGCTCCGCGGCTTACAAATCCGACCAGATCGGACGATCATGGGCCCTTGTACTTATCTTGTCATATTATCATTGATTGGTCAATGCGGAACGA
GTGGTAAAGCTCCGCGGCTTACAAATCCGACCAGATCGGACGATCATGGGTATCCATTGCTATTTCACAACAAATAGCTGGATTGGTCAATGCGGAACGA
GTGGTAAAGCTCCGCGGCTTACAAATCCGACCAGATCGGACGATCATGGGGGGATTAAACAGCAAAAAGGTATTCATATTGATTGGTCAATGCGGAACGA
GTGGTAAAGCTCCGCGGCTTACAAATCCGACCAGATCGGACGATCATGGGAAAGGCTCAATACATGATGCTGGGGCCAGGGATTGGTCAATGCGGAACGA
GTGGTAAAGCTCCGCGGCTTACAAATCCGACCAGATCGGACGATCATGGGTATTTCTAGAAAGGTGCCGAGAACATATGCGATTGGTCAATGCGGAACGA
GTGGTAAAGCTCCGCGGCTTACAAATCCGACCAGATCGGACGATCATGGGTGGACAGAATACAGAACTCAGAAACAAATCGATTGGTCAATGCGGAACGA
GTGGTAAAGCTCCGCGGCTTACAAATCCGACCAGATCGGACGATCATGGGACTGGAAGAATCACATTATCAGACTTCAAAGATTGGTCAATGCGGAACGA
GTGGTAAAGCTCCGCGGCTTACAAATCCGACCAGATCGGACGATCATGGGTTCCCAAAACTATACTAAGCAGAAAGAACAGATTGGTCAATGCGGAACGA
GTGGTAAAGCTCCGCGGCTTACAAATCCGACCAGATCGGACGATCATGGGCCTAAAACTTACACGGAACTACAAAAGTTCGATTGGTCAATGCGGAACGA
GTGGTAAAGCTCCGCGGCTTACAAATCCGACCAGATCGGACGATCATGGGATGTAAAGATATTTCATGTTCATGGACTGGGATTGGTCAATGCGGAACGA
GTGGTAAAGCTCCGCGGCTTACAAATCCGACCAGATCGGACGATCATGGGAACTGAATGAAATTGAAGAGGACACCAAAAGATTGGTCAATGCGGAACGA
GTGGTAAAGCTCCGCGGCTTACAAATCCGACCAGATCGGACGATCATGGGTAAACATTGACAGTGACCAATCTGAAAAGCGATTGGTCAATGCGGAACGA
GTGGTAAAGCTCCGCGGCTTACAAATCCGACCAGATCGGACGATCATGGGGGATAAACAAATTCAGTAAACTGTCAGTATGATTGGTCAATGCGGAACGA
GTGGTAAAGCTCCGCGGCTTACAAATCCGACCAGATCGGACGATCATGGGCAACATAGTACTACTGGAAGTCCTAGCTACGATTGGTCAATGCGGAACGA
GTGGTAAAGCTCCGCGGCTTACAAATCCGACCAGATCGGACGATCATGGGTAAAAGTAAGAAAAAACGGGCCAGGCAAGGGATTGGTCAATGCGGAACGA
GTGGTAAAGCTCCGCGGCTTACAAATCCGACCAGATCGGACGATCATGGGCCTATGACAGTTTACGTGAGGTTATTTTTAGATTGGTCAATGCGGAACGA
GTGGTAAAGCTCCGCGGCTTACAAATCCGACCAGATCGGACGATCATGGGAAGGAGAACATCAAAAATAAGCCCACAGACGATTGGTCAATGCGGAACGA
GTGGTAAAGCTCCGCGGCTTACAAATCCGACCAGATCGGACGATCATGGGCCTGGAAGGTATTTCACAAGAATTTCCAACGATTGGTCAATGCGGAACGA
GTGGTAAAGCTCCGCGGCTTACAAATCCGACCAGATCGGACGATCATGGGAAGCAGAACCTGATCCTCACAAAGACTAAGGATTGGTCAATGCGGAACGA
GTGGTAAAGCTCCGCGGCTTACAAATCCGACCAGATCGGACGATCATGGGAATAAGTACAGCAACTAAACATAGGGTGCTGATTGGTCAATGCGGAACGA
GTGGTAAAGCTCCGCGGCTTACAAATCCGACCAGATCGGACGATCATGGGGCCTAAGCCACTGTGCTTACCACACTATCCGATTGGTCAATGCGGAACGA
GTGGTAAAGCTCCGCGGCTTACAAATCCGACCAGATCGGACGATCATGGGCAGTTTCTTTATCCACTCATTTGCAATTATGATTGGTCAATGCGGAACGA
GTGGTAAAGCTCCGCGGCTTACAAATCCGACCAGATCGGACGATCATGGGATAGCCGGGTAGTATTCCATCATATATATAGATTGGTCAATGCGGAACGA
GTGGTAAAGCTCCGCGGCTTACAAATCCGACCAGATCGGACGATCATGGGACACATGAACCCAATTTGTAGTCTTTTATCGATTGGTCAATGCGGAACGA
GTGGTAAAGCTCCGCGGCTTACAAATCCGACCAGATCGGACGATCATGGGGAATACGTGGTATTTGGTTACACGAGTAAAGATTGGTCAATGCGGAACGA
GTGGTAAAGCTCCGCGGCTTACAAATCCGACCAGATCGGACGATCATGGGCATCTTTGTTACTGTCTTATTTACATTTGCGATTGGTCAATGCGGAACGA
GTGGTAAAGCTCCGCGGCTTACAAATCCGACCAGATCGGACGATCATGGGTACAGCATACTTTTTCATCTTTGTTCTTTGGATTGGTCAATGCGGAACGA
GTGGTAAAGCTCCGCGGCTTACAAATCCGACCAGATCGGACGATCATGGGCTAAGATATCCATAAAAGCACTTTCAGGTAGATTGGTCAATGCGGAACGA
GTGGTAAAGCTCCGCGGCTTACAAATCCGACCAGATCGGACGATCATGGGCTGGAAGACTGTGAGAAAGAACTGTTTCAGGATTGGTCAATGCGGAACGA
GTGGTAAAGCTCCGCGGCTTACAAATCCGACCAGATCGGACGATCATGGGAAGCCCTGAATCTAATTAATTTAGGGAATGGATTGGTCAATGCGGAACGA
GTGGTAAAGCTCCGCGGCTTACAAATCCGACCAGATCGGACGATCATGGGCCATACAATCCAGTCCTCAGTAGAGCACCCGATTGGTCAATGCGGAACGA
GTGGTAAAGCTCCGCGGCTTACAAATCCGACCAGATCGGACGATCATGGGGAGAGGGTGAGTATTTTTCTGTGGTCCACTGATTGGTCAATGCGGAACGA
GTGGTAAAGCTCCGCGGCTTACAAATCCGACCAGATCGGACGATCATGGGGGGACCCACAGGGAACCAGAAGTGATTCCCGATTGGTCAATGCGGAACGA
GTGGTAAAGCTCCGCGGCTTACAAATCCGACCAGATCGGACGATCATGGGAGCAAAAGGAAAACAGAGAGCCTGTGTGGCGATTGGTCAATGCGGAACGA
GTGGTAAAGCTCCGCGGCTTACAAATCCGACCAGATCGGACGATCATGGGGAAAAGCGACAGCAAAAACCAAAATCTAGGGATTGGTCAATGCGGAACGA
GTGGTAAAGCTCCGCGGCTTACAAATCCGACCAGATCGGACGATCATGGGATTATCCCAGAGGGAACACAGGAGTTCAACGATTGGTCAATGCGGAACGA
GTGGTAAAGCTCCGCGGCTTACAAATCCGACCAGATCGGACGATCATGGGAAAATTGTGTAGACAATGACACTTTGGATAGATTGGTCAATGCGGAACGA
GTGGTAAAGCTCCGCGGCTTACAAATCCGACCAGATCGGACGATCATGGGTTCAAGCGTGCCTCATCCAGGTACAAGAGCGATTGGTCAATGCGGAACGA
GTGGTAAAGCTCCGCGGCTTACAAATCCGACCAGATCGGACGATCATGGGGAGGAACCTGGGGAATGGGGCAGAAGAAACGATTGGTCAATGCGGAACGA
GTGGTAAAGCTCCGCGGCTTACAAATCCGACCAGATCGGACGATCATGGGCTTTCCCACATACAGGGGAACTGTGAGACCGATTGGTCAATGCGGAACGA
GTGGTAAAGCTCCGCGGCTTACAAATCCGACCAGATCGGACGATCATGGGTGGGTGGACAAAGGAGAAGCAGGATTGGGCGATTGGTCAATGCGGAACGA
GTGGTAAAGCTCCGCGGCTTACAAATCCGACCAGATCGGACGATCATGGGTTTAAGTAGCAATTCTAGCGGAAACCTCATGATTGGTCAATGCGGAACGA
GTGGTAAAGCTCCGCGGCTTACAAATCCGACCAGATCGGACGATCATGGGTTCTCTGCTACAAAATGTTCCACAGAACCAGATTGGTCAATGCGGAACGA
GTGGTAAAGCTCCGCGGCTTACAAATCCGACCAGATCGGACGATCATGGGTAACCTTTATGGTGCTCCCTCAGCCCTGATGATTGGTCAATGCGGAACGA
GTGGTAAAGCTCCGCGGCTTACAAATCCGACCAGATCGGACGATCATGGGGTAGTTCAGATTTTCTAACCTAATGTTCTAGATTGGTCAATGCGGAACGA
GTGGTAAAGCTCCGCGGCTTACAAATCCGACCAGATCGGACGATCATGGGAACTCTAATCCTCCTAATCAAGACAGGTAGGATTGGTCAATGCGGAACGA
GTGGTAAAGCTCCGCGGCTTACAAATCCGACCAGATCGGACGATCATGGGGGAAAATAAACCAACAAACCCATCCAACATGATTGGTCAATGCGGAACGA
GTGGTAAAGCTCCGCGGCTTACAAATCCGACCAGATCGGACGATCATGGGGGCAGTAAGTTCTTCATTCTGATAGATAAGGATTGGTCAATGCGGAACGA
GTGGTAAAGCTCCGCGGCTTACAAATCCGACCAGATCGGACGATCATGGGGCATAGGTAGTAATGATCATGATACATTATGATTGGTCAATGCGGAACGA
GTGGTAAAGCTCCGCGGCTTACAAATCCGACCAGATCGGACGATCATGGGAATTGTTCCATGTACATATAGAGGGTTTTAGATTGGTCAATGCGGAACGA
GTGGTAAAGCTCCGCGGCTTACAAATCCGACCAGATCGGACGATCATGGGTTTTATATGGTGCAAGATAGGGGCCCAACTGATTGGTCAATGCGGAACGA
GTGGTAAAGCTCCGCGGCTTACAAATCCGACCAGATCGGACGATCATGGGGTTAACGTTAAGATCTTTGATGCATTTAACGATTGGTCAATGCGGAACGA
GTGGTAAAGCTCCGCGGCTTACAAATCCGACCAGATCGGACGATCATGGGCCCAAATGTTTTCTGCTAAGAGTTTTATAAGATTGGTCAATGCGGAACGA
GTGGTAAAGCTCCGCGGCTTACAAATCCGACCAGATCGGACGATCATGGGACAGTTACCAGCACACACTGCCCCAGGGCAGATTGGTCAATGCGGAACGA
GTGGTAAAGCTCCGCGGCTTACAAATCCGACCAGATCGGACGATCATGGGGAAAGTCACTCAGAAGCCCAAGAATCAGCCGATTGGTCAATGCGGAACGA
GTGGTAAAGCTCCGCGGCTTACAAATCCGACCAGATCGGACGATCATGGGCACCTGGTACACCATTACAACAGGCATCTGGATTGGTCAATGCGGAACGA
GTGGTAAAGCTCCGCGGCTTACAAATCCGACCAGATCGGACGATCATGGGTATGCCATGCCAGTTGCCCAGGAGCTCAAGGATTGGTCAATGCGGAACGA
GTGGTAAAGCTCCGCGGCTTACAAATCCGACCAGATCGGACGATCATGGGGTATCTCAACAAAACTACTACCACCATAAAGATTGGTCAATGCGGAACGA
GTGGTAAAGCTCCGCGGCTTACAAATCCGACCAGATCGGACGATCATGGGCACAAATGCAAAGTGCTTGGGACCCACAAGGATTGGTCAATGCGGAACGA
GTGGTAAAGCTCCGCGGCTTACAAATCCGACCAGATCGGACGATCATGGGCTGGCCTGGATCTCATTGTAACCACTGCTAGATTGGTCAATGCGGAACGA
GTGGTAAAGCTCCGCGGCTTACAAATCCGACCAGATCGGACGATCATGGGCAGCTGCCTCATGCCTGCAAGTACCACCTTGATTGGTCAATGCGGAACGA
GTGGTAAAGCTCCGCGGCTTACAAATCCGACCAGATCGGACGATCATGGGCCAGGGGACAGAGGTCAGGGATAACACCCTGATTGGTCAATGCGGAACGA
GTGGTAAAGCTCCGCGGCTTACAAATCCGACCAGATCGGACGATCATGGGACTACCTGAAACACTCTGAAACACCAGAGTGATTGGTCAATGCGGAACGA
GTGGTAAAGCTCCGCGGCTTACAAATCCGACCAGATCGGACGATCATGGGCTTTGACCTGGCTGAGAAACAGTGCAGGATGATTGGTCAATGCGGAACGA
GTGGTAAAGCTCCGCGGCTTACAAATCCGACCAGATCGGACGATCATGGGGTGCAAGCTTTCCCAGTCCAGCTCTACCAGGATTGGTCAATGCGGAACGA
GTGGTAAAGCTCCGCGGCTTACAAATCCGACCAGATCGGACGATCATGGGATCATGACATTACACCACTGTGGGGGCCTGGATTGGTCAATGCGGAACGA
GTGGTAAAGCTCCGCGGCTTACAAATCCGACCAGATCGGACGATCATGGGCCAGCAGCCTGAAGATCATTCCACCCCGCCGATTGGTCAATGCGGAACGA
GTGGTAAAGCTCCGCGGCTTACAAATCCGACCAGATCGGACGATCATGGGAGTGGCACTCATCCCTCACCCAAGCATTTTGATTGGTCAATGCGGAACGA
GTGGTAAAGCTCCGCGGCTTACAAATCCGACCAGATCGGACGATCATGGGAGGCCCAACTTCCCCATGGCAGGATCTCAGGATTGGTCAATGCGGAACGA
GTGGTAAAGCTCCGCGGCTTACAAATCCGACCAGATCGGACGATCATGGGCATGAAAGGAACACAACTCACTCCTGGGACGATTGGTCAATGCGGAACGA
GTGGTAAAGCTCCGCGGCTTACAAATCCGACCAGATCGGACGATCATGGGACTGAACAGCAGGGACAAGAGGAAGGAACTGATTGGTCAATGCGGAACGA
GTGGTAAAGCTCCGCGGCTTACAAATCCGACCAGATCGGACGATCATGGGTTAGGGACTAGGCAAGAACTGCAGAGTTCTGATTGGTCAATGCGGAACGA
GTGGTAAAGCTCCGCGGCTTACAAATCCGACCAGATCGGACGATCATGGGTGGGGCTTATATGACCCGACCCTGGGATGAGATTGGTCAATGCGGAACGA
GTGGTAAAGCTCCGCGGCTTACAAATCCGACCAGATCGGACGATCATGGGATTGCCCTGGAGGCTTAAGTCTTGAGCTGGGATTGGTCAATGCGGAACGA
GTGGTAAAGCTCCGCGGCTTACAAATCCGACCAGATCGGACGATCATGGGAAACACCACCCCCAGGATTTGAGCACGATTGATTGGTCAATGCGGAACGA
GTGGTAAAGCTCCGCGGCTTACAAATCCGACCAGATCGGACGATCATGGGTGGGGTGGCTCTGCCTGGTGTGGGATGCAGGATTGGTCAATGCGGAACGA
GTGGTAAAGCTCCGCGGCTTACAAATCCGACCAGATCGGACGATCATGGGTGGAGAGGCAGAGTGTGAGTAGGGGCGGGGGATTGGTCAATGCGGAACGA
GTGGTAAAGCTCCGCGGCTTACAAATCCGACCAGATCGGACGATCATGGGCCTAGCCATTAGGGAAACTTGGGCTGCTGTGATTGGTCAATGCGGAACGA
GTGGTAAAGCTCCGCGGCTTACAAATCCGACCAGATCGGACGATCATGGGGTGAGCAGTACGGGGAAGCAACAGGGCCAGGATTGGTCAATGCGGAACGA
GTGGTAAAGCTCCGCGGCTTACAAATCCGACCAGATCGGACGATCATGGGAAGACACGATGCAGGATCTCAGCTCATAACGATTGGTCAATGCGGAACGA
GTGGTAAAGCTCCGCGGCTTACAAATCCGACCAGATCGGACGATCATGGGATGCCATTTTTGAAACCTAAGCAGCTGTAAGATTGGTCAATGCGGAACGA
GTGGTAAAGCTCCGCGGCTTACAAATCCGACCAGATCGGACGATCATGGGAAAAACTAGCTGGGTTAGCCAGGCATGGTGGATTGGTCAATGCGGAACGA
GTGGTAAAGCTCCGCGGCTTACAAATCCGACCAGATCGGACGATCATGGGCTTTGAGACACCAACGCAGGAGGATCACTTGATTGGTCAATGCGGAACGA
GTGGTAAAGCTCCGCGGCTTACAAATCCGACCAGATCGGACGATCATGGGGAATAAGAAATTTACAAAGGAGAAACCCTTGATTGGTCAATGCGGAACGA
GTGGTAAAGCTCCGCGGCTTACAAATCCGACCAGATCGGACGATCATGGGCCAATACAAGAAACTCAGAAAATCAATTCAGATTGGTCAATGCGGAACGA
GTGGTAAAGCTCCGCGGCTTACAAATCCGACCAGATCGGACGATCATGGGGGGTCACTGAGATGCAAGAAAAGTCTGAAAGATTGGTCAATGCGGAACGA
GTGGTAAAGCTCCGCGGCTTACAAATCCGACCAGATCGGACGATCATGGGGAAATCCACAAAATCCCAGATAAAATATTCGATTGGTCAATGCGGAACGA
GTGGTAAAGCTCCGCGGCTTACAAATCCGACCAGATCGGACGATCATGGGCGATTCTGCAGCAACAGATCTTAACCAAAAGATTGGTCAATGCGGAACGA
GTGGTAAAGCTCCGCGGCTTACAAATCCGACCAGATCGGACGATCATGGGAATCAATGAAAAGACAAAGGAAACATCAGAGATTGGTCAATGCGGAACGA
GTGGTAAAGCTCCGCGGCTTACAAATCCGACCAGATCGGACGATCATGGGTAAGAAGTGACTGTTACAGCACATGCACAGGATTGGTCAATGCGGAACGA
GTGGTAAAGCTCCGCGGCTTACAAATCCGACCAGATCGGACGATCATGGGTCTCCCCTCACCATGAAAGTAAATTCAAAGGATTGGTCAATGCGGAACGA
GTGGTAAAGCTCCGCGGCTTACAAATCCGACCAGATCGGACGATCATGGGCCAACATTATAGTCACATCTTCAGGAAGAAGATTGGTCAATGCGGAACGA
GTGGTAAAGCTCCGCGGCTTACAAATCCGACCAGATCGGACGATCATGGGACTACTGCACGCACCCAGAAGCAAGGCCCAGATTGGTCAATGCGGAACGA
GTGGTAAAGCTCCGCGGCTTACAAATCCGACCAGATCGGACGATCATGGGGCTGTCTCAAAATAAATCATACAGAGACTTGATTGGTCAATGCGGAACGA
GTGGTAAAGCTCCGCGGCTTACAAATCCGACCAGATCGGACGATCATGGGGGACTTTGAGGCTGAAGCAAGCTATGAATGGATTGGTCAATGCGGAACGA
GTGGTAAAGCTCCGCGGCTTACAAATCCGACCAGATCGGACGATCATGGGTCTAAAAGAAAATTGAAAATTAGCCAGGCAGATTGGTCAATGCGGAACGA
GTGGTAAAGCTCCGCGGCTTACAAATCCGACCAGATCGGACGATCATGGGAGCCAAAGAAATCATACAGAGGCTGGGCACGATTGGTCAATGCGGAACGA
GTGGTAAAGCTCCGCGGCTTACAAATCCGACCAGATCGGACGATCATGGGAAGCTAAGACATCAAGGAAACCACAGACACGATTGGTCAATGCGGAACGA
GTGGTAAAGCTCCGCGGCTTACAAATCCGACCAGATCGGACGATCATGGGCAGCGCAACTTCAGCCTCCACAAATAAACTGATTGGTCAATGCGGAACGA
GTGGTAAAGCTCCGCGGCTTACAAATCCGACCAGATCGGACGATCATGGGTAAAGACAGGCCTATTAGGCATTCCAATCCGATTGGTCAATGCGGAACGA
GTGGTAAAGCTCCGCGGCTTACAAATCCGACCAGATCGGACGATCATGGGTGCTTAGCCCACCATCACTACCATTGAAACGATTGGTCAATGCGGAACGA
GTGGTAAAGCTCCGCGGCTTACAAATCCGACCAGATCGGACGATCATGGGCTTATTTCCAACACCTGCTAACCTCCATTTGATTGGTCAATGCGGAACGA
GTGGTAAAGCTCCGCGGCTTACAAATCCGACCAGATCGGACGATCATGGGCTCTCTGTGAATTTCCTAATGTTTTCTAAAGATTGGTCAATGCGGAACGA
GTGGTAAAGCTCCGCGGCTTACAAATCCGACCAGATCGGACGATCATGGGGGGTAATCTAGGGTAGAAAAGGGGGATCCAGATTGGTCAATGCGGAACGA
GTGGTAAAGCTCCGCGGCTTACAAATCCGACCAGATCGGACGATCATGGGAATAGTAAAGACAAGCCATTAAGCAGCCCAGATTGGTCAATGCGGAACGA
GTGGTAAAGCTCCGCGGCTTACAAATCCGACCAGATCGGACGATCATGGGAAACAGATAAAACCTGACCTCAAGGAGCTCGATTGGTCAATGCGGAACGA
GTGGTAAAGCTCCGCGGCTTACAAATCCGACCAGATCGGACGATCATGGGGAATATATTCTTGGCACTTGGTATTGAAATGATTGGTCAATGCGGAACGA
GTGGTAAAGCTCCGCGGCTTACAAATCCGACCAGATCGGACGATCATGGGCTATTCAAGAGCACATTCATTTACTCATTTGATTGGTCAATGCGGAACGA
GTGGTAAAGCTCCGCGGCTTACAAATCCGACCAGATCGGACGATCATGGGGGGGGACTTAACCCAAAATCAGAGTTAACTGATTGGTCAATGCGGAACGA
GTGGTAAAGCTCCGCGGCTTACAAATCCGACCAGATCGGACGATCATGGGGATTTTAACACAAAATCAGCCAGACGCAGTGATTGGTCAATGCGGAACGA
GTGGTAAAGCTCCGCGGCTTACAAATCCGACCAGATCGGACGATCATGGGCCATTTAACCTCTTCTGGAACTGACATAAAGATTGGTCAATGCGGAACGA
GTGGTAAAGCTCCGCGGCTTACAAATCCGACCAGATCGGACGATCATGGGAATTCACAAGTATCTCTTGCCTCGAAAACTGATTGGTCAATGCGGAACGA
GTGGTAAAGCTCCGCGGCTTACAAATCCGACCAGATCGGACGATCATGGGTAAAATTTCAAAACAAAGGCCACTCATGTCGATTGGTCAATGCGGAACGA
GTGGTAAAGCTCCGCGGCTTACAAATCCGACCAGATCGGACGATCATGGGTGGAACCAAAAAATACCCCACAGGGCCACGGATTGGTCAATGCGGAACGA
GTGGTAAAGCTCCGCGGCTTACAAATCCGACCAGATCGGACGATCATGGGCAATCCGGAAAAGAGGAAGTCAAATTCTCTGATTGGTCAATGCGGAACGA
GTGGTAAAGCTCCGCGGCTTACAAATCCGACCAGATCGGACGATCATGGGTCATACCAGTTTTAAATCCTAATGTCACTTGATTGGTCAATGCGGAACGA
GTGGTAAAGCTCCGCGGCTTACAAATCCGACCAGATCGGACGATCATGGGAGATCTGATCTGCCTATCTGCAATTGGGTCGATTGGTCAATGCGGAACGA
GTGGTAAAGCTCCGCGGCTTACAAATCCGACCAGATCGGACGATCATGGGAAAAGGAGCTTGAGGCAGATGGCAGTCTATGATTGGTCAATGCGGAACGA
GTGGTAAAGCTCCGCGGCTTACAAATCCGACCAGATCGGACGATCATGGGATTAGAGAAAAGTGGGTTCAGCCTTCAGGCGATTGGTCAATGCGGAACGA
GTGGTAAAGCTCCGCGGCTTACAAATCCGACCAGATCGGACGATCATGGGTAAAAAAGGATGAGTTCATGTCCTATATAGGATTGGTCAATGCGGAACGA
GTGGTAAAGCTCCGCGGCTTACAAATCCGACCAGATCGGACGATCATGGGTAAAGACTCACACACATGTATGTTTATTGCGATTGGTCAATGCGGAACGA
GTGGTAAAGCTCCGCGGCTTACAAATCCGACCAGATCGGACGATCATGGGCCCACTGCTCAATAAAATTCTTCACCTTCAGATTGGTCAATGCGGAACGA
GTGGTAAAGCTCCGCGGCTTACAAATCCGACCAGATCGGACGATCATGGGAGGGAGATCAGCCCTTCCCATCCCCTCTCCGATTGGTCAATGCGGAACGA
GTGGTAAAGCTCCGCGGCTTACAAATCCGACCAGATCGGACGATCATGGGGCATGACTTAGGGAAGAAACGGCCGGACTTGATTGGTCAATGCGGAACGA
GTGGTAAAGCTCCGCGGCTTACAAATCCGACCAGATCGGACGATCATGGGAGAAGATGGCCAAACTTTGGGAAAGGAGACGATTGGTCAATGCGGAACGA
GTGGTAAAGCTCCGCGGCTTACAAATCCGACCAGATCGGACGATCATGGGTAGAGAGGAGAGAAACAGCTTAATTTCGGAGATTGGTCAATGCGGAACGA
GTGGTAAAGCTCCGCGGCTTACAAATCCGACCAGATCGGACGATCATGGGGAGGATCCTATGCTTATAAAGACCCCAGATGATTGGTCAATGCGGAACGA
GTGGTAAAGCTCCGCGGCTTACAAATCCGACCAGATCGGACGATCATGGGTTTCCAAAACTTCTACAGCCTGCCCCGCCCGATTGGTCAATGCGGAACGA
GTGGTAAAGCTCCGCGGCTTACAAATCCGACCAGATCGGACGATCATGGGATAATGTCTCTTTACCAATAGAATGTTGCCGATTGGTCAATGCGGAACGA
GTGGTAAAGCTCCGCGGCTTACAAATCCGACCAGATCGGACGATCATGGGTGTCCGCTCTCTCCCGATTGGTTCTGTTTGGATTGGTCAATGCGGAACGA
GTGGTAAAGCTCCGCGGCTTACAAATCCGACCAGATCGGACGATCATGGGGAGAAATTCTAGGAAGACAAGGGCAGTCCCGATTGGTCAATGCGGAACGA
GTGGTAAAGCTCCGCGGCTTACAAATCCGACCAGATCGGACGATCATGGGAGAAGATCTAATACTGATAGAGGCAGGAGGGATTGGTCAATGCGGAACGA
GTGGTAAAGCTCCGCGGCTTACAAATCCGACCAGATCGGACGATCATGGGATAAAAATTCTCCCAGTAAATAAAAGCCTGGATTGGTCAATGCGGAACGA
GTGGTAAAGCTCCGCGGCTTACAAATCCGACCAGATCGGACGATCATGGGAGCTATAACAAATAACGAGATTGACACCATGATTGGTCAATGCGGAACGA
GTGGTAAAGCTCCGCGGCTTACAAATCCGACCAGATCGGACGATCATGGGTGAACCATGAACAAATCTGCAACCTGAACAGATTGGTCAATGCGGAACGA
GTGGTAAAGCTCCGCGGCTTACAAATCCGACCAGATCGGACGATCATGGGGGACAAATTCCTAGACACAATCTACCAAGAGATTGGTCAATGCGGAACGA
GTGGTAAAGCTCCGCGGCTTACAAATCCGACCAGATCGGACGATCATGGGATAAAAAGGTTCATTCATGGCTACTATGAAGATTGGTCAATGCGGAACGA
GTGGTAAAGCTCCGCGGCTTACAAATCCGACCAGATCGGACGATCATGGGAGACATTACAATGATAACCAATACTGCAGAGATTGGTCAATGCGGAACGA
GTGGTAAAGCTCCGCGGCTTACAAATCCGACCAGATCGGACGATCATGGGAAAAGAAAATTTAAAAACCTTTGGCCAGAGGATTGGTCAATGCGGAACGA
GTGGTAAAGCTCCGCGGCTTACAAATCCGACCAGATCGGACGATCATGGGGTGAAGCAAACGAAACTGAAATAAAGAAAAGATTGGTCAATGCGGAACGA
GTGGTAAAGCTCCGCGGCTTACAAATCCGACCAGATCGGACGATCATGGGCCAACCCCAAAATTAGAAGAAATAATAAAGGATTGGTCAATGCGGAACGA
GTGGTAAAGCTCCGCGGCTTACAAATCCGACCAGATCGGACGATCATGGGCACATCTTAAAGAATAAGAAAAGCAAGAGTGATTGGTCAATGCGGAACGA
GTGGTAAAGCTCCGCGGCTTACAAATCCGACCAGATCGGACGATCATGGGCGCCTTTCCTCTAAGATCCAGATCACGACAGATTGGTCAATGCGGAACGA
GTGGTAAAGCTCCGCGGCTTACAAATCCGACCAGATCGGACGATCATGGGAACTGGTATCAAACTGAGGGGAAAAACTGAGATTGGTCAATGCGGAACGA
GTGGTAAAGCTCCGCGGCTTACAAATCCGACCAGATCGGACGATCATGGGGGATCAATATATGCAAATCAATGTGATACAGATTGGTCAATGCGGAACGA
GTGGTAAAGCTCCGCGGCTTACAAATCCGACCAGATCGGACGATCATGGGCAGGTGGAGTTTATCCCTTGGATGCAAGAGGATTGGTCAATGCGGAACGA
GTGGTAAAGCTCCGCGGCTTACAAATCCGACCAGATCGGACGATCATGGGCAGACACATTAAAAAGATCATTCATCGTAAGATTGGTCAATGCGGAACGA
GTGGTAAAGCTCCGCGGCTTACAAATCCGACCAGATCGGACGATCATGGGATATTGCTGCAAACATCCTCAACAAAATACGATTGGTCAATGCGGAACGA
GTGGTAAAGCTCCGCGGCTTACAAATCCGACCAGATCGGACGATCATGGGCCTGTTACCAAAACCTGACAAAAACACATCGATTGGTCAATGCGGAACGA
GTGGTAAAGCTCCGCGGCTTACAAATCCGACCAGATCGGACGATCATGGGAAGCAATACTTCCAAACACATTCTGTGAGGGATTGGTCAATGCGGAACGA
GTGGTAAAGCTCCGCGGCTTACAAATCCGACCAGATCGGACGATCATGGGCAATACTATTCCTACTCAAACTATTCCAAAGATTGGTCAATGCGGAACGA
GTGGTAAAGCTCCGCGGCTTACAAATCCGACCAGATCGGACGATCATGGGAGTCCAACAAAGGGGCCGAGAAAATTCCTGGATTGGTCAATGCGGAACGA
GTGGTAAAGCTCCGCGGCTTACAAATCCGACCAGATCGGACGATCATGGGGCAGGCTGAGTAAACATTCGCCCCTGTCACGATTGGTCAATGCGGAACGA
GTGGTAAAGCTCCGCGGCTTACAAATCCGACCAGATCGGACGATCATGGGCTCACTCACATGCACCCTCCAACAAGGGGTGATTGGTCAATGCGGAACGA
GTGGTAAAGCTCCGCGGCTTACAAATCCGACCAGATCGGACGATCATGGGTGTCAGTGCCCCCACCAGCTGGCCAGGTCCGATTGGTCAATGCGGAACGA
GTGGTAAAGCTCCGCGGCTTACAAATCCGACCAGATCGGACGATCATGGGTGGGTCCCACACTCACTCGCTTGTGCCTGGGATTGGTCAATGCGGAACGA
GTGGTAAAGCTCCGCGGCTTACAAATCCGACCAGATCGGACGATCATGGGGGTGCTGTGCACAGGCCTGCTCCTGCTGGTGATTGGTCAATGCGGAACGA
GTGGTAAAGCTCCGCGGCTTACAAATCCGACCAGATCGGACGATCATGGGCACAGACACCACCCCCCTCCCCATCAACCTGATTGGTCAATGCGGAACGA
GTGGTAAAGCTCCGCGGCTTACAAATCCGACCAGATCGGACGATCATGGGTAAAGGAGCACTGTTAACACCCCCTCAGGGGATTGGTCAATGCGGAACGA
GTGGTAAAGCTCCGCGGCTTACAAATCCGACCAGATCGGACGATCATGGGCAACTTGTTAACACACAGCCATCAGCAGACGATTGGTCAATGCGGAACGA
GTGGTAAAGCTCCGCGGCTTACAAATCCGACCAGATCGGACGATCATGGGGGCAGCCACCCCACATGACAAGGCAAGAGGGATTGGTCAATGCGGAACGA
GTGGTAAAGCTCCGCGGCTTACAAATCCGACCAGATCGGACGATCATGGGCAAAAAAGACTGTCACACCAGCCCTTTGCCGATTGGTCAATGCGGAACGA
GTGGTAAAGCTCCGCGGCTTACAAATCCGACCAGATCGGACGATCATGGGTGTCCACTCAACCTCATTCTTCTTGGATGCGATTGGTCAATGCGGAACGA
GTGGTAAAGCTCCGCGGCTTACAAATCCGACCAGATCGGACGATCATGGGGAGGCTGCATGCAGTGAGATGAGATAGCACGATTGGTCAATGCGGAACGA
GTGGTAAAGCTCCGCGGCTTACAAATCCGACCAGATCGGACGATCATGGGATATAAATAAGTAAACGGTGCCGGGAAAACGATTGGTCAATGCGGAACGA
GTGGTAAAGCTCCGCGGCTTACAAATCCGACCAGATCGGACGATCATGGGAATAAATAAAATAAAAGGTGCTGGGGCCAGGATTGGTCAATGCGGAACGA
GTGGTAAAGCTCCGCGGCTTACAAATCCGACCAGATCGGACGATCATGGGAACTTTTTTGTGATCTATCCATCTGACAAAGATTGGTCAATGCGGAACGA
GTGGTAAAGCTCCGCGGCTTACAAATCCGACCAGATCGGACGATCATGGGGGACTCCTTCCTTACACATTATATAAAAATGATTGGTCAATGCGGAACGA
GTGGTAAAGCTCCGCGGCTTACAAATCCGACCAGATCGGACGATCATGGGTCTCCCTTTATCTATACAAAGAAAGTAAGAGATTGGTCAATGCGGAACGA
GTGGTAAAGCTCCGCGGCTTACAAATCCGACCAGATCGGACGATCATGGGACCATCAAGAGACTTTGATCTAGTAATTCTGATTGGTCAATGCGGAACGA
GTGGTAAAGCTCCGCGGCTTACAAATCCGACCAGATCGGACGATCATGGGGTGATACATACATTTACAAAACAAATTGGCGATTGGTCAATGCGGAACGA
GTGGTAAAGCTCCGCGGCTTACAAATCCGACCAGATCGGACGATCATGGGATGAAATAGACACTCTCATAGATAGCCTGTGATTGGTCAATGCGGAACGA
GTGGTAAAGCTCCGCGGCTTACAAATCCGACCAGATCGGACGATCATGGGAAAATGACTATTCATTGTAGGCTAAGTTTCGATTGGTCAATGCGGAACGA
GTGGTAAAGCTCCGCGGCTTACAAATCCGACCAGATCGGACGATCATGGGAAAGCCTATGAAATGTTAAATGTGATAGCAGATTGGTCAATGCGGAACGA
GTGGTAAAGCTCCGCGGCTTACAAATCCGACCAGATCGGACGATCATGGGGCATGAAGAAATGAATATAAAACTGCAACTGATTGGTCAATGCGGAACGA
GTGGTAAAGCTCCGCGGCTTACAAATCCGACCAGATCGGACGATCATGGGCCCTATAGAAACTTTTGAAATAGTACACAAGATTGGTCAATGCGGAACGA
GTGGTAAAGCTCCGCGGCTTACAAATCCGACCAGATCGGACGATCATGGGCTTAATTAGGATCATCCTTTTGGTTAGTAAGATTGGTCAATGCGGAACGA
GTGGTAAAGCTCCGCGGCTTACAAATCCGACCAGATCGGACGATCATGGGCTCAGTTTAATGAGCAAATTTCTGTAATACGATTGGTCAATGCGGAACGA
GTGGTAAAGCTCCGCGGCTTACAAATCCGACCAGATCGGACGATCATGGGTAAAAATTCCACTATTAAACCAAGTGTGGTGATTGGTCAATGCGGAACGA
GTGGTAAAGCTCCGCGGCTTACAAATCCGACCAGATCGGACGATCATGGGCACCTCTCCTCGAATCCATAAAAAAGTGTAGATTGGTCAATGCGGAACGA
GTGGTAAAGCTCCGCGGCTTACAAATCCGACCAGATCGGACGATCATGGGAATTAGCGGTAGAATGTGTTATGTACAATGGATTGGTCAATGCGGAACGA
GTGGTAAAGCTCCGCGGCTTACAAATCCGACCAGATCGGACGATCATGGGGAAAGCACAATGAGAAAAGTGAAAGATGGAGATTGGTCAATGCGGAACGA
GTGGTAAAGCTCCGCGGCTTACAAATCCGACCAGATCGGACGATCATGGGATTGGTTCAACACCAGGAACGGAATGGGAAGATTGGTCAATGCGGAACGA
GTGGTAAAGCTCCGCGGCTTACAAATCCGACCAGATCGGACGATCATGGGCTCAGACTGTCTACAAATTTACAAATGATGGATTGGTCAATGCGGAACGA
GTGGTAAAGCTCCGCGGCTTACAAATCCGACCAGATCGGACGATCATGGGTCTGAAGAAACAACAGATTATGGCAGAAAAGATTGGTCAATGCGGAACGA
GTGGTAAAGCTCCGCGGCTTACAAATCCGACCAGATCGGACGATCATGGGGATGAATGGATAAAGAAAATGTGGTAGTTAGATTGGTCAATGCGGAACGA
GTGGTAAAGCTCCGCGGCTTACAAATCCGACCAGATCGGACGATCATGGGTTTGGATGCAACCTAAGTATCCATCAAAAGGATTGGTCAATGCGGAACGA
GTGGTAAAGCTCCGCGGCTTACAAATCCGACCAGATCGGACGATCATGGGTAAAGCAAATCAGCATATCAAAGGGATACCGATTGGTCAATGCGGAACGA
GTGGTAAAGCTCCGCGGCTTACAAATCCGACCAGATCGGACGATCATGGGGTTCCTTATAAAACTAAAAATTGAGCTACCGATTGGTCAATGCGGAACGA
GTGGTAAAGCTCCGCGGCTTACAAATCCGACCAGATCGGACGATCATGGGAATAGGACAACCACTACGAAGAACAGTTTGGATTGGTCAATGCGGAACGA
GTGGTAAAGCTCCGCGGCTTACAAATCCGACCAGATCGGACGATCATGGGAAGAAAATCCTCATACACAGTTGGCAACAAGATTGGTCAATGCGGAACGA
GTGGTAAAGCTCCGCGGCTTACAAATCCGACCAGATCGGACGATCATGGGTGCCTGAGTTGAAATGGCTTATATCCAAAAGATTGGTCAATGCGGAACGA
GTGGTAAAGCTCCGCGGCTTACAAATCCGACCAGATCGGACGATCATGGGCATTCTACATCACTGATCATCAGAGAAATGGATTGGTCAATGCGGAACGA
GTGGTAAAGCTCCGCGGCTTACAAATCCGACCAGATCGGACGATCATGGGGACATACAAATTGCAAATAGGCATATGAAAGATTGGTCAATGCGGAACGA
GTGGTAAAGCTCCGCGGCTTACAAATCCGACCAGATCGGACGATCATGGGATCAAAAATGGGCAAAAAATGTGGATACACGATTGGTCAATGCGGAACGA
GTGGTAAAGCTCCGCGGCTTACAAATCCGACCAGATCGGACGATCATGGGGCTCAAACAACTCTACAGAATAAAAATCTAGATTGGTCAATGCGGAACGA
GTGGTAAAGCTCCGCGGCTTACAAATCCGACCAGATCGGACGATCATGGGCAACAAAGTGAACAAACAACCCAAAGAATGGATTGGTCAATGCGGAACGA
GTGGTAAAGCTCCGCGGCTTACAAATCCGACCAGATCGGACGATCATGGGAACAAAACTTGACAAATGGGATCACATCAAGATTGGTCAATGCGGAACGA
GTGGTAAAGCTCCGCGGCTTACAAATCCGACCAGATCGGACGATCATGGGAAATTTTCTTGAACCATACCCCACAAGCACGATTGGTCAATGCGGAACGA
GTGGTAAAGCTCCGCGGCTTACAAATCCGACCAGATCGGACGATCATGGGGAATCCTCTACAAGAAAACATTGGGGAAACGATTGGTCAATGCGGAACGA
GTGGTAAAGCTCCGCGGCTTACAAATCCGACCAGATCGGACGATCATGGGACTCCTATCTCTTGCTCTATACATAAATAAGATTGGTCAATGCGGAACGA
GTGGTAAAGCTCCGCGGCTTACAAATCCGACCAGATCGGACGATCATGGGCAGGCATGTTCCCGACTAAAACTAACAATAGATTGGTCAATGCGGAACGA
GTGGTAAAGCTCCGCGGCTTACAAATCCGACCAGATCGGACGATCATGGGCCCTAGTAGATAATCATCAAAACTAACAATGATTGGTCAATGCGGAACGA
GTGGTAAAGCTCCGCGGCTTACAAATCCGACCAGATCGGACGATCATGGGCAGTCACTAATGGAATTTAATGAGTAGAAAGATTGGTCAATGCGGAACGA
GTGGTAAAGCTCCGCGGCTTACAAATCCGACCAGATCGGACGATCATGGGTATACTGCATCCTTTCAGGGAAATCAAGGCGATTGGTCAATGCGGAACGA
GTGGTAAAGCTCCGCGGCTTACAAATCCGACCAGATCGGACGATCATGGGAGGAAGTCTATCTCCAATCAAAAGCCTACTGATTGGTCAATGCGGAACGA
GTGGTAAAGCTCCGCGGCTTACAAATCCGACCAGATCGGACGATCATGGGGTTAAATAATTTGCACTTCCGGCTGGGTGCGATTGGTCAATGCGGAACGA
GTGGTAAAGCTCCGCGGCTTACAAATCCGACCAGATCGGACGATCATGGGGCTCAGAAAGACATTTATTTGCTGAATAAAGATTGGTCAATGCGGAACGA
GTGGTAAAGCTCCGCGGCTTACAAATCCGACCAGATCGGACGATCATGGGAACTTATAAGAACCTTATTACAGGAAACTGGATTGGTCAATGCGGAACGA
GTGGTAAAGCTCCGCGGCTTACAAATCCGACCAGATCGGACGATCATGGGTGTACATTTAATGCACACTGACCTCATTTAGATTGGTCAATGCGGAACGA
GTGGTAAAGCTCCGCGGCTTACAAATCCGACCAGATCGGACGATCATGGGGGTTTTCTTACTAACCTTACCAAATTCTAAGATTGGTCAATGCGGAACGA
GTGGTAAAGCTCCGCGGCTTACAAATCCGACCAGATCGGACGATCATGGGGGAATTTTTTGTAAAGGGTCCACATGTCTTGATTGGTCAATGCGGAACGA
GTGGTAAAGCTCCGCGGCTTACAAATCCGACCAGATCGGACGATCATGGGGTCATAATCTGGGATTAATAACATAAGCAAGATTGGTCAATGCGGAACGA
GTGGTAAAGCTCCGCGGCTTACAAATCCGACCAGATCGGACGATCATGGGTGGTCTGGCTTTAACATCAACAAAAGTCCTGATTGGTCAATGCGGAACGA
GTGGTAAAGCTCCGCGGCTTACAAATCCGACCAGATCGGACGATCATGGGCTTATCAAAATGGCAAATATCCTGATTTTCGATTGGTCAATGCGGAACGA
GTGGTAAAGCTCCGCGGCTTACAAATCCGACCAGATCGGACGATCATGGGCTAAATTAGTACACACTCTCAAAATGCAAAGATTGGTCAATGCGGAACGA
GTGGTAAAGCTCCGCGGCTTACAAATCCGACCAGATCGGACGATCATGGGTTTTCAGATGATGGTTCTATTCCTGGAGAAGATTGGTCAATGCGGAACGA
GTGGTAAAGCTCCGCGGCTTACAAATCCGACCAGATCGGACGATCATGGGCACTCCTTGTCCGTCTGGTTAAACTTATTTGATTGGTCAATGCGGAACGA
GTGGTAAAGCTCCGCGGCTTACAAATCCGACCAGATCGGACGATCATGGGTATCACAGTCTTACCACCTAAAACTACATAGATTGGTCAATGCGGAACGA
GTGGTAAAGCTCCGCGGCTTACAAATCCGACCAGATCGGACGATCATGGGCATCTTGCCCTAGATACATGTAACCTAACAGATTGGTCAATGCGGAACGA
GTGGTAAAGCTCCGCGGCTTACAAATCCGACCAGATCGGACGATCATGGGCAACTAGAGTTCCTAGTCTGTATATACTTAGATTGGTCAATGCGGAACGA
GTGGTAAAGCTCCGCGGCTTACAAATCCGACCAGATCGGACGATCATGGGGAAATGAAGCATAAAACCCTCTTTTCATTAGATTGGTCAATGCGGAACGA
GTGGTAAAGCTCCGCGGCTTACAAATCCGACCAGATCGGACGATCATGGGGATCATCAACAAAACATAAATTCCTTTGAGGATTGGTCAATGCGGAACGA
GTGGTAAAGCTCCGCGGCTTACAAATCCGACCAGATCGGACGATCATGGGGCACAAGTACCCCCGTAAATTTATATAAATGATTGGTCAATGCGGAACGA
GTGGTAAAGCTCCGCGGCTTACAAATCCGACCAGATCGGACGATCATGGGACTTGACGGCTCTGTAATCTATCCATGTTTGATTGGTCAATGCGGAACGA
GTGGTAAAGCTCCGCGGCTTACAAATCCGACCAGATCGGACGATCATGGGTGTGTTATTTGGGTGATGGAAACTCTAAAGGATTGGTCAATGCGGAACGA
GTGGTAAAGCTCCGCGGCTTACAAATCCGACCAGATCGGACGATCATGGGGGGAGATCATGAGAAATTACTTAATGAATAGATTGGTCAATGCGGAACGA
GTGGTAAAGCTCCGCGGCTTACAAATCCGACCAGATCGGACGATCATGGGACAGACTTGGAAAGGTGAGAGAGCAGGAGGGATTGGTCAATGCGGAACGA
GTGGTAAAGCTCCGCGGCTTACAAATCCGACCAGATCGGACGATCATGGGTTCACATGTGGATGCTGAAAAATGTGTACAGATTGGTCAATGCGGAACGA
GTGGTAAAGCTCCGCGGCTTACAAATCCGACCAGATCGGACGATCATGGGACACTGTTGGTGGGAATAACACATGTTCTCGATTGGTCAATGCGGAACGA
GTGGTAAAGCTCCGCGGCTTACAAATCCGACCAGATCGGACGATCATGGGAAAATAACACAAGTTGGTGAGGTTGCAGAGGATTGGTCAATGCGGAACGA
GTGGTAAAGCTCCGCGGCTTACAAATCCGACCAGATCGGACGATCATGGGCCAGTTAGAATGACTATTACTAAAAAGACAGATTGGTCAATGCGGAACGA
GTGGTAAAGCTCCGCGGCTTACAAATCCGACCAGATCGGACGATCATGGGAAAAATACCCACAATGAGGTATCATCCAGCGATTGGTCAATGCGGAACGA
GTGGTAAAGCTCCGCGGCTTACAAATCCGACCAGATCGGACGATCATGGGCCCATAAATAAATATACCTATGTACACACAGATTGGTCAATGCGGAACGA
GTGGTAAAGCTCCGCGGCTTACAAATCCGACCAGATCGGACGATCATGGGTGAAACTATTCCAAAAAATAGAAAACGAGGGATTGGTCAATGCGGAACGA
GTGGTAAAGCTCCGCGGCTTACAAATCCGACCAGATCGGACGATCATGGGTAACTAATAGCCTACCGATCAAAATAAGTCGATTGGTCAATGCGGAACGA
GTGGTAAAGCTCCGCGGCTTACAAATCCGACCAGATCGGACGATCATGGGATAAACCAATAAAAAGTTCTGAAGTTGAGGGATTGGTCAATGCGGAACGA
GTGGTAAAGCTCCGCGGCTTACAAATCCGACCAGATCGGACGATCATGGGAACAAAACAGACCACTATCCGGACTAATAAGATTGGTCAATGCGGAACGA
GTGGTAAAGCTCCGCGGCTTACAAATCCGACCAGATCGGACGATCATGGGCAGAGAAGAACTCAAAGAGATAGAGACAGGGATTGGTCAATGCGGAACGA
GTGGTAAAGCTCCGCGGCTTACAAATCCGACCAGATCGGACGATCATGGGCTAGGTAAACAAAGAAATTAAGGCAGAAATGATTGGTCAATGCGGAACGA
GTGGTAAAGCTCCGCGGCTTACAAATCCGACCAGATCGGACGATCATGGGGAAATCATAACAGTCTCTCAGACTATAATGGATTGGTCAATGCGGAACGA
GTGGTAAAGCTCCGCGGCTTACAAATCCGACCAGATCGGACGATCATGGGTAAAACACTCCTAAGCAAATGAAAAAGAACGATTGGTCAATGCGGAACGA
GTGGTAAAGCTCCGCGGCTTACAAATCCGACCAGATCGGACGATCATGGGCGTGCTTATTCTAAAACTGACCATATAATTGATTGGTCAATGCGGAACGA
GTGGTAAAGCTCCGCGGCTTACAAATCCGACCAGATCGGACGATCATGGGTCATTTCTAGAGTCATATCATAGAGATGATGATTGGTCAATGCGGAACGA
GTGGTAAAGCTCCGCGGCTTACAAATCCGACCAGATCGGACGATCATGGGCATTTGTGTCTATAAGTTCTGACATTGATTGATTGGTCAATGCGGAACGA
GTGGTAAAGCTCCGCGGCTTACAAATCCGACCAGATCGGACGATCATGGGTCCCAAAGTGACTACTTAGAAGGAAAGCATGATTGGTCAATGCGGAACGA
GTGGTAAAGCTCCGCGGCTTACAAATCCGACCAGATCGGACGATCATGGGCAGGAATGACACCACTGTTATGTATATGGGGATTGGTCAATGCGGAACGA
GTGGTAAAGCTCCGCGGCTTACAAATCCGACCAGATCGGACGATCATGGGGGTTACAAAATGAGAGTTCCCAACATATCAGATTGGTCAATGCGGAACGA
GTGGTAAAGCTCCGCGGCTTACAAATCCGACCAGATCGGACGATCATGGGCTGAAGATTTATTTACTTGCATGACTTCTAGATTGGTCAATGCGGAACGA
GTGGTAAAGCTCCGCGGCTTACAAATCCGACCAGATCGGACGATCATGGGGTAAAACTAATTTTTTGCCCAAATCTGAAGGATTGGTCAATGCGGAACGA
GTGGTAAAGCTCCGCGGCTTACAAATCCGACCAGATCGGACGATCATGGGTATGGTGAAAAATGCAAAATGATCAAGTTGGATTGGTCAATGCGGAACGA
GTGGTAAAGCTCCGCGGCTTACAAATCCGACCAGATCGGACGATCATGGGTGGAAATAGCCAGTTTTCACTTAGAGTCAAGATTGGTCAATGCGGAACGA
GTGGTAAAGCTCCGCGGCTTACAAATCCGACCAGATCGGACGATCATGGGATCTTCACATCCTCAGGATGGGTATGATTTGATTGGTCAATGCGGAACGA
GTGGTAAAGCTCCGCGGCTTACAAATCCGACCAGATCGGACGATCATGGGTAAACAATGCTGCCTACTCATTTGAAAAAGGATTGGTCAATGCGGAACGA
GTGGTAAAGCTCCGCGGCTTACAAATCCGACCAGATCGGACGATCATGGGTAAACAAATAAAGAGAATGGACAGAAGTCCGATTGGTCAATGCGGAACGA
GTGGTAAAGCTCCGCGGCTTACAAATCCGACCAGATCGGACGATCATGGGGTCTCCCCTAGAAACACAAAATTAGCCGGGGATTGGTCAATGCGGAACGA
GTGGTAAAGCTCCGCGGCTTACAAATCCGACCAGATCGGACGATCATGGGAAATCAAGAGAGTATGATCAGCAGGCCAGGGATTGGTCAATGCGGAACGA
GTGGTAAAGCTCCGCGGCTTACAAATCCGACCAGATCGGACGATCATGGGCCATCAACCGCAGTACCACAGTACAAAAATGATTGGTCAATGCGGAACGA
GTGGTAAAGCTCCGCGGCTTACAAATCCGACCAGATCGGACGATCATGGGAGGTTAAAAATATGGATAACATCAGTGCAGGATTGGTCAATGCGGAACGA
GTGGTAAAGCTCCGCGGCTTACAAATCCGACCAGATCGGACGATCATGGGCTATTTAATGAGTTCACACTGTGGGTGACCGATTGGTCAATGCGGAACGA
GTGGTAAAGCTCCGCGGCTTACAAATCCGACCAGATCGGACGATCATGGGCACTTAAAAAGCATCTCTTAGGGTAAATGCGATTGGTCAATGCGGAACGA
GTGGTAAAGCTCCGCGGCTTACAAATCCGACCAGATCGGACGATCATGGGATACATTTCCTCCATGCCACCAAATTTCAAGATTGGTCAATGCGGAACGA
GTGGTAAAGCTCCGCGGCTTACAAATCCGACCAGATCGGACGATCATGGGAATTTTACTCCCAAATGTGATACGAGCCCAGATTGGTCAATGCGGAACGA
GTGGTAAAGCTCCGCGGCTTACAAATCCGACCAGATCGGACGATCATGGGGTCTCAGAATCTCATAAATCCCATAAATATGATTGGTCAATGCGGAACGA
GTGGTAAAGCTCCGCGGCTTACAAATCCGACCAGATCGGACGATCATGGGTTACATGATGTGATTAGTACACATTTCATGGATTGGTCAATGCGGAACGA
GTGGTAAAGCTCCGCGGCTTACAAATCCGACCAGATCGGACGATCATGGGTTTTTCAACTCAAAGGATACATGCTTGAGGGATTGGTCAATGCGGAACGA
GTGGTAAAGCTCCGCGGCTTACAAATCCGACCAGATCGGACGATCATGGGGTCAGGAGTTTGAGATCAAATTAATGTATTGATTGGTCAATGCGGAACGA
GTGGTAAAGCTCCGCGGCTTACAAATCCGACCAGATCGGACGATCATGGGATGAATAAGACCTAGTATTTGGCCAGGCGCGATTGGTCAATGCGGAACGA
GTGGTAAAGCTCCGCGGCTTACAAATCCGACCAGATCGGACGATCATGGGACACAGAGTAGAAAGAAAAGAGAAGTGCGAGATTGGTCAATGCGGAACGA
GTGGTAAAGCTCCGCGGCTTACAAATCCGACCAGATCGGACGATCATGGGAGACCAACATTGCATATTCTCACTTATTTGGATTGGTCAATGCGGAACGA
GTGGTAAAGCTCCGCGGCTTACAAATCCGACCAGATCGGACGATCATGGGCTGTGCTTTCTACATTATGTTTATGAAATCGATTGGTCAATGCGGAACGA
GTGGTAAAGCTCCGCGGCTTACAAATCCGACCAGATCGGACGATCATGGGATGAAGTCCAACTTACTTATTCTTTTGCTGGATTGGTCAATGCGGAACGA
GTGGTAAAGCTCCGCGGCTTACAAATCCGACCAGATCGGACGATCATGGGGTCTTTCTTTTTATTCTCTTGATAGTGACCGATTGGTCAATGCGGAACGA
GTGGTAAAGCTCCGCGGCTTACAAATCCGACCAGATCGGACGATCATGGGCTTTACACATTCTGGATATTAAACCCTCATGATTGGTCAATGCGGAACGA
GTGGTAAAGCTCCGCGGCTTACAAATCCGACCAGATCGGACGATCATGGGTGGGTTTTCTTTTCGCTGCTCAGTAAAAGTGATTGGTCAATGCGGAACGA
GTGGTAAAGCTCCGCGGCTTACAAATCCGACCAGATCGGACGATCATGGGATTTCTTGAAGGCCTTTGTTCATTTCTTCAGATTGGTCAATGCGGAACGA
GTGGTAAAGCTCCGCGGCTTACAAATCCGACCAGATCGGACGATCATGGGGTAAAGTCATGGCTATTGAAGGCCTTTGTTGATTGGTCAATGCGGAACGA
GTGGTAAAGCTCCGCGGCTTACAAATCCGACCAGATCGGACGATCATGGGAGTCACATGTGGTAGTGTGAGTCTGTCATCGATTGGTCAATGCGGAACGA
GTGGTAAAGCTCCGCGGCTTACAAATCCGACCAGATCGGACGATCATGGGTACAAATAAAAATAAAAGTGAGAGGCTCACGATTGGTCAATGCGGAACGA
GTGGTAAAGCTCCGCGGCTTACAAATCCGACCAGATCGGACGATCATGGGTTGGGGAACATTAGCAAGATCTCATCTCTAGATTGGTCAATGCGGAACGA
GTGGTAAAGCTCCGCGGCTTACAAATCCGACCAGATCGGACGATCATGGGAAGGATATACAACACTTGAACTCAGCTCTGGATTGGTCAATGCGGAACGA
GTGGTAAAGCTCCGCGGCTTACAAATCCGACCAGATCGGACGATCATGGGATTAGACAGACCGACAAGACGGAAAATTAAGATTGGTCAATGCGGAACGA
GTGGTAAAGCTCCGCGGCTTACAAATCCGACCAGATCGGACGATCATGGGCAGAACATAAAGCAAGTTCTTAGAGACCTAGATTGGTCAATGCGGAACGA
GTGGTAAAGCTCCGCGGCTTACAAATCCGACCAGATCGGACGATCATGGGAGAAACCAATTTATACTAAGTAGGATGGATGATTGGTCAATGCGGAACGA
GTGGTAAAGCTCCGCGGCTTACAAATCCGACCAGATCGGACGATCATGGGAAGATCATTAGTCATATCAGGGAAATGCAAGATTGGTCAATGCGGAACGA
GTGGTAAAGCTCCGCGGCTTACAAATCCGACCAGATCGGACGATCATGGGCAAAAGAATATATACCAATGGCCAATAAGCGATTGGTCAATGCGGAACGA
GTGGTAAAGCTCCGCGGCTTACAAATCCGACCAGATCGGACGATCATGGGAAATGGGGAAAAGACTTAGATATACACTTCGATTGGTCAATGCGGAACGA
GTGGTAAAGCTCCGCGGCTTACAAATCCGACCAGATCGGACGATCATGGGCTTACAATTAAACAACAAAAAGACAACCCTGATTGGTCAATGCGGAACGA
GTGGTAAAGCTCCGCGGCTTACAAATCCGACCAGATCGGACGATCATGGGAGAAAACGATTTTCAAATCCTGTATCTCATGATTGGTCAATGCGGAACGA
GTGGTAAAGCTCCGCGGCTTACAAATCCGACCAGATCGGACGATCATGGGAAGAAAGTGAAAACACAGCAAACACAATGAGATTGGTCAATGCGGAACGA
GTGGTAAAGCTCCGCGGCTTACAAATCCGACCAGATCGGACGATCATGGGTCAAAACTTTTGCATGTCAAAGGGCACCATGATTGGTCAATGCGGAACGA
GTGGTAAAGCTCCGCGGCTTACAAATCCGACCAGATCGGACGATCATGGGAATTTTTTGTAGAGATGGGGTCCAGTTATGGATTGGTCAATGCGGAACGA
GTGGTAAAGCTCCGCGGCTTACAAATCCGACCAGATCGGACGATCATGGGGCACACAACTATACTCTTAGCTAAATTTTTGATTGGTCAATGCGGAACGA
GTGGTAAAGCTCCGCGGCTTACAAATCCGACCAGATCGGACGATCATGGGACACACCTATGTTCTTAGTTGAGGAAGTGCGATTGGTCAATGCGGAACGA
GTGGTAAAGCTCCGCGGCTTACAAATCCGACCAGATCGGACGATCATGGGGTTAAACCGCATTGCCACAACAATCCTAAGGATTGGTCAATGCGGAACGA
GTGGTAAAGCTCCGCGGCTTACAAATCCGACCAGATCGGACGATCATGGGACCATAGAGTCTAGATAAAAGTCCTTAAATGATTGGTCAATGCGGAACGA
GTGGTAAAGCTCCGCGGCTTACAAATCCGACCAGATCGGACGATCATGGGAGCTGACTCAACCAGCACTATGTTATACCTGATTGGTCAATGCGGAACGA
GTGGTAAAGCTCCGCGGCTTACAAATCCGACCAGATCGGACGATCATGGGTTACTCTCTTCCTCCCTCTACAAAAACTTGGATTGGTCAATGCGGAACGA
GTGGTAAAGCTCCGCGGCTTACAAATCCGACCAGATCGGACGATCATGGGGCTAAACTTTTTATTAAATCCAGACATGGTGATTGGTCAATGCGGAACGA
GTGGTAAAGCTCCGCGGCTTACAAATCCGACCAGATCGGACGATCATGGGTCTTAAGGCAAAAGAGCACACATTTACTTAGATTGGTCAATGCGGAACGA
GTGGTAAAGCTCCGCGGCTTACAAATCCGACCAGATCGGACGATCATGGGGCAGCACTCATTAATCCTTTTTATATATTGGATTGGTCAATGCGGAACGA
GTGGTAAAGCTCCGCGGCTTACAAATCCGACCAGATCGGACGATCATGGGTTTCAAACACACCAAACCAAGTATCTGAAAGATTGGTCAATGCGGAACGA
GTGGTAAAGCTCCGCGGCTTACAAATCCGACCAGATCGGACGATCATGGGAAATGTGTATGTCCTATCTTTGGAAATGATGATTGGTCAATGCGGAACGA
GTGGTAAAGCTCCGCGGCTTACAAATCCGACCAGATCGGACGATCATGGGTTTAAAGTACATTATATGGCCGGGCATGATGATTGGTCAATGCGGAACGA
GTGGTAAAGCTCCGCGGCTTACAAATCCGACCAGATCGGACGATCATGGGTGCGTGTGTTTCCAGTTTCAAAATCATCATGATTGGTCAATGCGGAACGA
GTGGTAAAGCTCCGCGGCTTACAAATCCGACCAGATCGGACGATCATGGGCTAAGATTCTTCAAGGTAATTCAATTCCATGATTGGTCAATGCGGAACGA
GTGGTAAAGCTCCGCGGCTTACAAATCCGACCAGATCGGACGATCATGGGGAAATAAAGACATGTATGACGCAAAACTAAGATTGGTCAATGCGGAACGA
GTGGTAAAGCTCCGCGGCTTACAAATCCGACCAGATCGGACGATCATGGGGCTTTCATGCAGGAAAAGTTTTATTTTCTTGATTGGTCAATGCGGAACGA
GTGGTAAAGCTCCGCGGCTTACAAATCCGACCAGATCGGACGATCATGGGTTCTACCTTTTTGGTACATAATACACTCATGATTGGTCAATGCGGAACGA
GTGGTAAAGCTCCGCGGCTTACAAATCCGACCAGATCGGACGATCATGGGCTGTCTATGAAGTATGATGACAATTATGTTGATTGGTCAATGCGGAACGA
GTGGTAAAGCTCCGCGGCTTACAAATCCGACCAGATCGGACGATCATGGGACAATGCTAACCAAAAATAGCAGGCTATAAGATTGGTCAATGCGGAACGA
GTGGTAAAGCTCCGCGGCTTACAAATCCGACCAGATCGGACGATCATGGGCAAGTCATACAATATCATACCAACCATTAAGATTGGTCAATGCGGAACGA
GTGGTAAAGCTCCGCGGCTTACAAATCCGACCAGATCGGACGATCATGGGATAATAAAGACTAGGTAAACAAGGATGCATGATTGGTCAATGCGGAACGA
GTGGTAAAGCTCCGCGGCTTACAAATCCGACCAGATCGGACGATCATGGGGGCCCAAAGAAAATATTTCTACATAATAACGATTGGTCAATGCGGAACGA
GTGGTAAAGCTCCGCGGCTTACAAATCCGACCAGATCGGACGATCATGGGATGACAACTGAGACAGCAGCAAGACAGATTGATTGGTCAATGCGGAACGA
GTGGTAAAGCTCCGCGGCTTACAAATCCGACCAGATCGGACGATCATGGGCATCAATAGGGTTCCAGTGTAATAACAGTGGATTGGTCAATGCGGAACGA
GTGGTAAAGCTCCGCGGCTTACAAATCCGACCAGATCGGACGATCATGGGAACACTTCCCCTCCCTAATTCCTTACCACTGATTGGTCAATGCGGAACGA
GTGGTAAAGCTCCGCGGCTTACAAATCCGACCAGATCGGACGATCATGGGAACACTTCTGAGAGTCACAATTCAGGGACTGATTGGTCAATGCGGAACGA
GTGGTAAAGCTCCGCGGCTTACAAATCCGACCAGATCGGACGATCATGGGTCTCATCTAAGTGGGAGGGCAAGGGCTAAGGATTGGTCAATGCGGAACGA
GTGGTAAAGCTCCGCGGCTTACAAATCCGACCAGATCGGACGATCATGGGACAATTAGAAAACCCCCGAGGCTTATAGCCGATTGGTCAATGCGGAACGA
GTGGTAAAGCTCCGCGGCTTACAAATCCGACCAGATCGGACGATCATGGGATGCTCACACCATTATCTACCAAGAGGAAAGATTGGTCAATGCGGAACGA
GTGGTAAAGCTCCGCGGCTTACAAATCCGACCAGATCGGACGATCATGGGCAGGAGGAGAGGAAAGAAACTATATTCAAAGATTGGTCAATGCGGAACGA
GTGGTAAAGCTCCGCGGCTTACAAATCCGACCAGATCGGACGATCATGGGTTCACTGCAAATATTTGAGGAAAATTTCCTGATTGGTCAATGCGGAACGA
GTGGTAAAGCTCCGCGGCTTACAAATCCGACCAGATCGGACGATCATGGGTCCAGGAATCCTACAAGGGTTTTAGTATGTGATTGGTCAATGCGGAACGA
GTGGTAAAGCTCCGCGGCTTACAAATCCGACCAGATCGGACGATCATGGGATCCCAGTCTTAGAGGGGCCCCTACACTTTGATTGGTCAATGCGGAACGA
GTGGTAAAGCTCCGCGGCTTACAAATCCGACCAGATCGGACGATCATGGGTGGATTAGTTTGAGAGTTTAAAAATCCTGAGATTGGTCAATGCGGAACGA
GTGGTAAAGCTCCGCGGCTTACAAATCCGACCAGATCGGACGATCATGGGGTAGAAACTGACAACTTCTGGAGGCCAAATGATTGGTCAATGCGGAACGA
GTGGTAAAGCTCCGCGGCTTACAAATCCGACCAGATCGGACGATCATGGGATCACAGCTTTCCTAGAACAGAAACACTCAGATTGGTCAATGCGGAACGA
GTGGTAAAGCTCCGCGGCTTACAAATCCGACCAGATCGGACGATCATGGGATCCAAAAACTGAGGTCACAAGGCAAACCAGATTGGTCAATGCGGAACGA
GTGGTAAAGCTCCGCGGCTTACAAATCCGACCAGATCGGACGATCATGGGGAAAAAACGCTGAGAAAACTGAAAATCAGTGATTGGTCAATGCGGAACGA
GTGGTAAAGCTCCGCGGCTTACAAATCCGACCAGATCGGACGATCATGGGATTTTGGAGGTCCTCACTTCTATCCTGACAGATTGGTCAATGCGGAACGA
GTGGTAAAGCTCCGCGGCTTACAAATCCGACCAGATCGGACGATCATGGGAAAACTCACCAGGCAGCTATAATATGTAAGGATTGGTCAATGCGGAACGA
GTGGTAAAGCTCCGCGGCTTACAAATCCGACCAGATCGGACGATCATGGGACCCTGATGTAGTTATTGAACATTGTATGTGATTGGTCAATGCGGAACGA
GTGGTAAAGCTCCGCGGCTTACAAATCCGACCAGATCGGACGATCATGGGAAGAAAGGATAAATGCTTGGTGATGGATACGATTGGTCAATGCGGAACGA
GTGGTAAAGCTCCGCGGCTTACAAATCCGACCAGATCGGACGATCATGGGAGAGATTAGAAACTAGATTGTTTCTAACACGATTGGTCAATGCGGAACGA
GTGGTAAAGCTCCGCGGCTTACAAATCCGACCAGATCGGACGATCATGGGGGGGATGGCTAATATGTATAAAAATATAGTGATTGGTCAATGCGGAACGA
GTGGTAAAGCTCCGCGGCTTACAAATCCGACCAGATCGGACGATCATGGGGCCAGGGCACTAATGGGGATGGTGGCACAGGATTGGTCAATGCGGAACGA
GTGGTAAAGCTCCGCGGCTTACAAATCCGACCAGATCGGACGATCATGGGATCTAGACATAGAAAAACAAACTTCACATGGATTGGTCAATGCGGAACGA
GTGGTAAAGCTCCGCGGCTTACAAATCCGACCAGATCGGACGATCATGGGGTTACACATACACAATGGAGTCCTATTCAGGATTGGTCAATGCGGAACGA
GTGGTAAAGCTCCGCGGCTTACAAATCCGACCAGATCGGACGATCATGGGTGAGTGTCCATCAACAGACGGACGAATAAAGATTGGTCAATGCGGAACGA
GTGGTAAAGCTCCGCGGCTTACAAATCCGACCAGATCGGACGATCATGGGAAAGAGTTATCTGCACTCCCATGATTACTGGATTGGTCAATGCGGAACGA
GTGGTAAAGCTCCGCGGCTTACAAATCCGACCAGATCGGACGATCATGGGGCTAAATATGTACCCCAAAGAAAGGAAATCGATTGGTCAATGCGGAACGA
GTGGTAAAGCTCCGCGGCTTACAAATCCGACCAGATCGGACGATCATGGGAGGCTGAAGTGAACCTCCGCCACTGCATTCGATTGGTCAATGCGGAACGA
GTGGTAAAGCTCCGCGGCTTACAAATCCGACCAGATCGGACGATCATGGGGGAAGACTGAAGTGGGTGGATCCCCTAAGCGATTGGTCAATGCGGAACGA
GTGGTAAAGCTCCGCGGCTTACAAATCCGACCAGATCGGACGATCATGGGGCACAATTATGACTGCCACACTCATTCCCAGATTGGTCAATGCGGAACGA
GTGGTAAAGCTCCGCGGCTTACAAATCCGACCAGATCGGACGATCATGGGAGTTCTCTAGAAATGAAACGATAGCAAACCGATTGGTCAATGCGGAACGA
GTGGTAAAGCTCCGCGGCTTACAAATCCGACCAGATCGGACGATCATGGGATCTTATCTCATCAATAGATCACCATAGAAGATTGGTCAATGCGGAACGA
GTGGTAAAGCTCCGCGGCTTACAAATCCGACCAGATCGGACGATCATGGGGAGAACCAAAAGTCAAAAAGAGGAATAAATGATTGGTCAATGCGGAACGA
GTGGTAAAGCTCCGCGGCTTACAAATCCGACCAGATCGGACGATCATGGGTACATGTCAACTCACAGCACCCAAAATTCCGATTGGTCAATGCGGAACGA
GTGGTAAAGCTCCGCGGCTTACAAATCCGACCAGATCGGACGATCATGGGAGATAGAAAATGAGACCTGAGGAAATGATGGATTGGTCAATGCGGAACGA
GTGGTAAAGCTCCGCGGCTTACAAATCCGACCAGATCGGACGATCATGGGTCATCAGGTCACTGTGTCCTTAATCGTGCTGATTGGTCAATGCGGAACGA
GTGGTAAAGCTCCGCGGCTTACAAATCCGACCAGATCGGACGATCATGGGACCATTCTTTCAGATAAGAGTCAGATGTACGATTGGTCAATGCGGAACGA
GTGGTAAAGCTCCGCGGCTTACAAATCCGACCAGATCGGACGATCATGGGAAGTGGGTATGGTTTCCATATTTGGCCAATGATTGGTCAATGCGGAACGA
GTGGTAAAGCTCCGCGGCTTACAAATCCGACCAGATCGGACGATCATGGGAAACAAACTTTGCCTCTAGAATAAAGGTACGATTGGTCAATGCGGAACGA
GTGGTAAAGCTCCGCGGCTTACAAATCCGACCAGATCGGACGATCATGGGTTGGTGGAGAGGGTTGTTTTACAAAATTTTGATTGGTCAATGCGGAACGA
GTGGTAAAGCTCCGCGGCTTACAAATCCGACCAGATCGGACGATCATGGGCTAGAGATCTTGTGTGGGTATTTGTTTTCTGATTGGTCAATGCGGAACGA
GTGGTAAAGCTCCGCGGCTTACAAATCCGACCAGATCGGACGATCATGGGGAAAAGAAATGAGATATAACAGACACCGTAGATTGGTCAATGCGGAACGA
GTGGTAAAGCTCCGCGGCTTACAAATCCGACCAGATCGGACGATCATGGGAGTTAAGAATAGCTCAGTATATTTAGGGAAGATTGGTCAATGCGGAACGA
GTGGTAAAGCTCCGCGGCTTACAAATCCGACCAGATCGGACGATCATGGGAAGTGTTCCTCTGCACAATTTTCCTGTATTGATTGGTCAATGCGGAACGA
GTGGTAAAGCTCCGCGGCTTACAAATCCGACCAGATCGGACGATCATGGGCCCAACAATTCTACTTCTAGATATACACATGATTGGTCAATGCGGAACGA
GTGGTAAAGCTCCGCGGCTTACAAATCCGACCAGATCGGACGATCATGGGAGATATTTACGCAGAAACAGTTACTCAATGGATTGGTCAATGCGGAACGA
GTGGTAAAGCTCCGCGGCTTACAAATCCGACCAGATCGGACGATCATGGGGCTCACATATCCCAGAACTTAAAGTATAATGATTGGTCAATGCGGAACGA
GTGGTAAAGCTCCGCGGCTTACAAATCCGACCAGATCGGACGATCATGGGCACATGTATACTTATGTAAAAAACTTGCACGATTGGTCAATGCGGAACGA
GTGGTAAAGCTCCGCGGCTTACAAATCCGACCAGATCGGACGATCATGGGAAATACCTATCAATGGTACACTGGATAAAGGATTGGTCAATGCGGAACGA
GTGGTAAAGCTCCGCGGCTTACAAATCCGACCAGATCGGACGATCATGGGCCACAATGATCTAGAATTAGAAATACCATTGATTGGTCAATGCGGAACGA
GTGGTAAAGCTCCGCGGCTTACAAATCCGACCAGATCGGACGATCATGGGGGAGGATAAATTCGTTCAACCATTGTGGAAGATTGGTCAATGCGGAACGA
GTGGTAAAGCTCCGCGGCTTACAAATCCGACCAGATCGGACGATCATGGGATTTACATGGCCAACAAACATGAAAAACAGGATTGGTCAATGCGGAACGA
GTGGTAAAGCTCCGCGGCTTACAAATCCGACCAGATCGGACGATCATGGGCTTTTTTACCGATGAGGAATTGGAAAATTTGATTGGTCAATGCGGAACGA
GTGGTAAAGCTCCGCGGCTTACAAATCCGACCAGATCGGACGATCATGGGTTACTAAAAGGGAAGTTTATAGCTGTGAGTGATTGGTCAATGCGGAACGA
GTGGTAAAGCTCCGCGGCTTACAAATCCGACCAGATCGGACGATCATGGGGATCAGTAAGTCAATGCAAAAATTAAGAAGGATTGGTCAATGCGGAACGA
GTGGTAAAGCTCCGCGGCTTACAAATCCGACCAGATCGGACGATCATGGGCTCTGATAACGGAATAAAACTAGAAATCAAGATTGGTCAATGCGGAACGA
GTGGTAAAGCTCCGCGGCTTACAAATCCGACCAGATCGGACGATCATGGGCTCAAGGATAGAACATATGTTAAGTAACAAGATTGGTCAATGCGGAACGA
GTGGTAAAGCTCCGCGGCTTACAAATCCGACCAGATCGGACGATCATGGGTATTTACAGAAAAATTCATCCAAGGGCTGCGATTGGTCAATGCGGAACGA
GTGGTAAAGCTCCGCGGCTTACAAATCCGACCAGATCGGACGATCATGGGAATGTGCATTAGAGGCCAAATGGACCTAATGATTGGTCAATGCGGAACGA
GTGGTAAAGCTCCGCGGCTTACAAATCCGACCAGATCGGACGATCATGGGCAAAGAAAACCAACAATGAAGCATCAGACTGATTGGTCAATGCGGAACGA
GTGGTAAAGCTCCGCGGCTTACAAATCCGACCAGATCGGACGATCATGGGTGATAAAACTTGGAGACTTCAATATCCCACGATTGGTCAATGCGGAACGA
GTGGTAAAGCTCCGCGGCTTACAAATCCGACCAGATCGGACGATCATGGGAGTATTATTAGAGCAAAAGGGAGAGACAGGGATTGGTCAATGCGGAACGA
GTGGTAAAGCTCCGCGGCTTACAAATCCGACCAGATCGGACGATCATGGGCCATTTTAAACATAAATGCACCCAACACTGGATTGGTCAATGCGGAACGA
GTGGTAAAGCTCCGCGGCTTACAAATCCGACCAGATCGGACGATCATGGGAAAACTATAGGAAAAGCCAAAGAGGGTCACGATTGGTCAATGCGGAACGA
GTGGTAAAGCTCCGCGGCTTACAAATCCGACCAGATCGGACGATCATGGGCAGAAGTGGCTATACTAATATAAGACAAAAGATTGGTCAATGCGGAACGA
GTGGTAAAGCTCCGCGGCTTACAAATCCGACCAGATCGGACGATCATGGGTTTTCCAAAGCCAATGGAAACCAAAAAAGTGATTGGTCAATGCGGAACGA
GTGGTAAAGCTCCGCGGCTTACAAATCCGACCAGATCGGACGATCATGGGGTGTCCTTATCAAACAGAATTACGAGAAATGATTGGTCAATGCGGAACGA
GTGGTAAAGCTCCGCGGCTTACAAATCCGACCAGATCGGACGATCATGGGACTCACTGAAGTGTTGAAAACCTCCTAACAGATTGGTCAATGCGGAACGA
GTGGTAAAGCTCCGCGGCTTACAAATCCGACCAGATCGGACGATCATGGGTGTTCATACCTGCTTTACTTACAAGTTTACGATTGGTCAATGCGGAACGA
GTGGTAAAGCTCCGCGGCTTACAAATCCGACCAGATCGGACGATCATGGGCGATTTTGACTTTTCACTAATTCAAGAGATGATTGGTCAATGCGGAACGA
GTGGTAAAGCTCCGCGGCTTACAAATCCGACCAGATCGGACGATCATGGGCCGTCTCGGAAAAATAAATAAATAAAGTACGATTGGTCAATGCGGAACGA
GTGGTAAAGCTCCGCGGCTTACAAATCCGACCAGATCGGACGATCATGGGAAATACAAAAAATTAGCCGGCACAGTGACGGATTGGTCAATGCGGAACGA
GTGGTAAAGCTCCGCGGCTTACAAATCCGACCAGATCGGACGATCATGGGATATACAGAAGAATGAAACTAGACTCCAGGGATTGGTCAATGCGGAACGA
GTGGTAAAGCTCCGCGGCTTCAAGTATGCAGCGCGATTGACCGTCTCGTTGAAGATAACATTGAAACAGAACTAAAAAGGGATTGGTCAATGCGGAACGA
GTGGTAAAGCTCCGCGGCTTCAAGTATGCAGCGCGATTGACCGTCTCGTTCTTTTATACCTTTTGGTGTTCAAACCATATGATTGGTCAATGCGGAACGA
GTGGTAAAGCTCCGCGGCTTCAAGTATGCAGCGCGATTGACCGTCTCGTTGTGGGGGAAATTTCTAACTTTTATACTTTAGATTGGTCAATGCGGAACGA
GTGGTAAAGCTCCGCGGCTTCAAGTATGCAGCGCGATTGACCGTCTCGTTCATCAGTAGCAGTGATTGGGCTGGGGGGTGGATTGGTCAATGCGGAACGA
GTGGTAAAGCTCCGCGGCTTCAAGTATGCAGCGCGATTGACCGTCTCGTTCACACAAAGAACTCTGGAAAGATAGGTTAGGATTGGTCAATGCGGAACGA
GTGGTAAAGCTCCGCGGCTTCAAGTATGCAGCGCGATTGACCGTCTCGTTGATTAAAGATCTGTGGTTAACTGCTACTGAGATTGGTCAATGCGGAACGA
GTGGTAAAGCTCCGCGGCTTCAAGTATGCAGCGCGATTGACCGTCTCGTTACATGCCACCTTTTATGGTATAAAGGGGAAGATTGGTCAATGCGGAACGA
GTGGTAAAGCTCCGCGGCTTCAAGTATGCAGCGCGATTGACCGTCTCGTTCACATTAAGTGGAAAAAGCAAAGGGGAGGCGATTGGTCAATGCGGAACGA
GTGGTAAAGCTCCGCGGCTTCAAGTATGCAGCGCGATTGACCGTCTCGTTCATGTACTGATATATGGAAAGCTTCTCAAGGATTGGTCAATGCGGAACGA
GTGGTAAAGCTCCGCGGCTTCAAGTATGCAGCGCGATTGACCGTCTCGTTCACTATTCAATTATTTTTCTGATCCATGCAGATTGGTCAATGCGGAACGA
GTGGTAAAGCTCCGCGGCTTCAAGTATGCAGCGCGATTGACCGTCTCGTTAATCATTAGAGTAATCATTTAATTTGGGGCGATTGGTCAATGCGGAACGA
GTGGTAAAGCTCCGCGGCTTCAAGTATGCAGCGCGATTGACCGTCTCGTTTATCCCAGTGCTTTAACTAAACCCATCTACGATTGGTCAATGCGGAACGA
GTGGTAAAGCTCCGCGGCTTCAAGTATGCAGCGCGATTGACCGTCTCGTTATAATCATGCATTCCTATACCTGTAGCTAAGATTGGTCAATGCGGAACGA
GTGGTAAAGCTCCGCGGCTTCAAGTATGCAGCGCGATTGACCGTCTCGTTGAAGAACAAAATCTAGGTTTCCTGACAGAAGATTGGTCAATGCGGAACGA
GTGGTAAAGCTCCGCGGCTTCAAGTATGCAGCGCGATTGACCGTCTCGTTAGTCTGATTTCACCTTTGATAAAGAAGGGGGATTGGTCAATGCGGAACGA
GTGGTAAAGCTCCGCGGCTTCAAGTATGCAGCGCGATTGACCGTCTCGTTCTGAAGAATAACTTGGGAAAGCAAATATATGATTGGTCAATGCGGAACGA
GTGGTAAAGCTCCGCGGCTTCAAGTATGCAGCGCGATTGACCGTCTCGTTAAACAAAGTTTGCTAGAGAGTCAAGACTTTGATTGGTCAATGCGGAACGA
GTGGTAAAGCTCCGCGGCTTCAAGTATGCAGCGCGATTGACCGTCTCGTTATAAAGAACAGATACAAGCTACTTTGAGATGATTGGTCAATGCGGAACGA
GTGGTAAAGCTCCGCGGCTTCAAGTATGCAGCGCGATTGACCGTCTCGTTCACAAATTCAATGTAGAAACTGCATTTCACGATTGGTCAATGCGGAACGA
GTGGTAAAGCTCCGCGGCTTCAAGTATGCAGCGCGATTGACCGTCTCGTTTTGAACTTAAAACAGTCAAAACTACAGACTGATTGGTCAATGCGGAACGA
GTGGTAAAGCTCCGCGGCTTCAAGTATGCAGCGCGATTGACCGTCTCGTTACCTCTAACAAGTATACTACTAAGCTAGTTGATTGGTCAATGCGGAACGA
GTGGTAAAGCTCCGCGGCTTCAAGTATGCAGCGCGATTGACCGTCTCGTTGACTGTTCTTTCTAGTAGTTAACCTACTCTGATTGGTCAATGCGGAACGA
GTGGTAAAGCTCCGCGGCTTCAAGTATGCAGCGCGATTGACCGTCTCGTTACAGACTTCCTCCTAGTACAGTAAGCAGAAGATTGGTCAATGCGGAACGA
GTGGTAAAGCTCCGCGGCTTCAAGTATGCAGCGCGATTGACCGTCTCGTTGGAATTGTTTTACTCCTTTTTTCCCTCCACGATTGGTCAATGCGGAACGA
GTGGTAAAGCTCCGCGGCTTCAAGTATGCAGCGCGATTGACCGTCTCGTTGAAGGAGTAGAGAAAGAAATTACTCAAATTGATTGGTCAATGCGGAACGA
GTGGTAAAGCTCCGCGGCTTCAAGTATGCAGCGCGATTGACCGTCTCGTTGCATGTGATGCAAAAATCAAATAAGATGTAGATTGGTCAATGCGGAACGA
GTGGTAAAGCTCCGCGGCTTCAAGTATGCAGCGCGATTGACCGTCTCGTTATGGTGATCCAGATTCCAACACATATAGAAGATTGGTCAATGCGGAACGA
GTGGTAAAGCTCCGCGGCTTCAAGTATGCAGCGCGATTGACCGTCTCGTTTTCACAACAAAAACCCACAAGTAATGAAGAGATTGGTCAATGCGGAACGA
GTGGTAAAGCTCCGCGGCTTCAAGTATGCAGCGCGATTGACCGTCTCGTTCTACAGTCAACTTCTAACTTACTCCACATTGATTGGTCAATGCGGAACGA
GTGGTAAAGCTCCGCGGCTTCAAGTATGCAGCGCGATTGACCGTCTCGTTCTGATCAAAGAATTTAAGAGAATGTTACCTGATTGGTCAATGCGGAACGA
GTGGTAAAGCTCCGCGGCTTCAAGTATGCAGCGCGATTGACCGTCTCGTTGTCTGAGCCAAGCTTCTGGACTCTGCTCACGATTGGTCAATGCGGAACGA
GTGGTAAAGCTCCGCGGCTTCAAGTATGCAGCGCGATTGACCGTCTCGTTGATATTAAGAGAAGTGTCATGAGTTCCCTAGATTGGTCAATGCGGAACGA
GTGGTAAAGCTCCGCGGCTTCAAGTATGCAGCGCGATTGACCGTCTCGTTTAGGGTATTAAGAGACATGTCATGAACTTAGATTGGTCAATGCGGAACGA
GTGGTAAAGCTCCGCGGCTTCAAGTATGCAGCGCGATTGACCGTCTCGTTCCTTCCTTGATCTACTATTGTATTGTACACGATTGGTCAATGCGGAACGA
GTGGTAAAGCTCCGCGGCTTCAAGTATGCAGCGCGATTGACCGTCTCGTTCAGTTACTTCTAAGTCTGCCAGATACCTCTGATTGGTCAATGCGGAACGA
GTGGTAAAGCTCCGCGGCTTCAAGTATGCAGCGCGATTGACCGTCTCGTTGTAGAAACATACTGATCCTTGTTTTTATGAGATTGGTCAATGCGGAACGA
GTGGTAAAGCTCCGCGGCTTCAAGTATGCAGCGCGATTGACCGTCTCGTTTAATCCTGGCTCAACTTTAAATCATTATCTGATTGGTCAATGCGGAACGA
GTGGTAAAGCTCCGCGGCTTCAAGTATGCAGCGCGATTGACCGTCTCGTTGCCTAGAACAGATTAAATAAGCTATTTCAAGATTGGTCAATGCGGAACGA
GTGGTAAAGCTCCGCGGCTTCAAGTATGCAGCGCGATTGACCGTCTCGTTAATGTTTTAATACCTAGCTCCGTATACTATGATTGGTCAATGCGGAACGA
GTGGTAAAGCTCCGCGGCTTCAAGTATGCAGCGCGATTGACCGTCTCGTTTTTAAAGTAACAAAGTTTGGTGCCTTCTTTGATTGGTCAATGCGGAACGA
GTGGTAAAGCTCCGCGGCTTCAAGTATGCAGCGCGATTGACCGTCTCGTTATGTCAACAGTGTCCCTTTGAGAAATCCTGGATTGGTCAATGCGGAACGA
GTGGTAAAGCTCCGCGGCTTCAAGTATGCAGCGCGATTGACCGTCTCGTTAAAAACCATGAAAATCTCACTTCTGAAATCGATTGGTCAATGCGGAACGA
GTGGTAAAGCTCCGCGGCTTCAAGTATGCAGCGCGATTGACCGTCTCGTTGGCAAAACACTATCCATACCATTATAATAAGATTGGTCAATGCGGAACGA
GTGGTAAAGCTCCGCGGCTTCAAGTATGCAGCGCGATTGACCGTCTCGTTCTATGGAAACACTCCTAGCTACTTCTTAGAGATTGGTCAATGCGGAACGA
GTGGTAAAGCTCCGCGGCTTCAAGTATGCAGCGCGATTGACCGTCTCGTTGGCAATTTTCTTACAAAATAGAGACAGAATGATTGGTCAATGCGGAACGA
GTGGTAAAGCTCCGCGGCTTCAAGTATGCAGCGCGATTGACCGTCTCGTTGAAGAAGACATTAAATCCACATACAGAAAAGATTGGTCAATGCGGAACGA
GTGGTAAAGCTCCGCGGCTTCAAGTATGCAGCGCGATTGACCGTCTCGTTGGAAATGTGAACCACACCCATGTTTCCTTTGATTGGTCAATGCGGAACGA
GTGGTAAAGCTCCGCGGCTTCAAGTATGCAGCGCGATTGACCGTCTCGTTTCACAACTTAAGCCATGCTACTCAAAACTAGATTGGTCAATGCGGAACGA
GTGGTAAAGCTCCGCGGCTTCAAGTATGCAGCGCGATTGACCGTCTCGTTGCTGACTTTTTTAGTACAGAAATTATCCTTGATTGGTCAATGCGGAACGA
GTGGTAAAGCTCCGCGGCTTCAAGTATGCAGCGCGATTGACCGTCTCGTTGCTGACTTTTTTAGTACAGAAATTATCCTTGATTGGTCAATGCGGAACGA
GTGGTAAAGCTCCGCGGCTTCAAGTATGCAGCGCGATTGACCGTCTCGTTTACGAATAAAAGGAGATGTTTTAACTGTCCGATTGGTCAATGCGGAACGA
GTGGTAAAGCTCCGCGGCTTCAAGTATGCAGCGCGATTGACCGTCTCGTTCCTGCATTTTAGAAAAGCACATAAAACAATGATTGGTCAATGCGGAACGA
GTGGTAAAGCTCCGCGGCTTCAAGTATGCAGCGCGATTGACCGTCTCGTTGTAAGGAAAGACTTCTCCTTACCTTATGTTGATTGGTCAATGCGGAACGA
GTGGTAAAGCTCCGCGGCTTCAAGTATGCAGCGCGATTGACCGTCTCGTTTCAACAGTCCTCATAGACATCTGGTCCCAGGATTGGTCAATGCGGAACGA
GTGGTAAAGCTCCGCGGCTTCAAGTATGCAGCGCGATTGACCGTCTCGTTCTGTTAATTTATCATCCTGTTTATAGCAGAGATTGGTCAATGCGGAACGA
GTGGTAAAGCTCCGCGGCTTCAAGTATGCAGCGCGATTGACCGTCTCGTTTCATAACAAATCTACTTTACCTATCACACCGATTGGTCAATGCGGAACGA
GTGGTAAAGCTCCGCGGCTTCAAGTATGCAGCGCGATTGACCGTCTCGTTCCCAAGGTTTCAAAGTTATTTTATTTCATCGATTGGTCAATGCGGAACGA
GTGGTAAAGCTCCGCGGCTTCAAGTATGCAGCGCGATTGACCGTCTCGTTCTCCATTCTATTAATAACACTATGTTCCATGATTGGTCAATGCGGAACGA
GTGGTAAAGCTCCGCGGCTTCAAGTATGCAGCGCGATTGACCGTCTCGTTAAAAGTTACAGAAAGCATAATCCAGTGCTTGATTGGTCAATGCGGAACGA
GTGGTAAAGCTCCGCGGCTTCAAGTATGCAGCGCGATTGACCGTCTCGTTCAGGGTCACAGTTATCATAAGACCCAGAACGATTGGTCAATGCGGAACGA
GTGGTAAAGCTCCGCGGCTTCAAGTATGCAGCGCGATTGACCGTCTCGTTCACTACAGATTAAAAGGAAAACACTGAGGCGATTGGTCAATGCGGAACGA
GTGGTAAAGCTCCGCGGCTTCAAGTATGCAGCGCGATTGACCGTCTCGTTGCAGTTTAAAATGAGAGACTGAACTAAAAAGATTGGTCAATGCGGAACGA
GTGGTAAAGCTCCGCGGCTTCAAGTATGCAGCGCGATTGACCGTCTCGTTAGGTCACTGAGATAAAATTTTAGAGCTAAAGATTGGTCAATGCGGAACGA
GTGGTAAAGCTCCGCGGCTTCAAGTATGCAGCGCGATTGACCGTCTCGTTGTTACCTGATACGATTGTTATATAACTCAAGATTGGTCAATGCGGAACGA
GTGGTAAAGCTCCGCGGCTTCAAGTATGCAGCGCGATTGACCGTCTCGTTACCGTTAAAAATATTTTTCAGGGCCAGGCGGATTGGTCAATGCGGAACGA
GTGGTAAAGCTCCGCGGCTTCAAGTATGCAGCGCGATTGACCGTCTCGTTTTTATACCATCCAATTCTCCATGATAATGTGATTGGTCAATGCGGAACGA
GTGGTAAAGCTCCGCGGCTTCAAGTATGCAGCGCGATTGACCGTCTCGTTGATCCTCTCATTTGTTTCATTACATCAATTGATTGGTCAATGCGGAACGA
GTGGTAAAGCTCCGCGGCTTCAAGTATGCAGCGCGATTGACCGTCTCGTTGTCCATATGTGGGTTTTTATTCTTTTTACAGATTGGTCAATGCGGAACGA
GTGGTAAAGCTCCGCGGCTTCAAGTATGCAGCGCGATTGACCGTCTCGTTAGGTAGTCTTTAATACAATTTCCACAGACCGATTGGTCAATGCGGAACGA
GTGGTAAAGCTCCGCGGCTTCAAGTATGCAGCGCGATTGACCGTCTCGTTTGGATTGCAACAAACGGAAACAATCTGGGAGATTGGTCAATGCGGAACGA
GTGGTAAAGCTCCGCGGCTTCAAGTATGCAGCGCGATTGACCGTCTCGTTTGTTTTTTCCCACAAACTGTTTTTTGTTTGGATTGGTCAATGCGGAACGA
GTGGTAAAGCTCCGCGGCTTCAAGTATGCAGCGCGATTGACCGTCTCGTTAAAAGCAGCAAATTATGTCATACACAAGGAGATTGGTCAATGCGGAACGA
GTGGTAAAGCTCCGCGGCTTCAAGTATGCAGCGCGATTGACCGTCTCGTTGAGACCCCATCTCAAATAAGTATTTTTTAAGATTGGTCAATGCGGAACGA
GTGGTAAAGCTCCGCGGCTTCAAGTATGCAGCGCGATTGACCGTCTCGTTGTGTACTATGTTCACACCTGTGAATAGCCAGATTGGTCAATGCGGAACGA
GTGGTAAAGCTCCGCGGCTTCAAGTATGCAGCGCGATTGACCGTCTCGTTAAGATGCTAAGGCCAGGAGTACGAGGCTGTGATTGGTCAATGCGGAACGA
GTGGTAAAGCTCCGCGGCTTCAAGTATGCAGCGCGATTGACCGTCTCGTTAAGCGAGGCACTGTGATGTGCACCTGCAGTGATTGGTCAATGCGGAACGA
GTGGTAAAGCTCCGCGGCTTCAAGTATGCAGCGCGATTGACCGTCTCGTTGAGAGGATCAACAGACAAAAATGGAAAAAGGATTGGTCAATGCGGAACGA
GTGGTAAAGCTCCGCGGCTTCAAGTATGCAGCGCGATTGACCGTCTCGTTCAAGCCACAATTTTTACCCCAAAGGAAGAGGATTGGTCAATGCGGAACGA
GTGGTAAAGCTCCGCGGCTTCAAGTATGCAGCGCGATTGACCGTCTCGTTCAACTTTTTCTTTCCCCACAAACCACCATCGATTGGTCAATGCGGAACGA
GTGGTAAAGCTCCGCGGCTTCAAGTATGCAGCGCGATTGACCGTCTCGTTAAACACATTAAAGGCTCAGAGCTTGTAGCTGATTGGTCAATGCGGAACGA
GTGGTAAAGCTCCGCGGCTTCAAGTATGCAGCGCGATTGACCGTCTCGTTTGTATCTAATGTCTGTCTGCATGGTTAACAGATTGGTCAATGCGGAACGA
GTGGTAAAGCTCCGCGGCTTCAAGTATGCAGCGCGATTGACCGTCTCGTTGAAGGACAAAACATCACTTCATAGTGTTCCGATTGGTCAATGCGGAACGA
GTGGTAAAGCTCCGCGGCTTCAAGTATGCAGCGCGATTGACCGTCTCGTTGCATTATACACCTCCTGATAAAATGTGCTGGATTGGTCAATGCGGAACGA
GTGGTAAAGCTCCGCGGCTTCAAGTATGCAGCGCGATTGACCGTCTCGTTTTAGCATGAGAAGCAAAATCGGCCAGGCACGATTGGTCAATGCGGAACGA
GTGGTAAAGCTCCGCGGCTTCAAGTATGCAGCGCGATTGACCGTCTCGTTAAAATGGCAGAGAATGAGCTGATTAATAATGATTGGTCAATGCGGAACGA
GTGGTAAAGCTCCGCGGCTTCAAGTATGCAGCGCGATTGACCGTCTCGTTATTAATCAAGCCAAACTTCAAACCTCTAAAGATTGGTCAATGCGGAACGA
GTGGTAAAGCTCCGCGGCTTCAAGTATGCAGCGCGATTGACCGTCTCGTTAGGTGGGAAAACTCTCCCCAATTCTGTAGAGATTGGTCAATGCGGAACGA
GTGGTAAAGCTCCGCGGCTTCAAGTATGCAGCGCGATTGACCGTCTCGTTAGGAGGAAATGGAAAAAGCAAGAAAAATGGGATTGGTCAATGCGGAACGA
GTGGTAAAGCTCCGCGGCTTCAAGTATGCAGCGCGATTGACCGTCTCGTTGTTGGTTTTGAACTTTGGGGGTATCTGAGGGATTGGTCAATGCGGAACGA
GTGGTAAAGCTCCGCGGCTTCAAGTATGCAGCGCGATTGACCGTCTCGTTGAATACAAAATGAAAATTCATAATCGGGGTGATTGGTCAATGCGGAACGA
GTGGTAAAGCTCCGCGGCTTCAAGTATGCAGCGCGATTGACCGTCTCGTTCCTTAATTCTCTGCTTTTAGCTATATGTTCGATTGGTCAATGCGGAACGA
GTGGTAAAGCTCCGCGGCTTCAAGTATGCAGCGCGATTGACCGTCTCGTTAGGTCCAATCACTTTAACATGAAACATTCAGATTGGTCAATGCGGAACGA
GTGGTAAAGCTCCGCGGCTTCAAGTATGCAGCGCGATTGACCGTCTCGTTGTCAGCCTTTGAAGGAAATATATTATTTCAGATTGGTCAATGCGGAACGA
GTGGTAAAGCTCCGCGGCTTCAAGTATGCAGCGCGATTGACCGTCTCGTTCAACAAGCTATGTTGGATGCACTATAGTATGATTGGTCAATGCGGAACGA
GTGGTAAAGCTCCGCGGCTTCAAGTATGCAGCGCGATTGACCGTCTCGTTAGAGATATTTCCCTGTGGCAAATTTCAGCTGATTGGTCAATGCGGAACGA
GTGGTAAAGCTCCGCGGCTTCAAGTATGCAGCGCGATTGACCGTCTCGTTAGCTCTAAAGAAGGGGTCCAGTTTCTGTTTGATTGGTCAATGCGGAACGA
GTGGTAAAGCTCCGCGGCTTCAAGTATGCAGCGCGATTGACCGTCTCGTTGTGTTTTAGTCATGGAAGTCTTTGCCCATGGATTGGTCAATGCGGAACGA
GTGGTAAAGCTCCGCGGCTTCAAGTATGCAGCGCGATTGACCGTCTCGTTTAATTTACCCTTCCACCAAAAGTGTAAAAGGATTGGTCAATGCGGAACGA
GTGGTAAAGCTCCGCGGCTTCAAGTATGCAGCGCGATTGACCGTCTCGTTTTCTGGTTTCTAGATCCTTGAGGAATAGCCGATTGGTCAATGCGGAACGA
GTGGTAAAGCTCCGCGGCTTCAAGTATGCAGCGCGATTGACCGTCTCGTTTTCTGGTTTCTAGATCCTTGAGGAATAGCCGATTGGTCAATGCGGAACGA
GTGGTAAAGCTCCGCGGCTTCAAGTATGCAGCGCGATTGACCGTCTCGTTGCTTGCTTCTGTTTATATTCAATTACTTACGATTGGTCAATGCGGAACGA
GTGGTAAAGCTCCGCGGCTTCAAGTATGCAGCGCGATTGACCGTCTCGTTGCTTCAACTCTATCTGTAATGTTTTAATTCGATTGGTCAATGCGGAACGA
GTGGTAAAGCTCCGCGGCTTCAAGTATGCAGCGCGATTGACCGTCTCGTTGAAAAAATTTCATTCTCAGTAAACTATCGCGATTGGTCAATGCGGAACGA
GTGGTAAAGCTCCGCGGCTTCAAGTATGCAGCGCGATTGACCGTCTCGTTTATGGTGCCACTTACATAAACGTATAAAACGATTGGTCAATGCGGAACGA
GTGGTAAAGCTCCGCGGCTTCAAGTATGCAGCGCGATTGACCGTCTCGTTAATCCTAAAAACAACATTGAGCAAACAAACGATTGGTCAATGCGGAACGA
GTGGTAAAGCTCCGCGGCTTCAAGTATGCAGCGCGATTGACCGTCTCGTTACAGATAGTTAGTGGCTATTGTATTGGACAGATTGGTCAATGCGGAACGA
GTGGTAAAGCTCCGCGGCTTCAAGTATGCAGCGCGATTGACCGTCTCGTTGGACTAGCTACATTTCCAGTACTCAATAGCGATTGGTCAATGCGGAACGA
GTGGTAAAGCTCCGCGGCTTCAAGTATGCAGCGCGATTGACCGTCTCGTTCATGTACAAATATATTTCTAGCACATCTCAGATTGGTCAATGCGGAACGA
GTGGTAAAGCTCCGCGGCTTCAAGTATGCAGCGCGATTGACCGTCTCGTTTCTTAGGGATACTAAACTTTTAGTGAGATAGATTGGTCAATGCGGAACGA
GTGGTAAAGCTCCGCGGCTTCAAGTATGCAGCGCGATTGACCGTCTCGTTTTTGGGTTTTGGAGCATTTTCTATTTCAGAGATTGGTCAATGCGGAACGA
GTGGTAAAGCTCCGCGGCTTCAAGTATGCAGCGCGATTGACCGTCTCGTTCCTTTGAGAGTCATGTCAGTAATCAAAAAAGATTGGTCAATGCGGAACGA
GTGGTAAAGCTCCGCGGCTTCAAGTATGCAGCGCGATTGACCGTCTCGTTTGGAATATTTGCATTAAACCTTTGAGCATTGATTGGTCAATGCGGAACGA
GTGGTAAAGCTCCGCGGCTTCAAGTATGCAGCGCGATTGACCGTCTCGTTCCATATGTGGTCAATATATCAGATTTTTTCGATTGGTCAATGCGGAACGA
GTGGTAAAGCTCCGCGGCTTCAAGTATGCAGCGCGATTGACCGTCTCGTTGTTCAGTGTAAAATTTTTAAAGCTTTGCTGGATTGGTCAATGCGGAACGA
GTGGTAAAGCTCCGCGGCTTCAAGTATGCAGCGCGATTGACCGTCTCGTTTGGATCAATATGTGATAAAACAAGAAGAGTGATTGGTCAATGCGGAACGA
GTGGTAAAGCTCCGCGGCTTCAAGTATGCAGCGCGATTGACCGTCTCGTTGAAATGTTACATCAATGGAGAGTTGGACAGGATTGGTCAATGCGGAACGA
GTGGTAAAGCTCCGCGGCTTCAAGTATGCAGCGCGATTGACCGTCTCGTTACTGAACCTCAACTATACTAATATCTGTAAGATTGGTCAATGCGGAACGA
GTGGTAAAGCTCCGCGGCTTCAAGTATGCAGCGCGATTGACCGTCTCGTTGTCTTTCAAAACAGGAAAAACAATTAGTTGGATTGGTCAATGCGGAACGA
GTGGTAAAGCTCCGCGGCTTCAAGTATGCAGCGCGATTGACCGTCTCGTTGTTGTCATAATGTGGAACTTCAGATATAACGATTGGTCAATGCGGAACGA
GTGGTAAAGCTCCGCGGCTTCAAGTATGCAGCGCGATTGACCGTCTCGTTATGGGAAGCACTGGAACCATAGAGACTATGGATTGGTCAATGCGGAACGA
GTGGTAAAGCTCCGCGGCTTCAAGTATGCAGCGCGATTGACCGTCTCGTTCCTCATTCATTCTACTTAGTTTTAGCTAAAGATTGGTCAATGCGGAACGA
GTGGTAAAGCTCCGCGGCTTCAAGTATGCAGCGCGATTGACCGTCTCGTTTCTTAAGATACGCAATGACTTGGCCAGGCGGATTGGTCAATGCGGAACGA
GTGGTAAAGCTCCGCGGCTTCAAGTATGCAGCGCGATTGACCGTCTCGTTCCAATGGCAAGCATATTAGTTTAGTGTACCGATTGGTCAATGCGGAACGA
GTGGTAAAGCTCCGCGGCTTCAAGTATGCAGCGCGATTGACCGTCTCGTTTGGCTAACTTCACTTGCCATAATGTCCTCCGATTGGTCAATGCGGAACGA
GTGGTAAAGCTCCGCGGCTTCAAGTATGCAGCGCGATTGACCGTCTCGTTTGAAGTCATGAAGTATTATTTTTTCCACGTGATTGGTCAATGCGGAACGA
GTGGTAAAGCTCCGCGGCTTCAAGTATGCAGCGCGATTGACCGTCTCGTTGGTGATGTGATTTAAGGGCAACATATGACAGATTGGTCAATGCGGAACGA
GTGGTAAAGCTCCGCGGCTTCAAGTATGCAGCGCGATTGACCGTCTCGTTGACAAATGAGGATGAAGAAGTCTACACACAGATTGGTCAATGCGGAACGA
GTGGTAAAGCTCCGCGGCTTCAAGTATGCAGCGCGATTGACCGTCTCGTTCTTCATCAGTATTGACAATATGTCAGAATTGATTGGTCAATGCGGAACGA
GTGGTAAAGCTCCGCGGCTTCAAGTATGCAGCGCGATTGACCGTCTCGTTCCACTTCACTCCTGCTTTGAATATCAAGAAGATTGGTCAATGCGGAACGA
GTGGTAAAGCTCCGCGGCTTCAAGTATGCAGCGCGATTGACCGTCTCGTTCCAAATTAAAAGGACATTATTAGGGTAATGGATTGGTCAATGCGGAACGA
GTGGTAAAGCTCCGCGGCTTCAAGTATGCAGCGCGATTGACCGTCTCGTTAGGACAGACAAAGAGAGGCCACAGAACTGCGATTGGTCAATGCGGAACGA
GTGGTAAAGCTCCGCGGCTTCAAGTATGCAGCGCGATTGACCGTCTCGTTCACAAACCCAAATAGAGATACATTCTAAAAGATTGGTCAATGCGGAACGA
GTGGTAAAGCTCCGCGGCTTCAAGTATGCAGCGCGATTGACCGTCTCGTTATACCCTTCATCTAATCATAAAGAAGCATCGATTGGTCAATGCGGAACGA
GTGGTAAAGCTCCGCGGCTTCAAGTATGCAGCGCGATTGACCGTCTCGTTCCATCACTTCTGTTATTTCTTCCAAAAATGGATTGGTCAATGCGGAACGA
GTGGTAAAGCTCCGCGGCTTCAAGTATGCAGCGCGATTGACCGTCTCGTTCTCCTGTTACAGAGGCACTGAAAACAACATGATTGGTCAATGCGGAACGA
GTGGTAAAGCTCCGCGGCTTCAAGTATGCAGCGCGATTGACCGTCTCGTTATCAGTAATGGGACCAACCAATGTCATGCAGATTGGTCAATGCGGAACGA
GTGGTAAAGCTCCGCGGCTTCAAGTATGCAGCGCGATTGACCGTCTCGTTGGAAACCACCCAAGTGATTAAAATTACCATGATTGGTCAATGCGGAACGA
GTGGTAAAGCTCCGCGGCTTCAAGTATGCAGCGCGATTGACCGTCTCGTTCGGCCAAAAATGATAAACTTTACATAGAAAGATTGGTCAATGCGGAACGA
GTGGTAAAGCTCCGCGGCTTCAAGTATGCAGCGCGATTGACCGTCTCGTTGCAAGACTGTTTCAAAATAAAAATGGGAAAGATTGGTCAATGCGGAACGA
GTGGTAAAGCTCCGCGGCTTCAAGTATGCAGCGCGATTGACCGTCTCGTTACCTCTACCAAAAAATACAAAAAGCAGCCGGATTGGTCAATGCGGAACGA
GTGGTAAAGCTCCGCGGCTTCAAGTATGCAGCGCGATTGACCGTCTCGTTAATCTTATTTAAAAGTAGGTAATACTGGCCGATTGGTCAATGCGGAACGA
GTGGTAAAGCTCCGCGGCTTCAAGTATGCAGCGCGATTGACCGTCTCGTTTGATTCAAAATCTGTGCATTAAATCCTACAGATTGGTCAATGCGGAACGA
GTGGTAAAGCTCCGCGGCTTCAAGTATGCAGCGCGATTGACCGTCTCGTTGAAGACAACTAAGGATGCATTTTTATCACAGATTGGTCAATGCGGAACGA
GTGGTAAAGCTCCGCGGCTTCAAGTATGCAGCGCGATTGACCGTCTCGTTAAGTCAACTGAGCACTTCAAATGAGCAAAAGATTGGTCAATGCGGAACGA
GTGGTAAAGCTCCGCGGCTTCAAGTATGCAGCGCGATTGACCGTCTCGTTAGATTCTATAAGTCAAATGTTACCCACCCAGATTGGTCAATGCGGAACGA
GTGGTAAAGCTCCGCGGCTTCAAGTATGCAGCGCGATTGACCGTCTCGTTGCAAAATAACAAATCCAGTATTACTCAGAAGATTGGTCAATGCGGAACGA
GTGGTAAAGCTCCGCGGCTTCAAGTATGCAGCGCGATTGACCGTCTCGTTCTAAATCTGGAATGCTATCAAATAAACCAAGATTGGTCAATGCGGAACGA
GTGGTAAAGCTCCGCGGCTTCAAGTATGCAGCGCGATTGACCGTCTCGTTCCACATTTTCAAAACAAGCATTATAGCAAAGATTGGTCAATGCGGAACGA
GTGGTAAAGCTCCGCGGCTTCAAGTATGCAGCGCGATTGACCGTCTCGTTTCCCTGAAATATCAACCCTTTTGGAAAAAAGATTGGTCAATGCGGAACGA
GTGGTAAAGCTCCGCGGCTTCAAGTATGCAGCGCGATTGACCGTCTCGTTTCCCTGAAATATCAACCCTTTTGGAAAAAAGATTGGTCAATGCGGAACGA
GTGGTAAAGCTCCGCGGCTTCAAGTATGCAGCGCGATTGACCGTCTCGTTAATGCAAATTTTGTCGTATGCTTCAAATTGGATTGGTCAATGCGGAACGA
GTGGTAAAGCTCCGCGGCTTCAAGTATGCAGCGCGATTGACCGTCTCGTTCTGACCCTGCAGACAAAATCCCCCATAAGCGATTGGTCAATGCGGAACGA
GTGGTAAAGCTCCGCGGCTTCAAGTATGCAGCGCGATTGACCGTCTCGTTCACTGGTTGGTAGGCCACAGTATGCTGATCGATTGGTCAATGCGGAACGA
GTGGTAAAGCTCCGCGGCTTCAAGTATGCAGCGCGATTGACCGTCTCGTTTTATTTACATGGCTCACATCTATAATCCCTGATTGGTCAATGCGGAACGA
GTGGTAAAGCTCCGCGGCTTCAAGTATGCAGCGCGATTGACCGTCTCGTTTAAATGGACATAGGTGTATTCCAATAGAACGATTGGTCAATGCGGAACGA
GTGGTAAAGCTCCGCGGCTTCAAGTATGCAGCGCGATTGACCGTCTCGTTTTCAACTCTGCAACTACAGTGCAAAAGCAGGATTGGTCAATGCGGAACGA
GTGGTAAAGCTCCGCGGCTTCAAGTATGCAGCGCGATTGACCGTCTCGTTTCTTTCAATACAGGGCCAGACAGTAAACATGATTGGTCAATGCGGAACGA
GTGGTAAAGCTCCGCGGCTTCAAGTATGCAGCGCGATTGACCGTCTCGTTCTGCATTCATCTAGCACAATAATCAGCAAAGATTGGTCAATGCGGAACGA
GTGGTAAAGCTCCGCGGCTTCAAGTATGCAGCGCGATTGACCGTCTCGTTTATGCAGCTCTTTTTAGAGGGGTGTAGTATGATTGGTCAATGCGGAACGA
GTGGTAAAGCTCCGCGGCTTCAAGTATGCAGCGCGATTGACCGTCTCGTTCACAGAGATGAAGCAGACTTGATAATGGTGGATTGGTCAATGCGGAACGA
GTGGTAAAGCTCCGCGGCTTCAAGTATGCAGCGCGATTGACCGTCTCGTTGGTTCCGTTTATGTGATTGATTACTTTTATGATTGGTCAATGCGGAACGA
GTGGTAAAGCTCCGCGGCTTCAAGTATGCAGCGCGATTGACCGTCTCGTTCTGTCTTGCTATTTGAATAACCTTTATTTCGATTGGTCAATGCGGAACGA
GTGGTAAAGCTCCGCGGCTTCAAGTATGCAGCGCGATTGACCGTCTCGTTTTGGTACATAGGAATGCTTATGATTTTTGCGATTGGTCAATGCGGAACGA
GTGGTAAAGCTCCGCGGCTTCAAGTATGCAGCGCGATTGACCGTCTCGTTGTTCCTTCATAATTTGGCTGTTTGTCTATTGATTGGTCAATGCGGAACGA
GTGGTAAAGCTCCGCGGCTTCAAGTATGCAGCGCGATTGACCGTCTCGTTTTGTTTGCGTCCTTATTTCCTCAAGCAGTGGATTGGTCAATGCGGAACGA
GTGGTAAAGCTCCGCGGCTTCAAGTATGCAGCGCGATTGACCGTCTCGTTATAGGAATAGCATTGACTCTGTAAATTACTGATTGGTCAATGCGGAACGA
GTGGTAAAGCTCCGCGGCTTCAAGTATGCAGCGCGATTGACCGTCTCGTTTCTACGTAGTTTTTCCTAGTTCTGTGAAGAGATTGGTCAATGCGGAACGA
GTGGTAAAGCTCCGCGGCTTCAAGTATGCAGCGCGATTGACCGTCTCGTTCCATTAAGATACTGTGAATATTTTTCTGCAGATTGGTCAATGCGGAACGA
GTGGTAAAGCTCCGCGGCTTCAAGTATGCAGCGCGATTGACCGTCTCGTTCGAAATGGTTACTGCTTTATAATCTTTTCTGATTGGTCAATGCGGAACGA
GTGGTAAAGCTCCGCGGCTTCAAGTATGCAGCGCGATTGACCGTCTCGTTCATCCAGAGATAAGCATGTAAGGAAATGCTGATTGGTCAATGCGGAACGA
GTGGTAAAGCTCCGCGGCTTCAAGTATGCAGCGCGATTGACCGTCTCGTTAGTGCAAAATAGAAGTTACCTACAATCTGAGATTGGTCAATGCGGAACGA
GTGGTAAAGCTCCGCGGCTTCAAGTATGCAGCGCGATTGACCGTCTCGTTAATATTAAAAGTGTGAAGTACAGGCTGGGCGATTGGTCAATGCGGAACGA
GTGGTAAAGCTCCGCGGCTTCAAGTATGCAGCGCGATTGACCGTCTCGTTCTGGTAATAGTAAATCCACTACAGAAAATGGATTGGTCAATGCGGAACGA
GTGGTAAAGCTCCGCGGCTTCAAGTATGCAGCGCGATTGACCGTCTCGTTATTTTAGGTTAAGAACTCTTCCCTCCTCCTGATTGGTCAATGCGGAACGA
GTGGTAAAGCTCCGCGGCTTCAAGTATGCAGCGCGATTGACCGTCTCGTTCCTCATTCAATCTCTTCTTTCCTATAATAAGATTGGTCAATGCGGAACGA
GTGGTAAAGCTCCGCGGCTTCAAGTATGCAGCGCGATTGACCGTCTCGTTTGACTTATCTTTAAACATGGGAACAGTGACGATTGGTCAATGCGGAACGA
GTGGTAAAGCTCCGCGGCTTCAAGTATGCAGCGCGATTGACCGTCTCGTTAATCTTGTGGTATGTGTATTTCACCACCAAGATTGGTCAATGCGGAACGA
GTGGTAAAGCTCCGCGGCTTCAAGTATGCAGCGCGATTGACCGTCTCGTTCCAGCCAAAAACAAACTTTTTTAATGGTTAGATTGGTCAATGCGGAACGA
GTGGTAAAGCTCCGCGGCTTCAAGTATGCAGCGCGATTGACCGTCTCGTTGGGATCACTCCCAAAGGCGTGAGTCACCACGATTGGTCAATGCGGAACGA
GTGGTAAAGCTCCGCGGCTTCAAGTATGCAGCGCGATTGACCGTCTCGTTATCAAAATAGAAAAATGAGGCCAGGTACAGGATTGGTCAATGCGGAACGA
GTGGTAAAGCTCCGCGGCTTCAAGTATGCAGCGCGATTGACCGTCTCGTTGCCTTAAAAGTGTTTATCAGCCAGGCATGGGATTGGTCAATGCGGAACGA
GTGGTAAAGCTCCGCGGCTTCAAGTATGCAGCGCGATTGACCGTCTCGTTGGTTGAGACAATCTGTTCTAAAATAATACTGATTGGTCAATGCGGAACGA
GTGGTAAAGCTCCGCGGCTTCAAGTATGCAGCGCGATTGACCGTCTCGTTAATTTTCTGGACAAAATGTCTATAGTGCCAGATTGGTCAATGCGGAACGA
GTGGTAAAGCTCCGCGGCTTCAAGTATGCAGCGCGATTGACCGTCTCGTTAAATGCATTCACAGGACAGCCTCTAACAAAGATTGGTCAATGCGGAACGA
GTGGTAAAGCTCCGCGGCTTCAAGTATGCAGCGCGATTGACCGTCTCGTTTTACTCTGCTGACAATGATGGCTTACAGCTGATTGGTCAATGCGGAACGA
GTGGTAAAGCTCCGCGGCTTCAAGTATGCAGCGCGATTGACCGTCTCGTTTACGATCTGAAATACATGTGCAGAACATGCGATTGGTCAATGCGGAACGA
GTGGTAAAGCTCCGCGGCTTCAAGTATGCAGCGCGATTGACCGTCTCGTTTTTATTAACGCGCATAGTAACTTCCATATCGATTGGTCAATGCGGAACGA
GTGGTAAAGCTCCGCGGCTTCAAGTATGCAGCGCGATTGACCGTCTCGTTTAGACACCTAAGGGAGGAGGTATAAACATAGATTGGTCAATGCGGAACGA
GTGGTAAAGCTCCGCGGCTTCAAGTATGCAGCGCGATTGACCGTCTCGTTCCTTTGAAAACAGAGTGTTTACTTTATCATGATTGGTCAATGCGGAACGA
GTGGTAAAGCTCCGCGGCTTCAAGTATGCAGCGCGATTGACCGTCTCGTTGGGGCAAAAGATACACAAACGTATAACACCGATTGGTCAATGCGGAACGA
GTGGTAAAGCTCCGCGGCTTCAAGTATGCAGCGCGATTGACCGTCTCGTTTTATTACACAAACGATGAAATCATCATGCCGATTGGTCAATGCGGAACGA
GTGGTAAAGCTCCGCGGCTTCAAGTATGCAGCGCGATTGACCGTCTCGTTTGAATAAGGGGAGACTATGGTAGTATTAAAGATTGGTCAATGCGGAACGA
GTGGTAAAGCTCCGCGGCTTCAAGTATGCAGCGCGATTGACCGTCTCGTTCATCCATTGGGGTCTTGGAACTTATCCCGTGATTGGTCAATGCGGAACGA
GTGGTAAAGCTCCGCGGCTTCAAGTATGCAGCGCGATTGACCGTCTCGTTCTCACTGTGCACAATTTATAAGTTAAACTTGATTGGTCAATGCGGAACGA
GTGGTAAAGCTCCGCGGCTTCAAGTATGCAGCGCGATTGACCGTCTCGTTCACATAAGCATTTTATCATCTAACATCATCGATTGGTCAATGCGGAACGA
GTGGTAAAGCTCCGCGGCTTCAAGTATGCAGCGCGATTGACCGTCTCGTTGCCTAACATAATTCACCTACCTTCATCACAGATTGGTCAATGCGGAACGA
GTGGTAAAGCTCCGCGGCTTCAAGTATGCAGCGCGATTGACCGTCTCGTTGGTCAATAGTAGCTTCATGCTGCATTACAAGATTGGTCAATGCGGAACGA
GTGGTAAAGCTCCGCGGCTTCAAGTATGCAGCGCGATTGACCGTCTCGTTAGATGATCCTCCTTCTGATGTAACACCAGAGATTGGTCAATGCGGAACGA
GTGGTAAAGCTCCGCGGCTTCAAGTATGCAGCGCGATTGACCGTCTCGTTTCAGGACGTGATGATTCAGGACCACCCAAGGATTGGTCAATGCGGAACGA
GTGGTAAAGCTCCGCGGCTTCAAGTATGCAGCGCGATTGACCGTCTCGTTTCAGGACGTGATGATTCAGGACCACCCAAGGATTGGTCAATGCGGAACGA
GTGGTAAAGCTCCGCGGCTTCAAGTATGCAGCGCGATTGACCGTCTCGTTGTCTGCTCCTGACAACCAGCAACAGACATCGATTGGTCAATGCGGAACGA
GTGGTAAAGCTCCGCGGCTTCAAGTATGCAGCGCGATTGACCGTCTCGTTCTATTTGTTAGTTTTTCATCTAACAGGCCCGATTGGTCAATGCGGAACGA
GTGGTAAAGCTCCGCGGCTTCAAGTATGCAGCGCGATTGACCGTCTCGTTGAATTTCCAGCATTTTTGCACTGGGTTTTCGATTGGTCAATGCGGAACGA
GTGGTAAAGCTCCGCGGCTTCAAGTATGCAGCGCGATTGACCGTCTCGTTTTGCTAGAGAGGAGCTGTGTTCATTTGAAGGATTGGTCAATGCGGAACGA
GTGGTAAAGCTCCGCGGCTTCAAGTATGCAGCGCGATTGACCGTCTCGTTTTCCTTGGCTTCCTTCCATTGGATTAGAACGATTGGTCAATGCGGAACGA
GTGGTAAAGCTCCGCGGCTTCAAGTATGCAGCGCGATTGACCGTCTCGTTTTTGACTATTGATACATGTGTATGCTTCACGATTGGTCAATGCGGAACGA
GTGGTAAAGCTCCGCGGCTTCAAGTATGCAGCGCGATTGACCGTCTCGTTATATCTGATATCCTTTTTTCCGCTTCAGCGGATTGGTCAATGCGGAACGA
GTGGTAAAGCTCCGCGGCTTCAAGTATGCAGCGCGATTGACCGTCTCGTTCTTTTCACATAGTCCCATATTTTTTCAGAGGATTGGTCAATGCGGAACGA
GTGGTAAAGCTCCGCGGCTTCAAGTATGCAGCGCGATTGACCGTCTCGTTCTAGTAGCCATATTTTAAAAAAGGAAACCAGATTGGTCAATGCGGAACGA
GTGGTAAAGCTCCGCGGCTTCAAGTATGCAGCGCGATTGACCGTCTCGTTCAACAGACATATAATGTAAGGCATTTCAAAGATTGGTCAATGCGGAACGA
GTGGTAAAGCTCCGCGGCTTCAAGTATGCAGCGCGATTGACCGTCTCGTTTGAAAAGTGGGCAATATAGATCAGTGCTGCGATTGGTCAATGCGGAACGA
GTGGTAAAGCTCCGCGGCTTCAAGTATGCAGCGCGATTGACCGTCTCGTTTACTAAACAGGAGTGAAGGCTGGGAGCAGTGATTGGTCAATGCGGAACGA
GTGGTAAAGCTCCGCGGCTTCAAGTATGCAGCGCGATTGACCGTCTCGTTCCACCAGTAGCAAACTATTATCTATATAACGATTGGTCAATGCGGAACGA
GTGGTAAAGCTCCGCGGCTTCAAGTATGCAGCGCGATTGACCGTCTCGTTGAGAACAGTCTTTAGTAGCACCAAATTCGTGATTGGTCAATGCGGAACGA
GTGGTAAAGCTCCGCGGCTTCAAGTATGCAGCGCGATTGACCGTCTCGTTGTGCAAAGGAGACATGTTTAAGAATGCTCAGATTGGTCAATGCGGAACGA
GTGGTAAAGCTCCGCGGCTTCAAGTATGCAGCGCGATTGACCGTCTCGTTAACCATTAGGGAGAAAGAAACTCTAGCATAGATTGGTCAATGCGGAACGA
GTGGTAAAGCTCCGCGGCTTCAAGTATGCAGCGCGATTGACCGTCTCGTTTCAAACTGCCAGTGGAAGTATAAATCAGAAGATTGGTCAATGCGGAACGA
GTGGTAAAGCTCCGCGGCTTCAAGTATGCAGCGCGATTGACCGTCTCGTTCAGGATGAAGAACTGCAGAACAAGAACATTGATTGGTCAATGCGGAACGA
GTGGTAAAGCTCCGCGGCTTCAAGTATGCAGCGCGATTGACCGTCTCGTTGCTTCCTTATGCTTTTGACTTTAAGTATTAGATTGGTCAATGCGGAACGA
GTGGTAAAGCTCCGCGGCTTCAAGTATGCAGCGCGATTGACCGTCTCGTTGATTCACTGAGAAAAATAAGCTGACATTTTGATTGGTCAATGCGGAACGA
GTGGTAAAGCTCCGCGGCTTCAAGTATGCAGCGCGATTGACCGTCTCGTTACAATAAAAAATAGGCAATGTGAGTTGACTGATTGGTCAATGCGGAACGA
GTGGTAAAGCTCCGCGGCTTCAAGTATGCAGCGCGATTGACCGTCTCGTTCCTACTAATAAGATACATAACATGGCTGTTGATTGGTCAATGCGGAACGA
GTGGTAAAGCTCCGCGGCTTCAAGTATGCAGCGCGATTGACCGTCTCGTTGGGACATTCTTTGGTTGCATAACTGCAGCTGATTGGTCAATGCGGAACGA
GTGGTAAAGCTCCGCGGCTTCAAGTATGCAGCGCGATTGACCGTCTCGTTCCATTTCTTTTTCAAGCTAATGGAACTTAAGATTGGTCAATGCGGAACGA
GTGGTAAAGCTCCGCGGCTTCAAGTATGCAGCGCGATTGACCGTCTCGTTTGGCAGCACAGTATTCCATGACGTAAAGCTGATTGGTCAATGCGGAACGA
GTGGTAAAGCTCCGCGGCTTCAAGTATGCAGCGCGATTGACCGTCTCGTTCTGCAACCTCAGGAGAGCTCAATTTTCTCAGATTGGTCAATGCGGAACGA
GTGGTAAAGCTCCGCGGCTTCAAGTATGCAGCGCGATTGACCGTCTCGTTAGTCCTAATTACTAATTAGATCTATGCTGTGATTGGTCAATGCGGAACGA
GTGGTAAAGCTCCGCGGCTTCAAGTATGCAGCGCGATTGACCGTCTCGTTCTTGAACTGGGAGTCAGATAACCTTGGTTCGATTGGTCAATGCGGAACGA
GTGGTAAAGCTCCGCGGCTTCAAGTATGCAGCGCGATTGACCGTCTCGTTCTAGTTAAAAACACGGTACTGTACCAAGAAGATTGGTCAATGCGGAACGA
GTGGTAAAGCTCCGCGGCTTCAAGTATGCAGCGCGATTGACCGTCTCGTTGAAGTGTTATAAAATACACAGAAAACAACCGATTGGTCAATGCGGAACGA
GTGGTAAAGCTCCGCGGCTTCAAGTATGCAGCGCGATTGACCGTCTCGTTACCTTAGAGAAAAATATTCCACTTTCTTACGATTGGTCAATGCGGAACGA
GTGGTAAAGCTCCGCGGCTTCAAGTATGCAGCGCGATTGACCGTCTCGTTACTGTATTTTCTCGAACAAGAGTTTTAACAGATTGGTCAATGCGGAACGA
GTGGTAAAGCTCCGCGGCTTCAAGTATGCAGCGCGATTGACCGTCTCGTTAAATCACTTTAAGATACAACAGGTATCCTTGATTGGTCAATGCGGAACGA
GTGGTAAAGCTCCGCGGCTTCAAGTATGCAGCGCGATTGACCGTCTCGTTTTCAGATTGTGGCATTGACAGAAAAACATAGATTGGTCAATGCGGAACGA
GTGGTAAAGCTCCGCGGCTTCAAGTATGCAGCGCGATTGACCGTCTCGTTACAGCAATAGAAGTGTAGCTAATTTACTTTGATTGGTCAATGCGGAACGA
GTGGTAAAGCTCCGCGGCTTCAAGTATGCAGCGCGATTGACCGTCTCGTTGGGAACAATAATACAAGTAATCAAGAAGATGATTGGTCAATGCGGAACGA
GTGGTAAAGCTCCGCGGCTTCAAGTATGCAGCGCGATTGACCGTCTCGTTTTTAAATAGCAAGGAAACAGCTCTGAAGCAGATTGGTCAATGCGGAACGA
GTGGTAAAGCTCCGCGGCTTCAAGTATGCAGCGCGATTGACCGTCTCGTTCTCTTAGAAAACCCCCTTAGCCTCTGGGCTGATTGGTCAATGCGGAACGA
GTGGTAAAGCTCCGCGGCTTCAAGTATGCAGCGCGATTGACCGTCTCGTTAATCAAAAACAACTGTGTTGGCAGGGTGCGGATTGGTCAATGCGGAACGA
GTGGTAAAGCTCCGCGGCTTCAAGTATGCAGCGCGATTGACCGTCTCGTTTGTCACAACTCAGGGTAGGGGTGTTACTGGGATTGGTCAATGCGGAACGA
GTGGTAAAGCTCCGCGGCTTCAAGTATGCAGCGCGATTGACCGTCTCGTTACATCTGGCAATTTCTGGAAATATTTTTGCGATTGGTCAATGCGGAACGA
GTGGTAAAGCTCCGCGGCTTCAAGTATGCAGCGCGATTGACCGTCTCGTTGTGGTTCTCAAACCCATACCGCCCACAGGGGATTGGTCAATGCGGAACGA
GTGGTAAAGCTCCGCGGCTTCAAGTATGCAGCGCGATTGACCGTCTCGTTCTCAGTATTCATTATCTACAAATGCCTATTGATTGGTCAATGCGGAACGA
GTGGTAAAGCTCCGCGGCTTCAAGTATGCAGCGCGATTGACCGTCTCGTTGTCTATTTCAACCATTTACTCCTCCACTTAGATTGGTCAATGCGGAACGA
GTGGTAAAGCTCCGCGGCTTCAAGTATGCAGCGCGATTGACCGTCTCGTTTTATATCTCTGTAACTGTACTTAACCACATGATTGGTCAATGCGGAACGA
GTGGTAAAGCTCCGCGGCTTCAAGTATGCAGCGCGATTGACCGTCTCGTTAATTTTTTGCTATTCTTCCACATCTCTTGGGATTGGTCAATGCGGAACGA
GTGGTAAAGCTCCGCGGCTTCAAGTATGCAGCGCGATTGACCGTCTCGTTGGGAAAATACTTGCTATCAACTCTCTAAGGGATTGGTCAATGCGGAACGA
GTGGTAAAGCTCCGCGGCTTCAAGTATGCAGCGCGATTGACCGTCTCGTTAATGACCCAACTCAGAATTGCTGTCTCTCTGATTGGTCAATGCGGAACGA
GTGGTAAAGCTCCGCGGCTTCAAGTATGCAGCGCGATTGACCGTCTCGTTTTCCCCCTCCTCAGCACATTTCCCCCCACCGATTGGTCAATGCGGAACGA
GTGGTAAAGCTCCGCGGCTTCAAGTATGCAGCGCGATTGACCGTCTCGTTTTCCCCCTCCTCAGCACATTTCCCCCCACCGATTGGTCAATGCGGAACGA
GTGGTAAAGCTCCGCGGCTTCAAGTATGCAGCGCGATTGACCGTCTCGTTTAGACATAACCCGTTCCACCACCTAGAATAGATTGGTCAATGCGGAACGA
GTGGTAAAGCTCCGCGGCTTCAAGTATGCAGCGCGATTGACCGTCTCGTTAAGGCACCCAAGGGCTCCTCTACCGTATCTGATTGGTCAATGCGGAACGA
GTGGTAAAGCTCCGCGGCTTCAAGTATGCAGCGCGATTGACCGTCTCGTTCCCATATTCTCTCCAATCATACTTATTATCGATTGGTCAATGCGGAACGA
GTGGTAAAGCTCCGCGGCTTCAAGTATGCAGCGCGATTGACCGTCTCGTTCCAACTAGCATCCTTCTTTCCAATTCTACCGATTGGTCAATGCGGAACGA
GTGGTAAAGCTCCGCGGCTTCAAGTATGCAGCGCGATTGACCGTCTCGTTAGCATAGCATAAAAAGCCTTTCTCGGCCGGGATTGGTCAATGCGGAACGA
GTGGTAAAGCTCCGCGGCTTCAAGTATGCAGCGCGATTGACCGTCTCGTTCTATAATGAAAGGGGGAAAATGAAACATTTGATTGGTCAATGCGGAACGA
GTGGTAAAGCTCCGCGGCTTCAAGTATGCAGCGCGATTGACCGTCTCGTTGCTGATCATATAACTCTACAGACTTTAAAAGATTGGTCAATGCGGAACGA
GTGGTAAAGCTCCGCGGCTTCAAGTATGCAGCGCGATTGACCGTCTCGTTCATTTTTACCATTTCACTGTATCACTATTCGATTGGTCAATGCGGAACGA
GTGGTAAAGCTCCGCGGCTTCAAGTATGCAGCGCGATTGACCGTCTCGTTGAGTTATCTTCTTGAGTTTAATATTCACCAGATTGGTCAATGCGGAACGA
GTGGTAAAGCTCCGCGGCTTCAAGTATGCAGCGCGATTGACCGTCTCGTTATCCCTTCCTATTTTCCTACTTTACAGGCTGATTGGTCAATGCGGAACGA
GTGGTAAAGCTCCGCGGCTTCAAGTATGCAGCGCGATTGACCGTCTCGTTGGTCTCACTCTGTCATTCACACTAGACTGCGATTGGTCAATGCGGAACGA
GTGGTAAAGCTCCGCGGCTTCAAGTATGCAGCGCGATTGACCGTCTCGTTTGCTAATCTCTCTTTTATTTTAAGAGATGGGATTGGTCAATGCGGAACGA
GTGGTAAAGCTCCGCGGCTTCAAGTATGCAGCGCGATTGACCGTCTCGTTGATTAAAAATGGTATTGTATCGGCCGGGTGGATTGGTCAATGCGGAACGA
GTGGTAAAGCTCCGCGGCTTCAAGTATGCAGCGCGATTGACCGTCTCGTTTTTTTGTCTTTCATCATGAAGGATGTCATGGATTGGTCAATGCGGAACGA
GTGGTAAAGCTCCGCGGCTTCAAGTATGCAGCGCGATTGACCGTCTCGTTAGAATTAGATGGTAGATCAGAAAACAAGAAGATTGGTCAATGCGGAACGA
GTGGTAAAGCTCCGCGGCTTCAAGTATGCAGCGCGATTGACCGTCTCGTTCCAGATGACAATGAAATATAATGAGTGTTCGATTGGTCAATGCGGAACGA
GTGGTAAAGCTCCGCGGCTTCAAGTATGCAGCGCGATTGACCGTCTCGTTTGTTCTTTTAAAAATGGAGAAGAGGCCGGGGATTGGTCAATGCGGAACGA
GTGGTAAAGCTCCGCGGCTTCAAGTATGCAGCGCGATTGACCGTCTCGTTAACATCAGACAAATTCAAATCAACTGGCCTGATTGGTCAATGCGGAACGA
GTGGTAAAGCTCCGCGGCTTCAAGTATGCAGCGCGATTGACCGTCTCGTTCAGTGTATACATGCTATATACGCTGCCTGCGATTGGTCAATGCGGAACGA
GTGGTAAAGCTCCGCGGCTTCAAGTATGCAGCGCGATTGACCGTCTCGTTTCCAGCCGTGGACATGAGACATCCCTTTGTGATTGGTCAATGCGGAACGA
GTGGTAAAGCTCCGCGGCTTCAAGTATGCAGCGCGATTGACCGTCTCGTTGTGTGACAAAATCTTGCACTCTCCTGCTCTGATTGGTCAATGCGGAACGA
GTGGTAAAGCTCCGCGGCTTCAAGTATGCAGCGCGATTGACCGTCTCGTTTGGTAAGTTTTAAACTGCACGATTCTGAGTGATTGGTCAATGCGGAACGA
GTGGTAAAGCTCCGCGGCTTCAAGTATGCAGCGCGATTGACCGTCTCGTTTTTCCATGAATTCAGTTACCTGTGGTCAACGATTGGTCAATGCGGAACGA
GTGGTAAAGCTCCGCGGCTTCAAGTATGCAGCGCGATTGACCGTCTCGTTAGTAATCCCACTTTGTCCATGGTTGTTTTGGATTGGTCAATGCGGAACGA
GTGGTAAAGCTCCGCGGCTTCAAGTATGCAGCGCGATTGACCGTCTCGTTGCTAGACAGAGTTTTGAAAAATGCTAATTAGATTGGTCAATGCGGAACGA
GTGGTAAAGCTCCGCGGCTTCAAGTATGCAGCGCGATTGACCGTCTCGTTAAATCAGACAAATTCTACAATGCAAGCACTGATTGGTCAATGCGGAACGA
GTGGTAAAGCTCCGCGGCTTCAAGTATGCAGCGCGATTGACCGTCTCGTTCTCCAGATAAAAATAAAGCTTATTTCCCTAGATTGGTCAATGCGGAACGA
GTGGTAAAGCTCCGCGGCTTCAAGTATGCAGCGCGATTGACCGTCTCGTTCAATTTTGAGGAAGCACAAAGAAACAAATCGATTGGTCAATGCGGAACGA
GTGGTAAAGCTCCGCGGCTTCAAGTATGCAGCGCGATTGACCGTCTCGTTCCTTTTCGATATATACTCAGTAGCCACTACGATTGGTCAATGCGGAACGA
GTGGTAAAGCTCCGCGGCTTCAAGTATGCAGCGCGATTGACCGTCTCGTTCAACATACAAATGTAGGTATCTTTTTGACAGATTGGTCAATGCGGAACGA
GTGGTAAAGCTCCGCGGCTTCAAGTATGCAGCGCGATTGACCGTCTCGTTATATCTTTAATCTTGTGAACAGTGCTACAAGATTGGTCAATGCGGAACGA
GTGGTAAAGCTCCGCGGCTTCAAGTATGCAGCGCGATTGACCGTCTCGTTACCAATTTTCTTCATCACTTAGGTTGATTCGATTGGTCAATGCGGAACGA
GTGGTAAAGCTCCGCGGCTTCAAGTATGCAGCGCGATTGACCGTCTCGTTGTATTATTCCACAGTGTGTATGTATACACAGATTGGTCAATGCGGAACGA
GTGGTAAAGCTCCGCGGCTTCAAGTATGCAGCGCGATTGACCGTCTCGTTACCATTTAAGTTCCCACCTGTAAGTGAGAAGATTGGTCAATGCGGAACGA
GTGGTAAAGCTCCGCGGCTTCAAGTATGCAGCGCGATTGACCGTCTCGTTTCTCCAATGTCTATTATTCTACTCTATTCTGATTGGTCAATGCGGAACGA
GTGGTAAAGCTCCGCGGCTTCAAGTATGCAGCGCGATTGACCGTCTCGTTCAAAGTACTCAATAGGTAATTTTTCAACCCGATTGGTCAATGCGGAACGA
GTGGTAAAGCTCCGCGGCTTCAAGTATGCAGCGCGATTGACCGTCTCGTTGTGGTAAAGTGGGATTTTAGTGTACCCATCGATTGGTCAATGCGGAACGA
GTGGTAAAGCTCCGCGGCTTCAAGTATGCAGCGCGATTGACCGTCTCGTTTACAAGTGCAGATTTCGTACATGCATATATGATTGGTCAATGCGGAACGA
GTGGTAAAGCTCCGCGGCTTCAAGTATGCAGCGCGATTGACCGTCTCGTTCTATGACAGGCTATTTACTAAGTGTTTTAAGATTGGTCAATGCGGAACGA
GTGGTAAAGCTCCGCGGCTTCAAGTATGCAGCGCGATTGACCGTCTCGTTAAGTGAGATACGAAATGGTTTCAATTATTCGATTGGTCAATGCGGAACGA
GTGGTAAAGCTCCGCGGCTTCAAGTATGCAGCGCGATTGACCGTCTCGTTATAAGCAACAGCACCCAGCCTAAAGGTTTTGATTGGTCAATGCGGAACGA
GTGGTAAAGCTCCGCGGCTTCAAGTATGCAGCGCGATTGACCGTCTCGTTTTCCTCTGGGAGCTTCCCTTTGTGGGTAACGATTGGTCAATGCGGAACGA
GTGGTAAAGCTCCGCGGCTTCAAGTATGCAGCGCGATTGACCGTCTCGTTTTTTATTCCTCCTTCGCTTACGAAGCTTAGGATTGGTCAATGCGGAACGA
GTGGTAAAGCTCCGCGGCTTCAAGTATGCAGCGCGATTGACCGTCTCGTTAAAATCTCTTAGCATTTGATTGTCCGTAAAGATTGGTCAATGCGGAACGA
GTGGTAAAGCTCCGCGGCTTCAAGTATGCAGCGCGATTGACCGTCTCGTTGTTAATATTCCTCCAACCCTTTATTTTGAGGATTGGTCAATGCGGAACGA
GTGGTAAAGCTCCGCGGCTTCAAGTATGCAGCGCGATTGACCGTCTCGTTTGTCCTTTTTTGAACTTTGTTGGTTTAAAGGATTGGTCAATGCGGAACGA
GTGGTAAAGCTCCGCGGCTTCAAGTATGCAGCGCGATTGACCGTCTCGTTTTGCATCGATCCCTTAACCATTATGTAATGGATTGGTCAATGCGGAACGA
GTGGTAAAGCTCCGCGGCTTCAAGTATGCAGCGCGATTGACCGTCTCGTTGGAAGCATATACATTTAAAATAGCTCTTCTGATTGGTCAATGCGGAACGA
GTGGTAAAGCTCCGCGGCTTCAAGTATGCAGCGCGATTGACCGTCTCGTTGCCTGAAATTGAATAGAAGGAAAGTATTATGATTGGTCAATGCGGAACGA
GTGGTAAAGCTCCGCGGCTTCAAGTATGCAGCGCGATTGACCGTCTCGTTGCCTGAAATTGAATAGAAGGAAAGTATTATGATTGGTCAATGCGGAACGA
GTGGTAAAGCTCCGCGGCTTCAAGTATGCAGCGCGATTGACCGTCTCGTTTTTGGCTGGTTCCATTTGTAACTTAAGAAAGATTGGTCAATGCGGAACGA
GTGGTAAAGCTCCGCGGCTTCAAGTATGCAGCGCGATTGACCGTCTCGTTCTGGAAAAACAATGGGTAAGCAATAACATAGATTGGTCAATGCGGAACGA
GTGGTAAAGCTCCGCGGCTTCAAGTATGCAGCGCGATTGACCGTCTCGTTGATGCAAATGGAACTCTTACTGAAATTAAAGATTGGTCAATGCGGAACGA
GTGGTAAAGCTCCGCGGCTTCAAGTATGCAGCGCGATTGACCGTCTCGTTCATTTCCTTTCTCCGAAACTAAAAAATATCGATTGGTCAATGCGGAACGA
GTGGTAAAGCTCCGCGGCTTCAAGTATGCAGCGCGATTGACCGTCTCGTTCAAAGGATTGGAGATGAATCCATTTCTCCAGATTGGTCAATGCGGAACGA
GTGGTAAAGCTCCGCGGCTTCAAGTATGCAGCGCGATTGACCGTCTCGTTGACTAGAGCTTAAACTGTCTGAATTTTATTGATTGGTCAATGCGGAACGA
GTGGTAAAGCTCCGCGGCTTCAAGTATGCAGCGCGATTGACCGTCTCGTTCATCATGCAATTCCAAATTAAATCAAGTTGGATTGGTCAATGCGGAACGA
GTGGTAAAGCTCCGCGGCTTCAAGTATGCAGCGCGATTGACCGTCTCGTTAGAACTGGATGTGAACCCAAATCTGACACCGATTGGTCAATGCGGAACGA
GTGGTAAAGCTCCGCGGCTTCAAGTATGCAGCGCGATTGACCGTCTCGTTCCACTGCACACATGAAGAAACAACTCAGATGATTGGTCAATGCGGAACGA
GTGGTAAAGCTCCGCGGCTTCAAGTATGCAGCGCGATTGACCGTCTCGTTATCTCATGAAATCTTCATCTTGGTATTGTCGATTGGTCAATGCGGAACGA
GTGGTAAAGCTCCGCGGCTTCAAGTATGCAGCGCGATTGACCGTCTCGTTCCACTCTGAAAAATAGATGTCTACACTAGAGATTGGTCAATGCGGAACGA
GTGGTAAAGCTCCGCGGCTTCAAGTATGCAGCGCGATTGACCGTCTCGTTCCCGACCTATATCTTTTGATATATACATCAGATTGGTCAATGCGGAACGA
GTGGTAAAGCTCCGCGGCTTCAAGTATGCAGCGCGATTGACCGTCTCGTTGATTCCCAACCCCAAACTGTATTTCTGAAAGATTGGTCAATGCGGAACGA
GTGGTAAAGCTCCGCGGCTTCAAGTATGCAGCGCGATTGACCGTCTCGTTCGGACCAAAGGAGAAGTCTGGATCACTTAAGATTGGTCAATGCGGAACGA
GTGGTAAAGCTCCGCGGCTTCAAGTATGCAGCGCGATTGACCGTCTCGTTCATCCCTCAGCTGTTTTATTCACACTATCTGATTGGTCAATGCGGAACGA
GTGGTAAAGCTCCGCGGCTTCAAGTATGCAGCGCGATTGACCGTCTCGTTAACCTTTTCCTCTGCAATATATTGATGCCCGATTGGTCAATGCGGAACGA
GTGGTAAAGCTCCGCGGCTTCAAGTATGCAGCGCGATTGACCGTCTCGTTTAAGAGTAGCTGCAAATCCACTCCTGGAAAGATTGGTCAATGCGGAACGA
GTGGTAAAGCTCCGCGGCTTCAAGTATGCAGCGCGATTGACCGTCTCGTTGCAAAATTTTGTATTTTTGTAGAGACAGGGGATTGGTCAATGCGGAACGA
GTGGTAAAGCTCCGCGGCTTCAAGTATGCAGCGCGATTGACCGTCTCGTTTGGAAAAGACCATCTATCCAACATAATAGAGATTGGTCAATGCGGAACGA
GTGGTAAAGCTCCGCGGCTTCAAGTATGCAGCGCGATTGACCGTCTCGTTGAGGTAGAGGGAGCCTCATTTGTAAAATGAGATTGGTCAATGCGGAACGA
GTGGTAAAGCTCCGCGGCTTCAAGTATGCAGCGCGATTGACCGTCTCGTTTAGATGTCAGACGTGTGTGCATCTATATGCGATTGGTCAATGCGGAACGA
GTGGTAAAGCTCCGCGGCTTCAAGTATGCAGCGCGATTGACCGTCTCGTTTATAACCCAAGTGGTGAAATGAGGTAGCTGGATTGGTCAATGCGGAACGA
GTGGTAAAGCTCCGCGGCTTCAAGTATGCAGCGCGATTGACCGTCTCGTTCGGATTGAAAATTGTACAACAGATGTAAATGATTGGTCAATGCGGAACGA
GTGGTAAAGCTCCGCGGCTTCAAGTATGCAGCGCGATTGACCGTCTCGTTGTGAAGTGGTAGAAGGAAGGTTATCTGAAAGATTGGTCAATGCGGAACGA
GTGGTAAAGCTCCGCGGCTTCAAGTATGCAGCGCGATTGACCGTCTCGTTGCATCAAAAGGGTTGCAGCTCATGAATTATGATTGGTCAATGCGGAACGA
GTGGTAAAGCTCCGCGGCTTCAAGTATGCAGCGCGATTGACCGTCTCGTTTAAATGTGGCACTTTACTTTGAAAAAGACCGATTGGTCAATGCGGAACGA
GTGGTAAAGCTCCGCGGCTTCAAGTATGCAGCGCGATTGACCGTCTCGTTGCACAGTTTGACATGTTAAATAATAAATGCGATTGGTCAATGCGGAACGA
GTGGTAAAGCTCCGCGGCTTCAAGTATGCAGCGCGATTGACCGTCTCGTTTAGAAGCACAACATTCAAAAATTTCATCAGGATTGGTCAATGCGGAACGA
GTGGTAAAGCTCCGCGGCTTCAAGTATGCAGCGCGATTGACCGTCTCGTTAACACCATAGAACTCATAGGAAAAATGAGGGATTGGTCAATGCGGAACGA
GTGGTAAAGCTCCGCGGCTTCAAGTATGCAGCGCGATTGACCGTCTCGTTAAACCACCAAACTATGTAAAATTGTGCAATGATTGGTCAATGCGGAACGA
GTGGTAAAGCTCCGCGGCTTCAAGTATGCAGCGCGATTGACCGTCTCGTTTTCCTCAATAATGTAACATATGGGTTCCTAGATTGGTCAATGCGGAACGA
GTGGTAAAGCTCCGCGGCTTCAAGTATGCAGCGCGATTGACCGTCTCGTTGTGAATGAATTAGTACTTTTTACAGGATGAGATTGGTCAATGCGGAACGA
GTGGTAAAGCTCCGCGGCTTCAAGTATGCAGCGCGATTGACCGTCTCGTTCTTAATATTTACATCACCCCAGAAATGTTTGATTGGTCAATGCGGAACGA
GTGGTAAAGCTCCGCGGCTTCAAGTATGCAGCGCGATTGACCGTCTCGTTAGACATAAGTGCTTTATGCCCATTTAACTCGATTGGTCAATGCGGAACGA
GTGGTAAAGCTCCGCGGCTTCAAGTATGCAGCGCGATTGACCGTCTCGTTGACACATGGTAATAGTAATCAGTAATAACTGATTGGTCAATGCGGAACGA
GTGGTAAAGCTCCGCGGCTTCAAGTATGCAGCGCGATTGACCGTCTCGTTGTTCATCAATGCACTACTTATTACAGTTCCGATTGGTCAATGCGGAACGA
GTGGTAAAGCTCCGCGGCTTCAAGTATGCAGCGCGATTGACCGTCTCGTTAGCTTCATGGAGACAGGTCCCTTATCTGTCGATTGGTCAATGCGGAACGA
GTGGTAAAGCTCCGCGGCTTCAAGTATGCAGCGCGATTGACCGTCTCGTTCGGTTACTAGCCAAAATGTATATTAATAGAGATTGGTCAATGCGGAACGA
GTGGTAAAGCTCCGCGGCTTCAAGTATGCAGCGCGATTGACCGTCTCGTTAACAGCACAACTTTTCTGTGGGGCAAGGGCGATTGGTCAATGCGGAACGA
GTGGTAAAGCTCCGCGGCTTCAAGTATGCAGCGCGATTGACCGTCTCGTTCTTTGACTTGTGGATGGATCTTAAAATATTGATTGGTCAATGCGGAACGA
GTGGTAAAGCTCCGCGGCTTCAAGTATGCAGCGCGATTGACCGTCTCGTTACTGCTGAGAAAGCTGTTTTAAGTGAAATGGATTGGTCAATGCGGAACGA
GTGGTAAAGCTCCGCGGCTTCAAGTATGCAGCGCGATTGACCGTCTCGTTCACCCAGCCAAAAACAATAATTCAATAAAAGATTGGTCAATGCGGAACGA
GTGGTAAAGCTCCGCGGCTTCAAGTATGCAGCGCGATTGACCGTCTCGTTAGAGAGTTCTGTAGGTTACTATTAGGTCTGGATTGGTCAATGCGGAACGA
GTGGTAAAGCTCCGCGGCTTCAAGTATGCAGCGCGATTGACCGTCTCGTTGAGAAGAACGTATATTCTGTTGATCTGTGGGATTGGTCAATGCGGAACGA
GTGGTAAAGCTCCGCGGCTTCAAGTATGCAGCGCGATTGACCGTCTCGTTTGGGGTTTTGAGTGAATAAGTGTGATGTGCGATTGGTCAATGCGGAACGA
GTGGTAAAGCTCCGCGGCTTCAAGTATGCAGCGCGATTGACCGTCTCGTTCAGAGATTTCTGGTACGTTGTCTCTTTGTTGATTGGTCAATGCGGAACGA
GTGGTAAAGCTCCGCGGCTTCAAGTATGCAGCGCGATTGACCGTCTCGTTATTTAGTGATATAAATTCCCCTCTAAACACGATTGGTCAATGCGGAACGA
GTGGTAAAGCTCCGCGGCTTCAAGTATGCAGCGCGATTGACCGTCTCGTTGATATCAGGGTGTTCATTTTAGATCTTTCCGATTGGTCAATGCGGAACGA
GTGGTAAAGCTCCGCGGCTTCAAGTATGCAGCGCGATTGACCGTCTCGTTGAATTTGTTTGCTCTTTTTCTCTAGTTCTTGATTGGTCAATGCGGAACGA
GTGGTAAAGCTCCGCGGCTTCAAGTATGCAGCGCGATTGACCGTCTCGTTGAATTTGTTTGCTCTTTTTCTCTAGTTCTTGATTGGTCAATGCGGAACGA
GTGGTAAAGCTCCGCGGCTTCAAGTATGCAGCGCGATTGACCGTCTCGTTATTTTTGGAGAGGTTTTCATGTCTCTATCTGATTGGTCAATGCGGAACGA
GTGGTAAAGCTCCGCGGCTTCAAGTATGCAGCGCGATTGACCGTCTCGTTGCTCATGGTCTATTTTGTTAATCTTTTCAAGATTGGTCAATGCGGAACGA
GTGGTAAAGCTCCGCGGCTTCAAGTATGCAGCGCGATTGACCGTCTCGTTTAGGAAGGAATCCTTCTTTTTCTATTGCTTGATTGGTCAATGCGGAACGA
GTGGTAAAGCTCCGCGGCTTCAAGTATGCAGCGCGATTGACCGTCTCGTTAAATCCCCCGCCTTCTACATTTTGGTCTCAGATTGGTCAATGCGGAACGA
GTGGTAAAGCTCCGCGGCTTCAAGTATGCAGCGCGATTGACCGTCTCGTTGGGTTCCTTTGGCTTGGGGAAGGGAGATCTGATTGGTCAATGCGGAACGA
GTGGTAAAGCTCCGCGGCTTCAAGTATGCAGCGCGATTGACCGTCTCGTTGTAGTATCTGTGCCGGATAGCATAGACTCAGATTGGTCAATGCGGAACGA
GTGGTAAAGCTCCGCGGCTTCAAGTATGCAGCGCGATTGACCGTCTCGTTACACTAAGGAATCTCCGGGTCTGCGGACTGGATTGGTCAATGCGGAACGA
GTGGTAAAGCTCCGCGGCTTCAAGTATGCAGCGCGATTGACCGTCTCGTTTTCAGACCTAGCAGGCAGGAACATTTAAGTGATTGGTCAATGCGGAACGA
GTGGTAAAGCTCCGCGGCTTCAAGTATGCAGCGCGATTGACCGTCTCGTTACTTTTCTACTCTCTTCTTTTGCAGACTTGGATTGGTCAATGCGGAACGA
GTGGTAAAGCTCCGCGGCTTCAAGTATGCAGCGCGATTGACCGTCTCGTTCCATTTCTCCCACCTTCCTACCCATTTAACGATTGGTCAATGCGGAACGA
GTGGTAAAGCTCCGCGGCTTCAAGTATGCAGCGCGATTGACCGTCTCGTTTCCAACTTGGTAACCTTTAACCAATATCTCGATTGGTCAATGCGGAACGA
GTGGTAAAGCTCCGCGGCTTCAAGTATGCAGCGCGATTGACCGTCTCGTTTAGATCTCTAGACCTAGTCATCCTACGTGAGATTGGTCAATGCGGAACGA
GTGGTAAAGCTCCGCGGCTTCAAGTATGCAGCGCGATTGACCGTCTCGTTCAGTATTATTAACTATAGTGTTCATGCTGTGATTGGTCAATGCGGAACGA
GTGGTAAAGCTCCGCGGCTTCAAGTATGCAGCGCGATTGACCGTCTCGTTTACTCTTTTAACAACTTTCCAGTACATGATGATTGGTCAATGCGGAACGA
GTGGTAAAGCTCCGCGGCTTCAAGTATGCAGCGCGATTGACCGTCTCGTTTTTTCTGTGTGTGCTGAAAACACCTGAAATGATTGGTCAATGCGGAACGA
GTGGTAAAGCTCCGCGGCTTCAAGTATGCAGCGCGATTGACCGTCTCGTTCAAAATGTCCCATCTCCACATATAGTTATCGATTGGTCAATGCGGAACGA
GTGGTAAAGCTCCGCGGCTTCAAGTATGCAGCGCGATTGACCGTCTCGTTCTCAATCAATCAATCAATAAAGTGTACAACGATTGGTCAATGCGGAACGA
GTGGTAAAGCTCCGCGGCTTCAAGTATGCAGCGCGATTGACCGTCTCGTTAGGTCAAGCAGGCAGTGAACTGTGATCATGGATTGGTCAATGCGGAACGA
GTGGTAAAGCTCCGCGGCTTCAAGTATGCAGCGCGATTGACCGTCTCGTTATGTATATATTTAAAGGGTATGGCCAGGCGGATTGGTCAATGCGGAACGA
GTGGTAAAGCTCCGCGGCTTCAAGTATGCAGCGCGATTGACCGTCTCGTTCCCTGAGAGTAATTGTTAAATGGAAAATTTGATTGGTCAATGCGGAACGA
GTGGTAAAGCTCCGCGGCTTCAAGTATGCAGCGCGATTGACCGTCTCGTTAAGAGCAAAATACTTAAACAGTGAGTTTTGGATTGGTCAATGCGGAACGA
GTGGTAAAGCTCCGCGGCTTCAAGTATGCAGCGCGATTGACCGTCTCGTTAGCACTACATAGAACACCAAGATCAAAGTAGATTGGTCAATGCGGAACGA
GTGGTAAAGCTCCGCGGCTTCAAGTATGCAGCGCGATTGACCGTCTCGTTAAGCAGTCATATGGAGATGAAAGTATATTTGATTGGTCAATGCGGAACGA
GTGGTAAAGCTCCGCGGCTTCAAGTATGCAGCGCGATTGACCGTCTCGTTGTTCATAATGTGGTGAACAGCTTTTTGTTAGATTGGTCAATGCGGAACGA
GTGGTAAAGCTCCGCGGCTTCAAGTATGCAGCGCGATTGACCGTCTCGTTTTACTATATGATTATTGTGTGTATTCAGGGGATTGGTCAATGCGGAACGA
GTGGTAAAGCTCCGCGGCTTCAAGTATGCAGCGCGATTGACCGTCTCGTTGATGAATTTTGTCTTGTTTATTCAACAAGCGATTGGTCAATGCGGAACGA
GTGGTAAAGCTCCGCGGCTTCAAGTATGCAGCGCGATTGACCGTCTCGTTGATAACAGAAGTTCAAGGAAAAGTTCAAAAGATTGGTCAATGCGGAACGA
GTGGTAAAGCTCCGCGGCTTCAAGTATGCAGCGCGATTGACCGTCTCGTTAGCATCTTTCTGTTGTTCATGTATTAAGTTGATTGGTCAATGCGGAACGA
GTGGTAAAGCTCCGCGGCTTCAAGTATGCAGCGCGATTGACCGTCTCGTTTCATATTTTACTTTGTACTACATAGATCCGGATTGGTCAATGCGGAACGA
GTGGTAAAGCTCCGCGGCTTCAAGTATGCAGCGCGATTGACCGTCTCGTTATAAAAAAGTCAAATAGCCTGGGCGCAGTGGATTGGTCAATGCGGAACGA
GTGGTAAAGCTCCGCGGCTTCAAGTATGCAGCGCGATTGACCGTCTCGTTCCCCGTTATACTATTTTCTTATTTCTGAATGATTGGTCAATGCGGAACGA
GTGGTAAAGCTCCGCGGCTTCAAGTATGCAGCGCGATTGACCGTCTCGTTGCCCAACCCATTATACTATTTTCTTTTTTCGATTGGTCAATGCGGAACGA
GTGGTAAAGCTCCGCGGCTTCAAGTATGCAGCGCGATTGACCGTCTCGTTTTAGTAGAAACAAGAGTTCACCATGTTGGCGATTGGTCAATGCGGAACGA
GTGGTAAAGCTCCGCGGCTTCAAGTATGCAGCGCGATTGACCGTCTCGTTGTACTTAGGGGGTTTCGTTATTTTATATATGATTGGTCAATGCGGAACGA
GTGGTAAAGCTCCGCGGCTTCAAGTATGCAGCGCGATTGACCGTCTCGTTACTGCAAGATGATAATTGTTGAAGCTGGGTGATTGGTCAATGCGGAACGA
GTGGTAAAGCTCCGCGGCTTCAAGTATGCAGCGCGATTGACCGTCTCGTTCTGAAGGGTAAGTGTTAACCAAATTCAACTGATTGGTCAATGCGGAACGA
GTGGTAAAGCTCCGCGGCTTCAAGTATGCAGCGCGATTGACCGTCTCGTTCCATAGTATAGTTTGTTCAAAAAACACTTCGATTGGTCAATGCGGAACGA
GTGGTAAAGCTCCGCGGCTTCAAGTATGCAGCGCGATTGACCGTCTCGTTTACAATTATGATGTGTACTGGCACCAGAAGGATTGGTCAATGCGGAACGA
GTGGTAAAGCTCCGCGGCTTCAAGTATGCAGCGCGATTGACCGTCTCGTTTTTATTTTTGAAACGGAATCTCATTCTGTCGATTGGTCAATGCGGAACGA
GTGGTAAAGCTCCGCGGCTTCAAGTATGCAGCGCGATTGACCGTCTCGTTATCGGATTCATCTCCTGAGGTTACAGTTACGATTGGTCAATGCGGAACGA
GTGGTAAAGCTCCGCGGCTTCAAGTATGCAGCGCGATTGACCGTCTCGTTGGATGATTACTCTTTATCTCCCTAAAGATAGATTGGTCAATGCGGAACGA
GTGGTAAAGCTCCGCGGCTTCAAGTATGCAGCGCGATTGACCGTCTCGTTCATCTGAGAATCTTTGTGCTATTTTTACAAGATTGGTCAATGCGGAACGA
GTGGTAAAGCTCCGCGGCTTCAAGTATGCAGCGCGATTGACCGTCTCGTTATGTTACCCCTTGCTGCATCTGGATGAAGCGATTGGTCAATGCGGAACGA
GTGGTAAAGCTCCGCGGCTTCAAGTATGCAGCGCGATTGACCGTCTCGTTCTGCAATTTACTCTGAAACAATTCAGAAAAGATTGGTCAATGCGGAACGA
GTGGTAAAGCTCCGCGGCTTCAAGTATGCAGCGCGATTGACCGTCTCGTTTAAAGTATTTGGGAGTAAAGGGACATCATGGATTGGTCAATGCGGAACGA
GTGGTAAAGCTCCGCGGCTTCAAGTATGCAGCGCGATTGACCGTCTCGTTCAGACTATTCCTAGTTTCGAGAAATATGTAGATTGGTCAATGCGGAACGA
GTGGTAAAGCTCCGCGGCTTCAAGTATGCAGCGCGATTGACCGTCTCGTTTAATTTTGCTAACTATACTGGGATCATGTAGATTGGTCAATGCGGAACGA
GTGGTAAAGCTCCGCGGCTTCAAGTATGCAGCGCGATTGACCGTCTCGTTTCTATGTTGAGAAGACTGGTCTTGAATTCCGATTGGTCAATGCGGAACGA
GTGGTAAAGCTCCGCGGCTTCAAGTATGCAGCGCGATTGACCGTCTCGTTCGGCTAATTTAGTACTTTTGTTTGTTTGTTGATTGGTCAATGCGGAACGA
GTGGTAAAGCTCCGCGGCTTCAAGTATGCAGCGCGATTGACCGTCTCGTTCGGCTAATTTAGTACTTTTGTTTGTTTGTTGATTGGTCAATGCGGAACGA
GTGGTAAAGCTCCGCGGCTTAAGTCGTACGCCGATGCGCAGCAATTCACTGACCTTCTTCCAAATAGAAAATGCTAATATGATTGGTCAATGCGGAACGA
GTGGTAAAGCTCCGCGGCTTAAGTCGTACGCCGATGCGCAGCAATTCACTCACAATAGTTATACAGTATTTGTCCAGAAAGATTGGTCAATGCGGAACGA
GTGGTAAAGCTCCGCGGCTTAAGTCGTACGCCGATGCGCAGCAATTCACTCATACAAAATGCACAATAGTAGCTGGGCATGATTGGTCAATGCGGAACGA
GTGGTAAAGCTCCGCGGCTTAAGTCGTACGCCGATGCGCAGCAATTCACTTTTTACAAGATCATCAAGCCACAAAAGCTAGATTGGTCAATGCGGAACGA
GTGGTAAAGCTCCGCGGCTTAAGTCGTACGCCGATGCGCAGCAATTCACTTATCAGGCCCATTCACAAAGGCACATGTACGATTGGTCAATGCGGAACGA
GTGGTAAAGCTCCGCGGCTTAAGTCGTACGCCGATGCGCAGCAATTCACTAGGCAGGGAAACAGGTGTTGGCAAACATCTGATTGGTCAATGCGGAACGA
GTGGTAAAGCTCCGCGGCTTAAGTCGTACGCCGATGCGCAGCAATTCACTTTAAAAATAGGTATAATGAGGCCAGGCATGGATTGGTCAATGCGGAACGA
GTGGTAAAGCTCCGCGGCTTAAGTCGTACGCCGATGCGCAGCAATTCACTCAACATGAGTATACTTAAGAGCACTAAGCTGATTGGTCAATGCGGAACGA
GTGGTAAAGCTCCGCGGCTTAAGTCGTACGCCGATGCGCAGCAATTCACTCACGAAAAGATTCTACAGATCTGTTGTGCAGATTGGTCAATGCGGAACGA
GTGGTAAAGCTCCGCGGCTTAAGTCGTACGCCGATGCGCAGCAATTCACTTAGTGTTTAGTGGATACAGAGTTTCAGTTTGATTGGTCAATGCGGAACGA
GTGGTAAAGCTCCGCGGCTTAAGTCGTACGCCGATGCGCAGCAATTCACTAGGTGGCTAACAAAGGTTGACGGAGAGGATGATTGGTCAATGCGGAACGA
GTGGTAAAGCTCCGCGGCTTAAGTCGTACGCCGATGCGCAGCAATTCACTAGTAGTCGAAACATAGAAACAAAAAGTAGAGATTGGTCAATGCGGAACGA
GTGGTAAAGCTCCGCGGCTTAAGTCGTACGCCGATGCGCAGCAATTCACTTTAAGGAAGATAAACCAGTCACAAAAGGATGATTGGTCAATGCGGAACGA
GTGGTAAAGCTCCGCGGCTTAAGTCGTACGCCGATGCGCAGCAATTCACTATAGGTTATGTAGTAGTGAAGCCAGGGCTTGATTGGTCAATGCGGAACGA
GTGGTAAAGCTCCGCGGCTTAAGTCGTACGCCGATGCGCAGCAATTCACTTATTTGATACACGTGTAATTGTGTTACTTGGATTGGTCAATGCGGAACGA
GTGGTAAAGCTCCGCGGCTTAAGTCGTACGCCGATGCGCAGCAATTCACTCTTCTCAGACTGAATAATTTCTTTCTTCTTGATTGGTCAATGCGGAACGA
GTGGTAAAGCTCCGCGGCTTAAGTCGTACGCCGATGCGCAGCAATTCACTGGTTCTGTTCACTTTTCTTCATTCTTTTTTGATTGGTCAATGCGGAACGA
GTGGTAAAGCTCCGCGGCTTAAGTCGTACGCCGATGCGCAGCAATTCACTGTATGCTTCATGGTTTCCCATAGGTCTCTTGATTGGTCAATGCGGAACGA
GTGGTAAAGCTCCGCGGCTTAAGTCGTACGCCGATGCGCAGCAATTCACTCTCCTTCTGGGACTCTCATTACATGTATATGATTGGTCAATGCGGAACGA
GTGGTAAAGCTCCGCGGCTTAAGTCGTACGCCGATGCGCAGCAATTCACTCATCTTTTATGACATTTGAGCCACTTTATTGATTGGTCAATGCGGAACGA
GTGGTAAAGCTCCGCGGCTTAAGTCGTACGCCGATGCGCAGCAATTCACTGTTTGTTGAGCTTCTTAGATGTCGATATTCGATTGGTCAATGCGGAACGA
GTGGTAAAGCTCCGCGGCTTAAGTCGTACGCCGATGCGCAGCAATTCACTTGTGGACCTCTTTGTGCTTATTTTACTTGGGATTGGTCAATGCGGAACGA
GTGGTAAAGCTCCGCGGCTTAAGTCGTACGCCGATGCGCAGCAATTCACTCTTCCAACAGTTTGATTGTAACGTGGCTTGGATTGGTCAATGCGGAACGA
GTGGTAAAGCTCCGCGGCTTAAGTCGTACGCCGATGCGCAGCAATTCACTTTCAAGATTCTCTCTCTGTCTGTCTTTCTCGATTGGTCAATGCGGAACGA
GTGGTAAAGCTCCGCGGCTTAAGTCGTACGCCGATGCGCAGCAATTCACTAATTGGCTGTTAATTTTATAGAAGGTCCCTGATTGGTCAATGCGGAACGA
GTGGTAAAGCTCCGCGGCTTAAGTCGTACGCCGATGCGCAGCAATTCACTTGCTTTCTAACGTTCGTGATTTGTAACGAGGATTGGTCAATGCGGAACGA
GTGGTAAAGCTCCGCGGCTTAAGTCGTACGCCGATGCGCAGCAATTCACTTTCTTTCAACACATGAAATATGTCATTCCAGATTGGTCAATGCGGAACGA
GTGGTAAAGCTCCGCGGCTTAAGTCGTACGCCGATGCGCAGCAATTCACTTGTGCCAAATATGGAATTCTTGATTGACTTGATTGGTCAATGCGGAACGA
GTGGTAAAGCTCCGCGGCTTAAGTCGTACGCCGATGCGCAGCAATTCACTGGCAATGTCTTATTTTTTCCTTCATTTTTGGATTGGTCAATGCGGAACGA
GTGGTAAAGCTCCGCGGCTTAAGTCGTACGCCGATGCGCAGCAATTCACTTACCTGAAACAAACTCAACTTTTGTTTATCGATTGGTCAATGCGGAACGA
GTGGTAAAGCTCCGCGGCTTAAGTCGTACGCCGATGCGCAGCAATTCACTAAGCTACAGTGTAGTGTACTTTTTGTTTAGGATTGGTCAATGCGGAACGA
GTGGTAAAGCTCCGCGGCTTAAGTCGTACGCCGATGCGCAGCAATTCACTACTAGCGTTCTTTATTTCTTCACATGGTTTGATTGGTCAATGCGGAACGA
GTGGTAAAGCTCCGCGGCTTAAGTCGTACGCCGATGCGCAGCAATTCACTGGCCAATATTTGCTTTTATATTTACCTATGGATTGGTCAATGCGGAACGA
GTGGTAAAGCTCCGCGGCTTAAGTCGTACGCCGATGCGCAGCAATTCACTACTTCATGTAAATTCAAGAATTGCCCGTATGATTGGTCAATGCGGAACGA
GTGGTAAAGCTCCGCGGCTTAAGTCGTACGCCGATGCGCAGCAATTCACTCCAAAAGAACATTCACGGTCTGGGGGAAAGGATTGGTCAATGCGGAACGA
GTGGTAAAGCTCCGCGGCTTAAGTCGTACGCCGATGCGCAGCAATTCACTCTGGCTTCAACTATTTAAATAGTTTCTGATGATTGGTCAATGCGGAACGA
GTGGTAAAGCTCCGCGGCTTAAGTCGTACGCCGATGCGCAGCAATTCACTCCTCCTTTCACTGCCCTGTTATATTCAACAGATTGGTCAATGCGGAACGA
GTGGTAAAGCTCCGCGGCTTAAGTCGTACGCCGATGCGCAGCAATTCACTTAGGATAAAATTAGAGACAGACTGCTTAGAGATTGGTCAATGCGGAACGA
GTGGTAAAGCTCCGCGGCTTAAGTCGTACGCCGATGCGCAGCAATTCACTTTAAACATCTTGCATGTCAGCTTCCAAGCTGATTGGTCAATGCGGAACGA
GTGGTAAAGCTCCGCGGCTTAAGTCGTACGCCGATGCGCAGCAATTCACTCTTATTCCCATTTTACAGATGGAAAAATAGGATTGGTCAATGCGGAACGA
GTGGTAAAGCTCCGCGGCTTAAGTCGTACGCCGATGCGCAGCAATTCACTCCTTCAGAATACCTTTAGACTTTATCAATAGATTGGTCAATGCGGAACGA
GTGGTAAAGCTCCGCGGCTTAAGTCGTACGCCGATGCGCAGCAATTCACTTTTAAGAACCATTGTTACAAACATGTTACCGATTGGTCAATGCGGAACGA
GTGGTAAAGCTCCGCGGCTTAAGTCGTACGCCGATGCGCAGCAATTCACTTACTAAAAATACAAACAATTAGCCGCACATGATTGGTCAATGCGGAACGA
GTGGTAAAGCTCCGCGGCTTAAGTCGTACGCCGATGCGCAGCAATTCACTTTTTCACTCTTAAAAATTAACAGCCGGGCGGATTGGTCAATGCGGAACGA
GTGGTAAAGCTCCGCGGCTTAAGTCGTACGCCGATGCGCAGCAATTCACTCAGTTCTCAAACCATTTAGTCGCAGCACCTGATTGGTCAATGCGGAACGA
GTGGTAAAGCTCCGCGGCTTAAGTCGTACGCCGATGCGCAGCAATTCACTTCACAGTTCAGTGTTCATTCCTCTATACAAGATTGGTCAATGCGGAACGA
GTGGTAAAGCTCCGCGGCTTAAGTCGTACGCCGATGCGCAGCAATTCACTCAGAGCTATAACTGAAAAACCAAGGCTTGGGATTGGTCAATGCGGAACGA
GTGGTAAAGCTCCGCGGCTTAAGTCGTACGCCGATGCGCAGCAATTCACTATGATTTGTCCACAGTCATACAATCAAGCAGATTGGTCAATGCGGAACGA
GTGGTAAAGCTCCGCGGCTTAAGTCGTACGCCGATGCGCAGCAATTCACTAATGCTACAGACCATCTAGTCTTGTTCGTTGATTGGTCAATGCGGAACGA
GTGGTAAAGCTCCGCGGCTTAAGTCGTACGCCGATGCGCAGCAATTCACTATGTGTGCAGACGACATAAGACCAACTTGAGATTGGTCAATGCGGAACGA
GTGGTAAAGCTCCGCGGCTTAAGTCGTACGCCGATGCGCAGCAATTCACTCAACATGCTTGGAAATGTATATGTGTATAAGATTGGTCAATGCGGAACGA
GTGGTAAAGCTCCGCGGCTTAAGTCGTACGCCGATGCGCAGCAATTCACTCATCAAGTTATTTGCTTTCCTAGATGTTTTGATTGGTCAATGCGGAACGA
GTGGTAAAGCTCCGCGGCTTAAGTCGTACGCCGATGCGCAGCAATTCACTTAAGTATTTTCTTTCCTATATGCTAGGCTAGATTGGTCAATGCGGAACGA
GTGGTAAAGCTCCGCGGCTTAAGTCGTACGCCGATGCGCAGCAATTCACTCTTAACCACTAATCTGTATGGCCATCCTATGATTGGTCAATGCGGAACGA
GTGGTAAAGCTCCGCGGCTTAAGTCGTACGCCGATGCGCAGCAATTCACTACAGTAGTGGAGCCGAGATTCACCAGACACGATTGGTCAATGCGGAACGA
GTGGTAAAGCTCCGCGGCTTAAGTCGTACGCCGATGCGCAGCAATTCACTTCCAGATGAGGAAACCAAGACACAAAGTCCGATTGGTCAATGCGGAACGA
GTGGTAAAGCTCCGCGGCTTAAGTCGTACGCCGATGCGCAGCAATTCACTTACACTCTCTGAGGTAGACAAACCTACATTGATTGGTCAATGCGGAACGA
GTGGTAAAGCTCCGCGGCTTAAGTCGTACGCCGATGCGCAGCAATTCACTATCCTTTATCCGGGTTATCTCATTTAATCTGATTGGTCAATGCGGAACGA
GTGGTAAAGCTCCGCGGCTTAAGTCGTACGCCGATGCGCAGCAATTCACTGAGAGTTTACTATATGCTCGGCACTACACTGATTGGTCAATGCGGAACGA
GTGGTAAAGCTCCGCGGCTTAAGTCGTACGCCGATGCGCAGCAATTCACTCCTCTTTTTTCTTTGACATATTAACGAAGTGATTGGTCAATGCGGAACGA
GTGGTAAAGCTCCGCGGCTTAAGTCGTACGCCGATGCGCAGCAATTCACTATTGACCTGAAAGTGCTAGTGACATAGTTTGATTGGTCAATGCGGAACGA
GTGGTAAAGCTCCGCGGCTTAAGTCGTACGCCGATGCGCAGCAATTCACTACCTTTTCGCAGGGGGTCCAATTTAGTCCCGATTGGTCAATGCGGAACGA
GTGGTAAAGCTCCGCGGCTTAAGTCGTACGCCGATGCGCAGCAATTCACTCTAAGGCGGTCGACGTCATTTGATCCCCTCGATTGGTCAATGCGGAACGA
GTGGTAAAGCTCCGCGGCTTAAGTCGTACGCCGATGCGCAGCAATTCACTACGGAAATTCACCTTCTTTGGGGGCCTGTTGATTGGTCAATGCGGAACGA
GTGGTAAAGCTCCGCGGCTTAAGTCGTACGCCGATGCGCAGCAATTCACTACCTCCTCCAAAGCACAGAGTCTTATTGGCGATTGGTCAATGCGGAACGA
GTGGTAAAGCTCCGCGGCTTAAGTCGTACGCCGATGCGCAGCAATTCACTTCCCTCTTTCTCTTTCCGTCAGCCATTGGCGATTGGTCAATGCGGAACGA
GTGGTAAAGCTCCGCGGCTTAAGTCGTACGCCGATGCGCAGCAATTCACTCCATTTTGTTGGGCCGAGGCTCAGGCAGGAGATTGGTCAATGCGGAACGA
GTGGTAAAGCTCCGCGGCTTAAGTCGTACGCCGATGCGCAGCAATTCACTGCAGGAGCCGCGGAAACAAAGCGACACCGCGATTGGTCAATGCGGAACGA
GTGGTAAAGCTCCGCGGCTTAAGTCGTACGCCGATGCGCAGCAATTCACTCAGCTCAAAGGCCGCTACCACTGCCACCGCGATTGGTCAATGCGGAACGA
GTGGTAAAGCTCCGCGGCTTAAGTCGTACGCCGATGCGCAGCAATTCACTGGAGTCTTAGTCGTCACTGTAGCTGCTGCTGATTGGTCAATGCGGAACGA
GTGGTAAAGCTCCGCGGCTTAAGTCGTACGCCGATGCGCAGCAATTCACTCCCCCGCGCCCGGTTACGATAGAAATGCACGATTGGTCAATGCGGAACGA
GTGGTAAAGCTCCGCGGCTTAAGTCGTACGCCGATGCGCAGCAATTCACTGCTTCTGTGATTGCTGGGCGCCGATCTGCGGATTGGTCAATGCGGAACGA
GTGGTAAAGCTCCGCGGCTTAAGTCGTACGCCGATGCGCAGCAATTCACTAGACGGGGTTGCGTTTTACCTCATGGGCTCGATTGGTCAATGCGGAACGA
GTGGTAAAGCTCCGCGGCTTAAGTCGTACGCCGATGCGCAGCAATTCACTCTCAGACGGTGCCTGGGCCCAGACCGCTGGGATTGGTCAATGCGGAACGA
GTGGTAAAGCTCCGCGGCTTAAGTCGTACGCCGATGCGCAGCAATTCACTCCACCAAGCGAACGCCTTCCCAAACACCCGGATTGGTCAATGCGGAACGA
GTGGTAAAGCTCCGCGGCTTAAGTCGTACGCCGATGCGCAGCAATTCACTCTCTTTCGGCTAAGCAACACACAGGCCTAAGATTGGTCAATGCGGAACGA
GTGGTAAAGCTCCGCGGCTTAAGTCGTACGCCGATGCGCAGCAATTCACTGTTAGTAAAGGATGGCCGACAAAGTTTTACGATTGGTCAATGCGGAACGA
GTGGTAAAGCTCCGCGGCTTAAGTCGTACGCCGATGCGCAGCAATTCACTCCAAACTGGGAAAAATAGTGAGGCTCCCTCGATTGGTCAATGCGGAACGA
GTGGTAAAGCTCCGCGGCTTAAGTCGTACGCCGATGCGCAGCAATTCACTGGGAAGATGGGTTAAATTCAGTAGTTCAAGGATTGGTCAATGCGGAACGA
GTGGTAAAGCTCCGCGGCTTAAGTCGTACGCCGATGCGCAGCAATTCACTAAGAGAATACCTGAGCCGAACATGGTGGCTGATTGGTCAATGCGGAACGA
GTGGTAAAGCTCCGCGGCTTAAGTCGTACGCCGATGCGCAGCAATTCACTTGAATAACAACTCACTATATTTGTGAAGCAGATTGGTCAATGCGGAACGA
GTGGTAAAGCTCCGCGGCTTAAGTCGTACGCCGATGCGCAGCAATTCACTGTGAATATTGTTGTGAATAACAACTTGTGAGATTGGTCAATGCGGAACGA
GTGGTAAAGCTCCGCGGCTTAAGTCGTACGCCGATGCGCAGCAATTCACTGCAATAATCACAGCATTTTCAAAATGAACAGATTGGTCAATGCGGAACGA
GTGGTAAAGCTCCGCGGCTTAAGTCGTACGCCGATGCGCAGCAATTCACTCAAAGTCCAGAGCTCAAACTATCCTCCCACGATTGGTCAATGCGGAACGA
GTGGTAAAGCTCCGCGGCTTAAGTCGTACGCCGATGCGCAGCAATTCACTTAAATTTTAATTTTGTTTTGAGACAGGGCCGATTGGTCAATGCGGAACGA
GTGGTAAAGCTCCGCGGCTTAAGTCGTACGCCGATGCGCAGCAATTCACTGACAATGACTTCTTAGGTATAACACAAAAAGATTGGTCAATGCGGAACGA
GTGGTAAAGCTCCGCGGCTTAAGTCGTACGCCGATGCGCAGCAATTCACTCACAGGATAAAATCCAGATGACCTTGGGTTGATTGGTCAATGCGGAACGA
GTGGTAAAGCTCCGCGGCTTAAGTCGTACGCCGATGCGCAGCAATTCACTAACACAAAGCTATAAAATCCCTAGAAGATAGATTGGTCAATGCGGAACGA
GTGGTAAAGCTCCGCGGCTTAAGTCGTACGCCGATGCGCAGCAATTCACTTATAGTCAACTGATCTCTGACAAAGAAACGGATTGGTCAATGCGGAACGA
GTGGTAAAGCTCCGCGGCTTAAGTCGTACGCCGATGCGCAGCAATTCACTGGGATAGAATAGAGAGACCAGAAATAGACCGATTGGTCAATGCGGAACGA
GTGGTAAAGCTCCGCGGCTTAAGTCGTACGCCGATGCGCAGCAATTCACTCCATCTTAGTGTATATCCTATTCAAAACATGATTGGTCAATGCGGAACGA
GTGGTAAAGCTCCGCGGCTTAAGTCGTACGCCGATGCGCAGCAATTCACTCAGGAGGGAAACTTTTCAATATATATTCTTGATTGGTCAATGCGGAACGA
GTGGTAAAGCTCCGCGGCTTAAGTCGTACGCCGATGCGCAGCAATTCACTAGGAAGATAATCTGGTAGGTGGGGAAGAGGGATTGGTCAATGCGGAACGA
GTGGTAAAGCTCCGCGGCTTAAGTCGTACGCCGATGCGCAGCAATTCACTGAAGATAAAAGGCAAAATAACTCTGAAAGAGATTGGTCAATGCGGAACGA
GTGGTAAAGCTCCGCGGCTTAAGTCGTACGCCGATGCGCAGCAATTCACTCACCATGCATAGTATTTTAATATCTGTGTTGATTGGTCAATGCGGAACGA
GTGGTAAAGCTCCGCGGCTTAAGTCGTACGCCGATGCGCAGCAATTCACTATGGGATGATTTCCTAGTTACATTGTTAACGATTGGTCAATGCGGAACGA
GTGGTAAAGCTCCGCGGCTTAAGTCGTACGCCGATGCGCAGCAATTCACTGCATGTAACAAAATTGTACTTATACACCATGATTGGTCAATGCGGAACGA
GTGGTAAAGCTCCGCGGCTTAAGTCGTACGCCGATGCGCAGCAATTCACTTACATTATTTGGGTGATGGACACTATAAAAGATTGGTCAATGCGGAACGA
GTGGTAAAGCTCCGCGGCTTAAGTCGTACGCCGATGCGCAGCAATTCACTCATCTACATTAGGTCTCCTAATGCTATCCCGATTGGTCAATGCGGAACGA
GTGGTAAAGCTCCGCGGCTTAAGTCGTACGCCGATGCGCAGCAATTCACTGCTTTCTACCTCAAAATCTTAGTTGTAGGAGATTGGTCAATGCGGAACGA
GTGGTAAAGCTCCGCGGCTTAAGTCGTACGCCGATGCGCAGCAATTCACTTAGATTTCAATACAATAGTTAGGCTTTCTGGATTGGTCAATGCGGAACGA
GTGGTAAAGCTCCGCGGCTTAAGTCGTACGCCGATGCGCAGCAATTCACTCTCCACACAAATCTTAGCTCAATATTATTTGATTGGTCAATGCGGAACGA
GTGGTAAAGCTCCGCGGCTTAAGTCGTACGCCGATGCGCAGCAATTCACTGCCAGCATATATGAATTCAGAGAGCAATTAGATTGGTCAATGCGGAACGA
GTGGTAAAGCTCCGCGGCTTAAGTCGTACGCCGATGCGCAGCAATTCACTTTGTAAGCAGTAACAGGGCTACCTATTTTCGATTGGTCAATGCGGAACGA
GTGGTAAAGCTCCGCGGCTTAAGTCGTACGCCGATGCGCAGCAATTCACTGAGAACATATTATAAAGATGATGGGAGAAAGATTGGTCAATGCGGAACGA
GTGGTAAAGCTCCGCGGCTTAAGTCGTACGCCGATGCGCAGCAATTCACTGTACTTTCCATTTTTCCAGATTTCCTATAAGATTGGTCAATGCGGAACGA
GTGGTAAAGCTCCGCGGCTTAAGTCGTACGCCGATGCGCAGCAATTCACTGTGATATGGCTGAGTAATTTTTTCCTGCATGATTGGTCAATGCGGAACGA
GTGGTAAAGCTCCGCGGCTTAAGTCGTACGCCGATGCGCAGCAATTCACTGACACATCCAACAATGGAAAGATATCTTCAGATTGGTCAATGCGGAACGA
GTGGTAAAGCTCCGCGGCTTAAGTCGTACGCCGATGCGCAGCAATTCACTTGATGTGTTATAAGAGAAAAAAGGCCTGGAGATTGGTCAATGCGGAACGA
GTGGTAAAGCTCCGCGGCTTAAGTCGTACGCCGATGCGCAGCAATTCACTGTTTGGGGGAACATCAAGAAAATTATATATGATTGGTCAATGCGGAACGA
GTGGTAAAGCTCCGCGGCTTAAGTCGTACGCCGATGCGCAGCAATTCACTGCAAGATAAGGAATTTTAAGAAGCTATCTAGATTGGTCAATGCGGAACGA
GTGGTAAAGCTCCGCGGCTTAAGTCGTACGCCGATGCGCAGCAATTCACTTAAAAACCTCATAGACATACTGAAGAAGAAGATTGGTCAATGCGGAACGA
GTGGTAAAGCTCCGCGGCTTAAGTCGTACGCCGATGCGCAGCAATTCACTGACAGAGATCCTAATTACAAATAGAGTGAAGATTGGTCAATGCGGAACGA
GTGGTAAAGCTCCGCGGCTTAAGTCGTACGCCGATGCGCAGCAATTCACTCTAATCTTTCAACAAGAGTTACTAAAACGAGATTGGTCAATGCGGAACGA
GTGGTAAAGCTCCGCGGCTTAAGTCGTACGCCGATGCGCAGCAATTCACTCCAGTGAAAGTTCAATTAATAATGCAATAGGATTGGTCAATGCGGAACGA
GTGGTAAAGCTCCGCGGCTTAAGTCGTACGCCGATGCGCAGCAATTCACTTAAGTTCTTTGTAGGTTTGGGATATCAGCCGATTGGTCAATGCGGAACGA
GTGGTAAAGCTCCGCGGCTTAAGTCGTACGCCGATGCGCAGCAATTCACTTTCATATCCTTCCACCACTTTTTGATAGGGGATTGGTCAATGCGGAACGA
GTGGTAAAGCTCCGCGGCTTAAGTCGTACGCCGATGCGCAGCAATTCACTAAAGTGTTTCTATTTTAGGCCAGGCTCACGGATTGGTCAATGCGGAACGA
GTGGTAAAGCTCCGCGGCTTAAGTCGTACGCCGATGCGCAGCAATTCACTTCCTAATTACAGATCCTTGAGGAATCTCCAGATTGGTCAATGCGGAACGA
GTGGTAAAGCTCCGCGGCTTAAGTCGTACGCCGATGCGCAGCAATTCACTCCAGTAAATAAATTGCTGGGTCAAATGGTAGATTGGTCAATGCGGAACGA
GTGGTAAAGCTCCGCGGCTTAAGTCGTACGCCGATGCGCAGCAATTCACTCTAGCCTAGAATGGTAGTTCTATTTTTAGAGATTGGTCAATGCGGAACGA
GTGGTAAAGCTCCGCGGCTTAAGTCGTACGCCGATGCGCAGCAATTCACTGATGTATAGATTTATTTTCCTTTGGGTAGAGATTGGTCAATGCGGAACGA
GTGGTAAAGCTCCGCGGCTTAAGTCGTACGCCGATGCGCAGCAATTCACTAGTTCATCAGTCATGAAGCCTCCATTCCAGGATTGGTCAATGCGGAACGA
GTGGTAAAGCTCCGCGGCTTAAGTCGTACGCCGATGCGCAGCAATTCACTATATGCAAATAAATTAAGGCCAAGCGCAGTGATTGGTCAATGCGGAACGA
GTGGTAAAGCTCCGCGGCTTAAGTCGTACGCCGATGCGCAGCAATTCACTTTTCACCAAATCTCCCAATACTGAAATCTTGATTGGTCAATGCGGAACGA
GTGGTAAAGCTCCGCGGCTTAAGTCGTACGCCGATGCGCAGCAATTCACTAATCAATTGCCATAAGGATTAGAATGACAAGATTGGTCAATGCGGAACGA
GTGGTAAAGCTCCGCGGCTTAAGTCGTACGCCGATGCGCAGCAATTCACTACAAGGTAATATAGCTGTCAGCTTTTCAAGGATTGGTCAATGCGGAACGA
GTGGTAAAGCTCCGCGGCTTAAGTCGTACGCCGATGCGCAGCAATTCACTGACAACTTCTGCCTTTTTATATTTAAGATCGATTGGTCAATGCGGAACGA
GTGGTAAAGCTCCGCGGCTTAAGTCGTACGCCGATGCGCAGCAATTCACTGATACTTTCTAAGACATTCAAAATCTCTCAGATTGGTCAATGCGGAACGA
GTGGTAAAGCTCCGCGGCTTAAGTCGTACGCCGATGCGCAGCAATTCACTATGTAACTGCTTGTAAACTACCACCTTAACGATTGGTCAATGCGGAACGA
GTGGTAAAGCTCCGCGGCTTAAGTCGTACGCCGATGCGCAGCAATTCACTGCAAGTATTTCACAGATAACATTTTTCAACGATTGGTCAATGCGGAACGA
GTGGTAAAGCTCCGCGGCTTAAGTCGTACGCCGATGCGCAGCAATTCACTGGCCTGGTTTCATGCTTTTCATAGTGGAAAGATTGGTCAATGCGGAACGA
GTGGTAAAGCTCCGCGGCTTAAGTCGTACGCCGATGCGCAGCAATTCACTTTATAAAATTTGCATCTCCTCCCCCTCCAAGATTGGTCAATGCGGAACGA
GTGGTAAAGCTCCGCGGCTTAAGTCGTACGCCGATGCGCAGCAATTCACTCAAATGTCTTTCTTTTCACCCCAACCCATTGATTGGTCAATGCGGAACGA
GTGGTAAAGCTCCGCGGCTTAAGTCGTACGCCGATGCGCAGCAATTCACTATAAAACTGGGCCTGATAAAAATTAAGGTCGATTGGTCAATGCGGAACGA
GTGGTAAAGCTCCGCGGCTTAAGTCGTACGCCGATGCGCAGCAATTCACTAAGCTCAAGGCCAACTATGCCAAGGGTGGCGATTGGTCAATGCGGAACGA
GTGGTAAAGCTCCGCGGCTTAAGTCGTACGCCGATGCGCAGCAATTCACTCAATTATTTCACACACCTACATCAATACTTGATTGGTCAATGCGGAACGA
GTGGTAAAGCTCCGCGGCTTAAGTCGTACGCCGATGCGCAGCAATTCACTCCAAAAGTGAAAAAGACACATACAATTACTGATTGGTCAATGCGGAACGA
GTGGTAAAGCTCCGCGGCTTAAGTCGTACGCCGATGCGCAGCAATTCACTCTATTACCCAACCCATAAGTTTATTCAGACGATTGGTCAATGCGGAACGA
GTGGTAAAGCTCCGCGGCTTAAGTCGTACGCCGATGCGCAGCAATTCACTGTAACATCAAAACACTGGATAGCTGGGCACGATTGGTCAATGCGGAACGA
GTGGTAAAGCTCCGCGGCTTAAGTCGTACGCCGATGCGCAGCAATTCACTGTACACAAGATTATTCACTGCGGCATCATTGATTGGTCAATGCGGAACGA
GTGGTAAAGCTCCGCGGCTTAAGTCGTACGCCGATGCGCAGCAATTCACTACAGATATACTTTACAGGGACAAAATGAGAGATTGGTCAATGCGGAACGA
GTGGTAAAGCTCCGCGGCTTAAGTCGTACGCCGATGCGCAGCAATTCACTACCCAGCAATTTAACTTCTAGGAATTTATCGATTGGTCAATGCGGAACGA
GTGGTAAAGCTCCGCGGCTTAAGTCGTACGCCGATGCGCAGCAATTCACTCCCCTATTTTATGTCAGAATCATAATTCTTGATTGGTCAATGCGGAACGA
GTGGTAAAGCTCCGCGGCTTAAGTCGTACGCCGATGCGCAGCAATTCACTAATTTTTAATATACAGCTTTGGCTGGGCTCGATTGGTCAATGCGGAACGA
GTGGTAAAGCTCCGCGGCTTAAGTCGTACGCCGATGCGCAGCAATTCACTGAAGGAATAAGAGATACAGTACCTGAAAGAGATTGGTCAATGCGGAACGA
GTGGTAAAGCTCCGCGGCTTAAGTCGTACGCCGATGCGCAGCAATTCACTGCGTAACTTGTGAATGTGCTTATTTGTTTTGATTGGTCAATGCGGAACGA
GTGGTAAAGCTCCGCGGCTTAAGTCGTACGCCGATGCGCAGCAATTCACTCTAGACCTTTCTCTGACTCTTGACCATAAAGATTGGTCAATGCGGAACGA
GTGGTAAAGCTCCGCGGCTTAAGTCGTACGCCGATGCGCAGCAATTCACTACATTTTTCTTCAAATTGCCACAGAAGGCAGATTGGTCAATGCGGAACGA
GTGGTAAAGCTCCGCGGCTTAAGTCGTACGCCGATGCGCAGCAATTCACTTTTTAGAAGAAGTTTACTGGTACACATCTTGATTGGTCAATGCGGAACGA
GTGGTAAAGCTCCGCGGCTTAAGTCGTACGCCGATGCGCAGCAATTCACTGTGATGATTATCAACGGGTTCCCATCAACTGATTGGTCAATGCGGAACGA
GTGGTAAAGCTCCGCGGCTTAAGTCGTACGCCGATGCGCAGCAATTCACTAAACTCTTATGTACTGTGAACTCTTAGTAAGATTGGTCAATGCGGAACGA
GTGGTAAAGCTCCGCGGCTTAAGTCGTACGCCGATGCGCAGCAATTCACTAATTTGTCAAAACCCATAGAAAGTACTACAGATTGGTCAATGCGGAACGA
GTGGTAAAGCTCCGCGGCTTAAGTCGTACGCCGATGCGCAGCAATTCACTGTTTGATACTAGAATGGTGAATATATGTCAGATTGGTCAATGCGGAACGA
GTGGTAAAGCTCCGCGGCTTAAGTCGTACGCCGATGCGCAGCAATTCACTACAGGGAATTTTTGGGCAGTGAAACTATTCGATTGGTCAATGCGGAACGA
GTGGTAAAGCTCCGCGGCTTAAGTCGTACGCCGATGCGCAGCAATTCACTGCAAGGAGGGAAACTGATAAATTGGTGGACGATTGGTCAATGCGGAACGA
GTGGTAAAGCTCCGCGGCTTAAGTCGTACGCCGATGCGCAGCAATTCACTTATGGAAACAGTAAAATGATTAGTGGTTTCGATTGGTCAATGCGGAACGA
GTGGTAAAGCTCCGCGGCTTAAGTCGTACGCCGATGCGCAGCAATTCACTCATGAAAAGACGTGGAGGAACCTGAGATGCGATTGGTCAATGCGGAACGA
GTGGTAAAGCTCCGCGGCTTAAGTCGTACGCCGATGCGCAGCAATTCACTGGTAATCCATACAATGGAATATTATTTGGCGATTGGTCAATGCGGAACGA
GTGGTAAAGCTCCGCGGCTTAAGTCGTACGCCGATGCGCAGCAATTCACTATGTCCTTCAATATATGAATGGATAAACTGGATTGGTCAATGCGGAACGA
GTGGTAAAGCTCCGCGGCTTAAGTCGTACGCCGATGCGCAGCAATTCACTTTAACAACTGCCAAAACTTGGAACCAACCAGATTGGTCAATGCGGAACGA
GTGGTAAAGCTCCGCGGCTTAAGTCGTACGCCGATGCGCAGCAATTCACTAACCTTGAAGTGAATGTTTATAGTAGCTTTGATTGGTCAATGCGGAACGA
GTGGTAAAGCTCCGCGGCTTAAGTCGTACGCCGATGCGCAGCAATTCACTGCATTCCTTGGTTAAATGAGTTGAAAATTTGATTGGTCAATGCGGAACGA
GTGGTAAAGCTCCGCGGCTTAAGTCGTACGCCGATGCGCAGCAATTCACTTAAACCTACCCTTATCATTTATCCCACTATGATTGGTCAATGCGGAACGA
GTGGTAAAGCTCCGCGGCTTAAGTCGTACGCCGATGCGCAGCAATTCACTTGTTTTTTCTTTAGTAGAGACAGGTTTTCAGATTGGTCAATGCGGAACGA
GTGGTAAAGCTCCGCGGCTTAAGTCGTACGCCGATGCGCAGCAATTCACTGTTCTTACAATGCTAAACGTACTCTCTCTCGATTGGTCAATGCGGAACGA
GTGGTAAAGCTCCGCGGCTTAAGTCGTACGCCGATGCGCAGCAATTCACTAGTACAGCCACTTTGAAAAGACGTTTGGCCGATTGGTCAATGCGGAACGA
GTGGTAAAGCTCCGCGGCTTAAGTCGTACGCCGATGCGCAGCAATTCACTGTGTAATCCTTTGTTTGTTTGTTTGTTTGTGATTGGTCAATGCGGAACGA
GTGGTAAAGCTCCGCGGCTTAAGTCGTACGCCGATGCGCAGCAATTCACTTTTTTGTATCACTTTTGCATTCCTGGGATAGATTGGTCAATGCGGAACGA
GTGGTAAAGCTCCGCGGCTTAAGTCGTACGCCGATGCGCAGCAATTCACTTTGAGATGATCATGTAATTTCTTTTCCTTCGATTGGTCAATGCGGAACGA
GTGGTAAAGCTCCGCGGCTTAAGTCGTACGCCGATGCGCAGCAATTCACTATGAAACATGTTGGATTTTGTTCTTCATCTGATTGGTCAATGCGGAACGA
GTGGTAAAGCTCCGCGGCTTAAGTCGTACGCCGATGCGCAGCAATTCACTAGGAGGTTCCCTTCTATTCCTACTTCTCTGGATTGGTCAATGCGGAACGA
GTGGTAAAGCTCCGCGGCTTAAGTCGTACGCCGATGCGCAGCAATTCACTCTGTAGCCTTGTAGTAATTGTAAGATTTTTGATTGGTCAATGCGGAACGA
GTGGTAAAGCTCCGCGGCTTAAGTCGTACGCCGATGCGCAGCAATTCACTTCTGAAAACCTCTGTTCTGTTCCCTTGGTCGATTGGTCAATGCGGAACGA
GTGGTAAAGCTCCGCGGCTTAAGTCGTACGCCGATGCGCAGCAATTCACTTTGCCATTGCTTTTTAGTCATGAAGTCTTTGATTGGTCAATGCGGAACGA
GTGGTAAAGCTCCGCGGCTTAAGTCGTACGCCGATGCGCAGCAATTCACTGGAAGCCCATGAATATAGATTTATGATTATGATTGGTCAATGCGGAACGA
GTGGTAAAGCTCCGCGGCTTAAGTCGTACGCCGATGCGCAGCAATTCACTGTTATTGTCAGGACTTATGTCTTTATGCATGATTGGTCAATGCGGAACGA
GTGGTAAAGCTCCGCGGCTTAAGTCGTACGCCGATGCGCAGCAATTCACTCTATGCAGCTCTGTCCTTCCCCCTTTATATGATTGGTCAATGCGGAACGA
GTGGTAAAGCTCCGCGGCTTAAGTCGTACGCCGATGCGCAGCAATTCACTTGTAACTTCAGTAGTATATACAAACTCTGAGATTGGTCAATGCGGAACGA
GTGGTAAAGCTCCGCGGCTTAAGTCGTACGCCGATGCGCAGCAATTCACTTTTGTAACAGTCTAGTTTGAATTGATAGCAGATTGGTCAATGCGGAACGA
GTGGTAAAGCTCCGCGGCTTAAGTCGTACGCCGATGCGCAGCAATTCACTTTATCCTGGCAATTACCATAAACATGTTAAGATTGGTCAATGCGGAACGA
GTGGTAAAGCTCCGCGGCTTAAGTCGTACGCCGATGCGCAGCAATTCACTTTGGTTTCCTTCTTATTTCCTTTTCTGCAAGATTGGTCAATGCGGAACGA
GTGGTAAAGCTCCGCGGCTTAAGTCGTACGCCGATGCGCAGCAATTCACTGTGTTTAAGTAATTCTTTTGTAATGTGCCAGATTGGTCAATGCGGAACGA
GTGGTAAAGCTCCGCGGCTTAAGTCGTACGCCGATGCGCAGCAATTCACTTTCTTCATTTCCTCTATTACTGCCCACTTTGATTGGTCAATGCGGAACGA
GTGGTAAAGCTCCGCGGCTTAAGTCGTACGCCGATGCGCAGCAATTCACTCCTGTTTACTATGTGCCTTATGTGTACTTCGATTGGTCAATGCGGAACGA
GTGGTAAAGCTCCGCGGCTTAAGTCGTACGCCGATGCGCAGCAATTCACTTTTGTGTATTATTAGTAGAGGTGGAGTTTCGATTGGTCAATGCGGAACGA
GTGGTAAAGCTCCGCGGCTTAAGTCGTACGCCGATGCGCAGCAATTCACTTTTTTATTGTTTTGAGACACAGTTTCACTCGATTGGTCAATGCGGAACGA
GTGGTAAAGCTCCGCGGCTTAAGTCGTACGCCGATGCGCAGCAATTCACTTGCCATTTTGCTATTTGTTTACTATATGTCGATTGGTCAATGCGGAACGA
GTGGTAAAGCTCCGCGGCTTAAGTCGTACGCCGATGCGCAGCAATTCACTAAGTAATGACTGTTAAGGAATGGCTGACTTGATTGGTCAATGCGGAACGA
GTGGTAAAGCTCCGCGGCTTAAGTCGTACGCCGATGCGCAGCAATTCACTCCTTTTAATTGGGAAGTTTAATTCATTCACGATTGGTCAATGCGGAACGA
GTGGTAAAGCTCCGCGGCTTAAGTCGTACGCCGATGCGCAGCAATTCACTGGTTTGATTGTGGTTTTGCTTTTTAAATCTGATTGGTCAATGCGGAACGA
GTGGTAAAGCTCCGCGGCTTAAGTCGTACGCCGATGCGCAGCAATTCACTATCAAAAGTGAGTCTCTTGTTGACAGCATAGATTGGTCAATGCGGAACGA
GTGGTAAAGCTCCGCGGCTTAAGTCGTACGCCGATGCGCAGCAATTCACTTTAAAAACTAACTTTAGGCAGGGTATGGTGGATTGGTCAATGCGGAACGA
GTGGTAAAGCTCCGCGGCTTAAGTCGTACGCCGATGCGCAGCAATTCACTCCCTTCTCCCTAACCCACAAAAGGCAGATAGATTGGTCAATGCGGAACGA
GTGGTAAAGCTCCGCGGCTTAAGTCGTACGCCGATGCGCAGCAATTCACTCACTGAATAAAGAAACTTTATCTCACCACTGATTGGTCAATGCGGAACGA
GTGGTAAAGCTCCGCGGCTTAAGTCGTACGCCGATGCGCAGCAATTCACTCTAACCATGTAAGTTTTAAGGCAAAAAGATGATTGGTCAATGCGGAACGA
GTGGTAAAGCTCCGCGGCTTAAGTCGTACGCCGATGCGCAGCAATTCACTTGACAAGTATCAGCAACAAAACACCTGTAAGATTGGTCAATGCGGAACGA
GTGGTAAAGCTCCGCGGCTTAAGTCGTACGCCGATGCGCAGCAATTCACTATGTTTATACAACCAGGTATACATGATACTGATTGGTCAATGCGGAACGA
GTGGTAAAGCTCCGCGGCTTAAGTCGTACGCCGATGCGCAGCAATTCACTCTTTCCAACAAAAATGTTTTTTCCTTTCCAGATTGGTCAATGCGGAACGA
GTGGTAAAGCTCCGCGGCTTAAGTCGTACGCCGATGCGCAGCAATTCACTGAACATATCCTAAGCCACAATAATTACCAAGATTGGTCAATGCGGAACGA
GTGGTAAAGCTCCGCGGCTTAAGTCGTACGCCGATGCGCAGCAATTCACTCAGAAATATACTGGATATAGCAATCTTTCAGATTGGTCAATGCGGAACGA
GTGGTAAAGCTCCGCGGCTTAAGTCGTACGCCGATGCGCAGCAATTCACTTTTCAGACGTACATCTTCAATCATAAAAGGGATTGGTCAATGCGGAACGA
GTGGTAAAGCTCCGCGGCTTAAGTCGTACGCCGATGCGCAGCAATTCACTAAGAACAACCGGCTAGAACTAACATAGGTAGATTGGTCAATGCGGAACGA
GTGGTAAAGCTCCGCGGCTTAAGTCGTACGCCGATGCGCAGCAATTCACTAGTGCAAAATTCAAAGACTTCCCAGCGCAAGATTGGTCAATGCGGAACGA
GTGGTAAAGCTCCGCGGCTTAAGTCGTACGCCGATGCGCAGCAATTCACTTTCAGAGACAGGATCTGAAAATAGCAGCTAGATTGGTCAATGCGGAACGA
GTGGTAAAGCTCCGCGGCTTAAGTCGTACGCCGATGCGCAGCAATTCACTGCTACTTCAAGCTAAAACTGAGAGACAAAGGATTGGTCAATGCGGAACGA
GTGGTAAAGCTCCGCGGCTTAAGTCGTACGCCGATGCGCAGCAATTCACTAAAAACCCATCCTAAAATTTCCGTGGGATCGATTGGTCAATGCGGAACGA
GTGGTAAAGCTCCGCGGCTTAAGTCGTACGCCGATGCGCAGCAATTCACTTGTAAAAATGTCCATACTACTCAAAGGAATGATTGGTCAATGCGGAACGA
GTGGTAAAGCTCCGCGGCTTAAGTCGTACGCCGATGCGCAGCAATTCACTTCCCATGCTGATGAATTAGAGGACTTAATGGATTGGTCAATGCGGAACGA
GTGGTAAAGCTCCGCGGCTTAAGTCGTACGCCGATGCGCAGCAATTCACTCACTAAAAACTCCAAAACATACCTAAAAGAGATTGGTCAATGCGGAACGA
GTGGTAAAGCTCCGCGGCTTAAGTCGTACGCCGATGCGCAGCAATTCACTAATGTTTAGAATAAACTTAACCAAGGAGGTGATTGGTCAATGCGGAACGA
GTGGTAAAGCTCCGCGGCTTAAGTCGTACGCCGATGCGCAGCAATTCACTACAATCCCATTTACTATAGTATCAAATAGGGATTGGTCAATGCGGAACGA
GTGGTAAAGCTCCGCGGCTTAAGTCGTACGCCGATGCGCAGCAATTCACTCAATCCAAAAAGGAAATTAAGGCCGGGCATGATTGGTCAATGCGGAACGA
GTGGTAAAGCTCCGCGGCTTAAGTCGTACGCCGATGCGCAGCAATTCACTCACACAGGAAATACCATATAGCTCCATAAGGATTGGTCAATGCGGAACGA
GTGGTAAAGCTCCGCGGCTTAAGTCGTACGCCGATGCGCAGCAATTCACTCTCCTTAACAGAAGACTGGTTAAATAAATTGATTGGTCAATGCGGAACGA
GTGGTAAAGCTCCGCGGCTTAAGTCGTACGCCGATGCGCAGCAATTCACTTGAAACATAGTAAGACACTGTCTCTATAAAGATTGGTCAATGCGGAACGA
GTGGTAAAGCTCCGCGGCTTAAGTCGTACGCCGATGCGCAGCAATTCACTACACAGTAAGACACAGTCTCTATAAATATAGATTGGTCAATGCGGAACGA
GTGGTAAAGCTCCGCGGCTTAAGTCGTACGCCGATGCGCAGCAATTCACTCAATCTTTAACAGTAAATCAAGGCTGGGCGGATTGGTCAATGCGGAACGA
GTGGTAAAGCTCCGCGGCTTAAGTCGTACGCCGATGCGCAGCAATTCACTCACTCACCACCCCACCAGTTTTTATTATTAGATTGGTCAATGCGGAACGA
GTGGTAAAGCTCCGCGGCTTAAGTCGTACGCCGATGCGCAGCAATTCACTAGCTTACTGACCTCTGTTCAAGCAATCCTCGATTGGTCAATGCGGAACGA
GTGGTAAAGCTCCGCGGCTTAAGTCGTACGCCGATGCGCAGCAATTCACTCAGTTATAACAAATGAACCATACAAATGCAGATTGGTCAATGCGGAACGA
GTGGTAAAGCTCCGCGGCTTAAGTCGTACGCCGATGCGCAGCAATTCACTGGGACAGTTAACAAGAGTGCTGGACTACAGGATTGGTCAATGCGGAACGA
GTGGTAAAGCTCCGCGGCTTAAGTCGTACGCCGATGCGCAGCAATTCACTCTACTGCCAGAACAATAATTTCTTAACAAAGATTGGTCAATGCGGAACGA
GTGGTAAAGCTCCGCGGCTTAAGTCGTACGCCGATGCGCAGCAATTCACTATATGGAGTGCAGGATATATACATGTGAATGATTGGTCAATGCGGAACGA
GTGGTAAAGCTCCGCGGCTTAAGTCGTACGCCGATGCGCAGCAATTCACTATTTGATCAACTAATAAAGCATTCCCCCAAGATTGGTCAATGCGGAACGA
GTGGTAAAGCTCCGCGGCTTAAGTCGTACGCCGATGCGCAGCAATTCACTATAACCCTAACACAGTGCCATGCCTGGCCCGATTGGTCAATGCGGAACGA
GTGGTAAAGCTCCGCGGCTTAAGTCGTACGCCGATGCGCAGCAATTCACTTTAAGATGGCAGGAATTTTATTACCTTTGGGATTGGTCAATGCGGAACGA
GTGGTAAAGCTCCGCGGCTTAAGTCGTACGCCGATGCGCAGCAATTCACTTACCAATCTCCCTCACTTGACTAAGAATGCGATTGGTCAATGCGGAACGA
GTGGTAAAGCTCCGCGGCTTAAGTCGTACGCCGATGCGCAGCAATTCACTTTTAGCACTGCTTTCTAATTGCTCATTTACGATTGGTCAATGCGGAACGA
GTGGTAAAGCTCCGCGGCTTAAGTCGTACGCCGATGCGCAGCAATTCACTGATCCCTAGCGCAATCAATATATTTCCATAGATTGGTCAATGCGGAACGA
GTGGTAAAGCTCCGCGGCTTAAGTCGTACGCCGATGCGCAGCAATTCACTGTTAACATCTCCTTTGCAAAACTTTCCTAGGATTGGTCAATGCGGAACGA
GTGGTAAAGCTCCGCGGCTTAAGTCGTACGCCGATGCGCAGCAATTCACTTTAACTGCTAACTCATTCAAGACTCAATACGATTGGTCAATGCGGAACGA
GTGGTAAAGCTCCGCGGCTTAAGTCGTACGCCGATGCGCAGCAATTCACTGCTGTCTGGACTGCCCTCTCACAGTCAACCGATTGGTCAATGCGGAACGA
GTGGTAAAGCTCCGCGGCTTAAGTCGTACGCCGATGCGCAGCAATTCACTCATGTCTTATTTCCTCTGATATATGGAAAAGATTGGTCAATGCGGAACGA
GTGGTAAAGCTCCGCGGCTTAAGTCGTACGCCGATGCGCAGCAATTCACTCTTTATATCTTGCACCAAAACTAATCGTGTGATTGGTCAATGCGGAACGA
GTGGTAAAGCTCCGCGGCTTAAGTCGTACGCCGATGCGCAGCAATTCACTAACTTACTTTTACTTCATGCAGCATTTATCGATTGGTCAATGCGGAACGA
GTGGTAAAGCTCCGCGGCTTAAGTCGTACGCCGATGCGCAGCAATTCACTGAAATGTCTTTCTACTTTGAACTCACACAAGATTGGTCAATGCGGAACGA
GTGGTAAAGCTCCGCGGCTTAAGTCGTACGCCGATGCGCAGCAATTCACTCTCTCTATAAAGCTTTCCTTGGTCCCCACCGATTGGTCAATGCGGAACGA
GTGGTAAAGCTCCGCGGCTTAAGTCGTACGCCGATGCGCAGCAATTCACTACTAGATTCAAATGCTATCTCTCTTTTTTCGATTGGTCAATGCGGAACGA
GTGGTAAAGCTCCGCGGCTTAAGTCGTACGCCGATGCGCAGCAATTCACTCCTTTGTCAAAACTGTACCTATATTCCAAGGATTGGTCAATGCGGAACGA
GTGGTAAAGCTCCGCGGCTTAAGTCGTACGCCGATGCGCAGCAATTCACTCAATCTAAGAGTTACTCAAAGGCACATTTCGATTGGTCAATGCGGAACGA
GTGGTAAAGCTCCGCGGCTTAAGTCGTACGCCGATGCGCAGCAATTCACTCTACATTCTAGCTAAATTGCTCTAAAAACAGATTGGTCAATGCGGAACGA
GTGGTAAAGCTCCGCGGCTTAAGTCGTACGCCGATGCGCAGCAATTCACTATAATCTACTGCTTGTTCATGCAGAAATACGATTGGTCAATGCGGAACGA
GTGGTAAAGCTCCGCGGCTTAAGTCGTACGCCGATGCGCAGCAATTCACTGAAGCATATCTTTCCCCAAGGTAAAGAAAAGATTGGTCAATGCGGAACGA
GTGGTAAAGCTCCGCGGCTTAAGTCGTACGCCGATGCGCAGCAATTCACTTACACAACTAGAGATCTACAATCTAAGAACGATTGGTCAATGCGGAACGA
GTGGTAAAGCTCCGCGGCTTAAGTCGTACGCCGATGCGCAGCAATTCACTGACAAATTCAGAAACCAAGGCCACAATCGTGATTGGTCAATGCGGAACGA
GTGGTAAAGCTCCGCGGCTTAAGTCGTACGCCGATGCGCAGCAATTCACTCAGATAAAGATTTGTTGTATTTGAGCCTACGATTGGTCAATGCGGAACGA
GTGGTAAAGCTCCGCGGCTTAAGTCGTACGCCGATGCGCAGCAATTCACTATTACAGGCCAACAAGTTATACTGGGTACCGATTGGTCAATGCGGAACGA
GTGGTAAAGCTCCGCGGCTTAAGTCGTACGCCGATGCGCAGCAATTCACTCATCCATGCATATGAACATGAGTGCCTGGTGATTGGTCAATGCGGAACGA
GTGGTAAAGCTCCGCGGCTTAAGTCGTACGCCGATGCGCAGCAATTCACTAATCTAGAGGTCATAATTTAACTGTAAGGTGATTGGTCAATGCGGAACGA
GTGGTAAAGCTCCGCGGCTTAAGTCGTACGCCGATGCGCAGCAATTCACTGTTTCAAATGTAGACTTTGTGAAACTTAGTGATTGGTCAATGCGGAACGA
GTGGTAAAGCTCCGCGGCTTAAGTCGTACGCCGATGCGCAGCAATTCACTAGAAACTGAGAAGATCCGACTTCAAACTATGATTGGTCAATGCGGAACGA
GTGGTAAAGCTCCGCGGCTTAAGTCGTACGCCGATGCGCAGCAATTCACTGTAAGAAAAACTGACCCTTGTGTAAAATTAGATTGGTCAATGCGGAACGA
GTGGTAAAGCTCCGCGGCTTAAGTCGTACGCCGATGCGCAGCAATTCACTTATCATCAAGATCTACAAAAATCCAAGACTGATTGGTCAATGCGGAACGA
GTGGTAAAGCTCCGCGGCTTAAGTCGTACGCCGATGCGCAGCAATTCACTGAGAATTCATCAAGATTATAAAGAACGACAGATTGGTCAATGCGGAACGA
GTGGTAAAGCTCCGCGGCTTAAGTCGTACGCCGATGCGCAGCAATTCACTGGGCAAAACCAAGTACTTACCTCACAGGTTGATTGGTCAATGCGGAACGA
GTGGTAAAGCTCCGCGGCTTAAGTCGTACGCCGATGCGCAGCAATTCACTTATGTCTCACTTTCCTCCTCATCGGTAAAAGATTGGTCAATGCGGAACGA
GTGGTAAAGCTCCGCGGCTTAAGTCGTACGCCGATGCGCAGCAATTCACTAAGCTGTATAACTTCGGTCAAGTTCTTGATGATTGGTCAATGCGGAACGA
GTGGTAAAGCTCCGCGGCTTAAGTCGTACGCCGATGCGCAGCAATTCACTGATGGGGTTCAATTCCAGCTCCACCAATTAGATTGGTCAATGCGGAACGA
GTGGTAAAGCTCCGCGGCTTAAGTCGTACGCCGATGCGCAGCAATTCACTTTGTGGTTAAGAACATAAGCTGTGAAGTCAGATTGGTCAATGCGGAACGA
GTGGTAAAGCTCCGCGGCTTAAGTCGTACGCCGATGCGCAGCAATTCACTAGACCTGGCAGCTGAAGGGGGCATTAATGCGATTGGTCAATGCGGAACGA
GTGGTAAAGCTCCGCGGCTTAAGTCGTACGCCGATGCGCAGCAATTCACTTGGGCTAAATTTAAATGGTCATAATCAGGTGATTGGTCAATGCGGAACGA
GTGGTAAAGCTCCGCGGCTTAAGTCGTACGCCGATGCGCAGCAATTCACTAGGTAATATGAACTTCTTTCATTGTAACACGATTGGTCAATGCGGAACGA
GTGGTAAAGCTCCGCGGCTTAAGTCGTACGCCGATGCGCAGCAATTCACTACAAAATCATAGACCTGCAACAAATCAGAGGATTGGTCAATGCGGAACGA
GTGGTAAAGCTCCGCGGCTTAAGTCGTACGCCGATGCGCAGCAATTCACTGGACACAAAAAATGTAACATTATAAACAGCGATTGGTCAATGCGGAACGA
GTGGTAAAGCTCCGCGGCTTAAGTCGTACGCCGATGCGCAGCAATTCACTTATTTCAGTTATCTCACTACATAGTACACCGATTGGTCAATGCGGAACGA
GTGGTAAAGCTCCGCGGCTTAAGTCGTACGCCGATGCGCAGCAATTCACTCCGAAACCCTTCTCACCTAAAGAGAAAACGGATTGGTCAATGCGGAACGA
GTGGTAAAGCTCCGCGGCTTAAGTCGTACGCCGATGCGCAGCAATTCACTTGCAAGAAGCGCCCCATACCCTAGGCCGCGGATTGGTCAATGCGGAACGA
GTGGTAAAGCTCCGCGGCTTAAGTCGTACGCCGATGCGCAGCAATTCACTGCCCGACCAAGCGTCACCGTTTAGGGGAGAGATTGGTCAATGCGGAACGA
GTGGTAAAGCTCCGCGGCTTAAGTCGTACGCCGATGCGCAGCAATTCACTATCCCACAGGCACCAAAGAATAAACAGAGGGATTGGTCAATGCGGAACGA
GTGGTAAAGCTCCGCGGCTTAAGTCGTACGCCGATGCGCAGCAATTCACTACCAAAGACCGCCTCCGACTTCGAGGTCTCGATTGGTCAATGCGGAACGA
GTGGTAAAGCTCCGCGGCTTAAGTCGTACGCCGATGCGCAGCAATTCACTAGGCCCAAAGATTAGCAAAAATGACCGGGAGATTGGTCAATGCGGAACGA
GTGGTAAAGCTCCGCGGCTTAAGTCGTACGCCGATGCGCAGCAATTCACTCACCCTCCCCCCGCTTCTTCCCCACGCAGTGATTGGTCAATGCGGAACGA
GTGGTAAAGCTCCGCGGCTTAAGTCGTACGCCGATGCGCAGCAATTCACTCCTCGCGCCCGCCCACCCCTCCCCCTCTTCGATTGGTCAATGCGGAACGA
GTGGTAAAGCTCCGCGGCTTAAGTCGTACGCCGATGCGCAGCAATTCACTAACGCCTCTAAGTCGTCCTGGGATCTCACAGATTGGTCAATGCGGAACGA
GTGGTAAAGCTCCGCGGCTTAAGTCGTACGCCGATGCGCAGCAATTCACTAAATACCTGGAACTGCACCACAACCCAATCGATTGGTCAATGCGGAACGA
GTGGTAAAGCTCCGCGGCTTAAGTCGTACGCCGATGCGCAGCAATTCACTTCCTTCAGGATATGGAGTAGAAAAGATACCGATTGGTCAATGCGGAACGA
GTGGTAAAGCTCCGCGGCTTAAGTCGTACGCCGATGCGCAGCAATTCACTCCCCCCTCGCCTAGAAATAAACCCAAGGATGATTGGTCAATGCGGAACGA
GTGGTAAAGCTCCGCGGCTTAAGTCGTACGCCGATGCGCAGCAATTCACTAGGCTGGACATCACAAAAAGTAGTATACTAGATTGGTCAATGCGGAACGA
GTGGTAAAGCTCCGCGGCTTAAGTCGTACGCCGATGCGCAGCAATTCACTAGAAAGTGGGGAAACACTTGAGGTCCCATTGATTGGTCAATGCGGAACGA
GTGGTAAAGCTCCGCGGCTTAAGTCGTACGCCGATGCGCAGCAATTCACTATAGGGCCTAATTACTCCTCGAAATTTGCCGATTGGTCAATGCGGAACGA
GTGGTAAAGCTCCGCGGCTTAAGTCGTACGCCGATGCGCAGCAATTCACTCCTTCATCCTTCATGGAATAAATAAGTAAAGATTGGTCAATGCGGAACGA
GTGGTAAAGCTCCGCGGCTTAAGTCGTACGCCGATGCGCAGCAATTCACTTCTTACTTCGCATCAGCCCACGTTAACCTGGATTGGTCAATGCGGAACGA
GTGGTAAAGCTCCGCGGCTTAAGTCGTACGCCGATGCGCAGCAATTCACTAGGCCTGCCAGGCATTTTCCCTTGCAATAAGATTGGTCAATGCGGAACGA
GTGGTAAAGCTCCGCGGCTTAAGTCGTACGCCGATGCGCAGCAATTCACTACCTAATAAACGTGCTTGATTGGTTAAGAGGATTGGTCAATGCGGAACGA
GTGGTAAAGCTCCGCGGCTTAAGTCGTACGCCGATGCGCAGCAATTCACTCAAATCAGAAGCACACAGAAAAACAGCTTCGATTGGTCAATGCGGAACGA
GTGGTAAAGCTCCGCGGCTTAAGTCGTACGCCGATGCGCAGCAATTCACTGACTACCCAAATTTTCAGACCCGTCAAGAGGATTGGTCAATGCGGAACGA
GTGGTAAAGCTCCGCGGCTTAAGTCGTACGCCGATGCGCAGCAATTCACTCACCTGGGTAAAAGTGTATACATTTCATATGATTGGTCAATGCGGAACGA
GTGGTAAAGCTCCGCGGCTTAAGTCGTACGCCGATGCGCAGCAATTCACTATTCAAATGTCAAACTGAAACGCCAGCCAGGATTGGTCAATGCGGAACGA
GTGGTAAAGCTCCGCGGCTTAAGTCGTACGCCGATGCGCAGCAATTCACTCCACTGGACGCCAAGGATGCATCTCCGAGTGATTGGTCAATGCGGAACGA
GTGGTAAAGCTCCGCGGCTTAAGTCGTACGCCGATGCGCAGCAATTCACTGTACTCCATCACAAGGCAGCACAGAAATGTGATTGGTCAATGCGGAACGA
GTGGTAAAGCTCCGCGGCTTAAGTCGTACGCCGATGCGCAGCAATTCACTCTCCTTGGTAAATGCAGTGAATTTGAATGAGATTGGTCAATGCGGAACGA
GTGGTAAAGCTCCGCGGCTTAAGTCGTACGCCGATGCGCAGCAATTCACTATCATTTCAACATACAATTTACAGGAGTCAGATTGGTCAATGCGGAACGA
GTGGTAAAGCTCCGCGGCTTAAGTCGTACGCCGATGCGCAGCAATTCACTGCTATACTGATTTTGTCTTGTACACATTAAGATTGGTCAATGCGGAACGA
GTGGTAAAGCTCCGCGGCTTAAGTCGTACGCCGATGCGCAGCAATTCACTTGGCAATTATAGAAACCAGACCTCTGTACCGATTGGTCAATGCGGAACGA
GTGGTAAAGCTCCGCGGCTTAAGTCGTACGCCGATGCGCAGCAATTCACTCCTGTACACATTGCAATTATATCTTTCAAAGATTGGTCAATGCGGAACGA
GTGGTAAAGCTCCGCGGCTTAAGTCGTACGCCGATGCGCAGCAATTCACTATAGATGAGGTAGGTCTGTCTGTTGCCCAGGATTGGTCAATGCGGAACGA
GTGGTAAAGCTCCGCGGCTTAAGTCGTACGCCGATGCGCAGCAATTCACTAGCCCAGCTAATTATGTATTTATGTATTGGGATTGGTCAATGCGGAACGA
GTGGTAAAGCTCCGCGGCTTAAGTCGTACGCCGATGCGCAGCAATTCACTCACTTTGAAAATCTGATAGGCTCAGGCAACGATTGGTCAATGCGGAACGA
GTGGTAAAGCTCCGCGGCTTAAGTCGTACGCCGATGCGCAGCAATTCACTATAGCAAGAGGGGAGCCTTTTTTGAATGAAGATTGGTCAATGCGGAACGA
GTGGTAAAGCTCCGCGGCTTAAGTCGTACGCCGATGCGCAGCAATTCACTTTAGGTGACAGGGTTGCTGCTTTCTACTGGGATTGGTCAATGCGGAACGA
GTGGTAAAGCTCCGCGGCTTAAGTCGTACGCCGATGCGCAGCAATTCACTTTCTTGAAATATGCAAGAGCTCCTGTCGGGGATTGGTCAATGCGGAACGA
GTGGTAAAGCTCCGCGGCTTAAGTCGTACGCCGATGCGCAGCAATTCACTCCATGCATGCTTTAGTTCATTCTATTTATTGATTGGTCAATGCGGAACGA
GTGGTAAAGCTCCGCGGCTTAAGTCGTACGCCGATGCGCAGCAATTCACTCATTGGTAATCTCTGCTAATCACAAACAAGGATTGGTCAATGCGGAACGA
GTGGTAAAGCTCCGCGGCTTAAGTCGTACGCCGATGCGCAGCAATTCACTCTTTCCCGCTTTTATGATCTATAATTTGATGATTGGTCAATGCGGAACGA
GTGGTAAAGCTCCGCGGCTTAAGTCGTACGCCGATGCGCAGCAATTCACTGAGGAAGCTTGGCTGGATGATCTGTAAATGGATTGGTCAATGCGGAACGA
GTGGTAAAGCTCCGCGGCTTAAGTCGTACGCCGATGCGCAGCAATTCACTATCAATTTAGATCTGCTTCCTTCTCATTACGATTGGTCAATGCGGAACGA
GTGGTAAAGCTCCGCGGCTTAAGTCGTACGCCGATGCGCAGCAATTCACTCAATTTGATGTGATGTTTAGCTCACAAACCGATTGGTCAATGCGGAACGA
GTGGTAAAGCTCCGCGGCTTAAGTCGTACGCCGATGCGCAGCAATTCACTGAATAAAGTGTCTCTTAGAATACACACACAGATTGGTCAATGCGGAACGA
GTGGTAAAGCTCCGCGGCTTAAGTCGTACGCCGATGCGCAGCAATTCACTGACTTGAATGGACAATTCTCTAAAGAAAATGATTGGTCAATGCGGAACGA
GTGGTAAAGCTCCGCGGCTTAAGTCGTACGCCGATGCGCAGCAATTCACTTGGGTTAATATTCAGAATATAAAAGGGACTGATTGGTCAATGCGGAACGA
GTGGTAAAGCTCCGCGGCTTAAGTCGTACGCCGATGCGCAGCAATTCACTTATTCACGTAAAAAGAAACTATCAACCGAGGATTGGTCAATGCGGAACGA
GTGGTAAAGCTCCGCGGCTTAAGTCGTACGCCGATGCGCAGCAATTCACTGGCAAGTGAGGCTACATCAAACTTAAAAACGATTGGTCAATGCGGAACGA
GTGGTAAAGCTCCGCGGCTTAAGTCGTACGCCGATGCGCAGCAATTCACTGACATTATATTTGGCAATTATTTCTTGGCTGATTGGTCAATGCGGAACGA
GTGGTAAAGCTCCGCGGCTTAAGTCGTACGCCGATGCGCAGCAATTCACTCCTGGAAGAAAACATAGACGAAAAGCTTCAGATTGGTCAATGCGGAACGA
GTGGTAAAGCTCCGCGGCTTAAGTCGTACGCCGATGCGCAGCAATTCACTATGATTTTTGACAAGGATTCCAAAACTACAGATTGGTCAATGCGGAACGA
GTGGTAAAGCTCCGCGGCTTAAGTCGTACGCCGATGCGCAGCAATTCACTCTAATCATTGCATTTTTTGTAGAGGTGGGGGATTGGTCAATGCGGAACGA
GTGGTAAAGCTCCGCGGCTTAAGTCGTACGCCGATGCGCAGCAATTCACTACAAGGTCTCTCTCCCTGTCTATCACCCAGGATTGGTCAATGCGGAACGA
GTGGTAAAGCTCCGCGGCTTAAGTCGTACGCCGATGCGCAGCAATTCACTTGCATATATGGCCAAATAATTTTCTTCTTCGATTGGTCAATGCGGAACGA
GTGGTAAAGCTCCGCGGCTTAAGTCGTACGCCGATGCGCAGCAATTCACTTATGGACCAATGAAACAGAATAATAAACCCGATTGGTCAATGCGGAACGA
GTGGTAAAGCTCCGCGGCTTAAGTCGTACGCCGATGCGCAGCAATTCACTAGATGGTGTGGTACTGACTTAAAAATAGATGATTGGTCAATGCGGAACGA
GTGGTAAAGCTCCGCGGCTTAAGTCGTACGCCGATGCGCAGCAATTCACTTAAAATCCAAAACAGTGACAACACAAAATGGATTGGTCAATGCGGAACGA
GTGGTAAAGCTCCGCGGCTTAAGTCGTACGCCGATGCGCAGCAATTCACTACAATATGATACCACTGCATACCTATTAGAGATTGGTCAATGCGGAACGA
GTGGTAAAGCTCCGCGGCTTAAGTCGTACGCCGATGCGCAGCAATTCACTGTATCATATGTCATTAGGGAATTGTGAATTGATTGGTCAATGCGGAACGA
GTGGTAAAGCTCCGCGGCTTAAGTCGTACGCCGATGCGCAGCAATTCACTAGAAGATATACATATGGCAAATAGCTTCTCGATTGGTCAATGCGGAACGA
GTGGTAAAGCTCCGCGGCTTAAGTCGTACGCCGATGCGCAGCAATTCACTAAATGGACAAAAAACTTGGAAACCTCACCAGATTGGTCAATGCGGAACGA
GTGGTAAAGCTCCGCGGCTTAAGTCGTACGCCGATGCGCAGCAATTCACTCTCAACAATAGGAAAACAAAGACCTAATTTGATTGGTCAATGCGGAACGA
GTGGTAAAGCTCCGCGGCTTAAGTCGTACGCCGATGCGCAGCAATTCACTCAGAGAAAATCTTTGCAAAACACATATTTGGATTGGTCAATGCGGAACGA
GTGGTAAAGCTCCGCGGCTTAAGTCGTACGCCGATGCGCAGCAATTCACTATTAAAATGGAAAACTTGGGGCCAGATGCAGATTGGTCAATGCGGAACGA
GTGGTAAAGCTCCGCGGCTTAAGTCGTACGCCGATGCGCAGCAATTCACTGATCCATAAGAGAAAAAATTGATAAGTTGGGATTGGTCAATGCGGAACGA
GTGGTAAAGCTCCGCGGCTTAAGTCGTACGCCGATGCGCAGCAATTCACTGATAAACATATGATTGTGGGTATCTTTTTGGATTGGTCAATGCGGAACGA
GTGGTAAAGCTCCGCGGCTTAAGTCGTACGCCGATGCGCAGCAATTCACTACGTATACCCCACATTTTCTTTATCCAATCGATTGGTCAATGCGGAACGA
GTGGTAAAGCTCCGCGGCTTAAGTCGTACGCCGATGCGCAGCAATTCACTGTGATTTCATTTATTTTATGGCTGAATAGCGATTGGTCAATGCGGAACGA
GTGGTAAAGCTCCGCGGCTTAAGTCGTACGCCGATGCGCAGCAATTCACTCTCTCTGTCACCAGGTGGCTCACTGCAACCGATTGGTCAATGCGGAACGA
GTGGTAAAGCTCCGCGGCTTAAGTCGTACGCCGATGCGCAGCAATTCACTGTCTCATGTAAGATAATGACCTCCAGTTCCGATTGGTCAATGCGGAACGA
GTGGTAAAGCTCCGCGGCTTAAGTCGTACGCCGATGCGCAGCAATTCACTATGAGTGAGAACATGCAATAAATGTCTTTCGATTGGTCAATGCGGAACGA
GTGGTAAAGCTCCGCGGCTTAAGTCGTACGCCGATGCGCAGCAATTCACTTCCATGTGAACACATTTTTTAGGACCCACTGATTGGTCAATGCGGAACGA
GTGGTAAAGCTCCGCGGCTTAAGTCGTACGCCGATGCGCAGCAATTCACTGTCCCCATTTCCTATTTTTCCACCTTCTACGATTGGTCAATGCGGAACGA
GTGGTAAAGCTCCGCGGCTTAAGTCGTACGCCGATGCGCAGCAATTCACTGTACTTTTAGTAGAGACGCTGTTTCACCATGATTGGTCAATGCGGAACGA
GTGGTAAAGCTCCGCGGCTTAAGTCGTACGCCGATGCGCAGCAATTCACTAAGTAATTAAGTAATTTCTCATCCTCCTCCGATTGGTCAATGCGGAACGA
GTGGTAAAGCTCCGCGGCTTAAGTCGTACGCCGATGCGCAGCAATTCACTTGTCACACTTTTTAATTAATTCCCTACATGGATTGGTCAATGCGGAACGA
GTGGTAAAGCTCCGCGGCTTAAGTCGTACGCCGATGCGCAGCAATTCACTTGGAGCTCTTTCATAGTAAATCATCAGGGAGATTGGTCAATGCGGAACGA
GTGGTAAAGCTCCGCGGCTTAAGTCGTACGCCGATGCGCAGCAATTCACTCTTCAGCCTGAGACAGTTCTGAACACCTACGATTGGTCAATGCGGAACGA
GTGGTAAAGCTCCGCGGCTTAAGTCGTACGCCGATGCGCAGCAATTCACTGTCAGATTCTCCTTTAACCATGATTATGGTGATTGGTCAATGCGGAACGA
GTGGTAAAGCTCCGCGGCTTAAGTCGTACGCCGATGCGCAGCAATTCACTTGGTACTGTGGGTTCAACTCAAGCATTACCGATTGGTCAATGCGGAACGA
GTGGTAAAGCTCCGCGGCTTAAGTCGTACGCCGATGCGCAGCAATTCACTGCCTCACATTAGAAAAGACTCAAGAGGGATGATTGGTCAATGCGGAACGA
GTGGTAAAGCTCCGCGGCTTAAGTCGTACGCCGATGCGCAGCAATTCACTGAGAAAATCTGGAACTACTGTGTAAAATAAGATTGGTCAATGCGGAACGA
GTGGTAAAGCTCCGCGGCTTAAGTCGTACGCCGATGCGCAGCAATTCACTCTGCTTTTTAAGTGCTTGACAAAATATTTGGATTGGTCAATGCGGAACGA
GTGGTAAAGCTCCGCGGCTTAAGTCGTACGCCGATGCGCAGCAATTCACTTTTTTCCACCACAGAATCCTAGAATATTACGATTGGTCAATGCGGAACGA
GTGGTAAAGCTCCGCGGCTTAAGTCGTACGCCGATGCGCAGCAATTCACTGTTTATTTTCCTTCCTCTTGTCTTCTGGCCGATTGGTCAATGCGGAACGA
GTGGTAAAGCTCCGCGGCTTAAGTCGTACGCCGATGCGCAGCAATTCACTTTAGTCAGTGTATGTTTTAGCCAGGTCATCGATTGGTCAATGCGGAACGA
GTGGTAAAGCTCCGCGGCTTAAGTCGTACGCCGATGCGCAGCAATTCACTTCAATCTTATTTCAAACAACACAAACAACCGATTGGTCAATGCGGAACGA
GTGGTAAAGCTCCGCGGCTTAAGTCGTACGCCGATGCGCAGCAATTCACTAGACCTTATCTTTTATAATGCCAGAAGCAAGATTGGTCAATGCGGAACGA
GTGGTAAAGCTCCGCGGCTTAAGTCGTACGCCGATGCGCAGCAATTCACTAGTACTACATTGAGAGCTTGGTGATTATAAGATTGGTCAATGCGGAACGA
GTGGTAAAGCTCCGCGGCTTAAGTCGTACGCCGATGCGCAGCAATTCACTAATTAAAAAATAATCAGCAGTGACACCCAGGATTGGTCAATGCGGAACGA
GTGGTAAAGCTCCGCGGCTTAAGTCGTACGCCGATGCGCAGCAATTCACTCTTTAAATGACAAGTCTCACAAAAGAAACTGATTGGTCAATGCGGAACGA
GTGGTAAAGCTCCGCGGCTTAAGTCGTACGCCGATGCGCAGCAATTCACTTGTTGCTGAGAGACTTCTCAACACTAAACAGATTGGTCAATGCGGAACGA
GTGGTAAAGCTCCGCGGCTTAAGTCGTACGCCGATGCGCAGCAATTCACTCCTGCCTCACATTATTTTTAAATGAATTGAGATTGGTCAATGCGGAACGA
GTGGTAAAGCTCCGCGGCTTAAGTCGTACGCCGATGCGCAGCAATTCACTGTCAACTTTACTCAGCCTTAGGTTCCCTGCGATTGGTCAATGCGGAACGA
GTGGTAAAGCTCCGCGGCTTAAGTCGTACGCCGATGCGCAGCAATTCACTGTAGTCTTTTTGTTACTTAGGTGTGGAAAGGATTGGTCAATGCGGAACGA
GTGGTAAAGCTCCGCGGCTTAAGTCGTACGCCGATGCGCAGCAATTCACTAAGCGGAAAAGGAAGAGGATTTGCAAAGGGGATTGGTCAATGCGGAACGA
GTGGTAAAGCTCCGCGGCTTAAGTCGTACGCCGATGCGCAGCAATTCACTTATACAAACATCTGCTTTCTGCAACCAATCGATTGGTCAATGCGGAACGA
GTGGTAAAGCTCCGCGGCTTAAGTCGTACGCCGATGCGCAGCAATTCACTGATTTAAATACTCTCTAGAGGTTTTCCATTGATTGGTCAATGCGGAACGA
GTGGTAAAGCTCCGCGGCTTAAGTCGTACGCCGATGCGCAGCAATTCACTGCAGAGACACGTTGAAAATGAAAGTACACTGATTGGTCAATGCGGAACGA
GTGGTAAAGCTCCGCGGCTTAAGTCGTACGCCGATGCGCAGCAATTCACTAACATGTTACCAGGTTATTGGCGTTTCGAAGATTGGTCAATGCGGAACGA
GTGGTAAAGCTCCGCGGCTTAAGTCGTACGCCGATGCGCAGCAATTCACTCAACTGACTTCACTATGAGAAAAATAGTAAGATTGGTCAATGCGGAACGA
GTGGTAAAGCTCCGCGGCTTAAGTCGTACGCCGATGCGCAGCAATTCACTAAACGTGGTGTATACATACATTGGAATTGTGATTGGTCAATGCGGAACGA
GTGGTAAAGCTCCGCGGCTTAAGTCGTACGCCGATGCGCAGCAATTCACTTAGATTCAATCCAAATGTCCATTGACAGATGATTGGTCAATGCGGAACGA
GTGGTAAAGCTCCGCGGCTTAAGTCGTACGCCGATGCGCAGCAATTCACTCACTATCCCATTATTTACCATAGCCAAGAGGATTGGTCAATGCGGAACGA
GTGGTAAAGCTCCGCGGCTTAAGTCGTACGCCGATGCGCAGCAATTCACTGGGTGTATATCCAAAACAATTCAAATTTGTGATTGGTCAATGCGGAACGA
GTGGTAAAGCTCCGCGGCTTAAGTCGTACGCCGATGCGCAGCAATTCACTGGAAAAAAGTGTGGAGATTCTTTAAAAAGTGATTGGTCAATGCGGAACGA
GTGGTAAAGCTCCGCGGCTTAAGTCGTACGCCGATGCGCAGCAATTCACTCACTGTTAGCGGGAATGTAAAATGGTCCAGGATTGGTCAATGCGGAACGA
GTGGTAAAGCTCCGCGGCTTAAGTCGTACGCCGATGCGCAGCAATTCACTGCAAAATGGAGGAGAAAGTAGAATCCATGTGATTGGTCAATGCGGAACGA
GTGGTAAAGCTCCGCGGCTTAAGTCGTACGCCGATGCGCAGCAATTCACTGATGTATGCTAACAAAAGAACAGAAAATAGGATTGGTCAATGCGGAACGA
GTGGTAAAGCTCCGCGGCTTAAGTCGTACGCCGATGCGCAGCAATTCACTACACAATCAGATATCACTGCTCACCCTTTAGATTGGTCAATGCGGAACGA
GTGGTAAAGCTCCGCGGCTTAAGTCGTACGCCGATGCGCAGCAATTCACTGACTTCAAGTCTATTTTGTCTGATATTAGTGATTGGTCAATGCGGAACGA
GTGGTAAAGCTCCGCGGCTTAAGTCGTACGCCGATGCGCAGCAATTCACTCTGTTATATTCTCTTGATGAGTTGTCATTTGATTGGTCAATGCGGAACGA
GTGGTAAAGCTCCGCGGCTTAAGTCGTACGCCGATGCGCAGCAATTCACTGCAATATTGGTAAGTGTGTCTATGTTTATAGATTGGTCAATGCGGAACGA
GTGGTAAAGCTCCGCGGCTTAAGTCGTACGCCGATGCGCAGCAATTCACTTTCGATCAATGTTTGATTTGCATATTTTGGGATTGGTCAATGCGGAACGA
GTGGTAAAGCTCCGCGGCTTAAGTCGTACGCCGATGCGCAGCAATTCACTTTATTGCAGAATGGTCTAGTTCTCCCTTCTGATTGGTCAATGCGGAACGA
GTGGTAAAGCTCCGCGGCTTAAGTCGTACGCCGATGCGCAGCAATTCACTCTCCTTATTTACCTTTCTGGTTGTATTCATGATTGGTCAATGCGGAACGA
GTGGTAAAGCTCCGCGGCTTAAGTCGTACGCCGATGCGCAGCAATTCACTGTTGGCTCATAGTGTTGTTCAAGCCTTCTAGATTGGTCAATGCGGAACGA
GTGGTAAAGCTCCGCGGCTTAAGTCGTACGCCGATGCGCAGCAATTCACTGCTCATAGTGTTGTATATATTTGTCAGTCTGATTGGTCAATGCGGAACGA
GTGGTAAAGCTCCGCGGCTTAAGTCGTACGCCGATGCGCAGCAATTCACTCTGTATATATTTGCATATGTTTGTCAGTCTGATTGGTCAATGCGGAACGA
GTGGTAAAGCTCCGCGGCTTAAGTCGTACGCCGATGCGCAGCAATTCACTAAGTTGTTTGGGGTGTTCTGCATATATTTGGATTGGTCAATGCGGAACGA
GTGGTAAAGCTCCGCGGCTTAAGTCGTACGCCGATGCGCAGCAATTCACTTTCCATGGCCACCTGACAAAAATGTAAATTGATTGGTCAATGCGGAACGA
GTGGTAAAGCTCCGCGGCTTAAGTCGTACGCCGATGCGCAGCAATTCACTTATTTATGGCTTAACATATGGTCTAACTTGGATTGGTCAATGCGGAACGA
GTGGTAAAGCTCCGCGGCTTAAGTCGTACGCCGATGCGCAGCAATTCACTTGGGATTACAGACATTTTATTCCATTCTGAGATTGGTCAATGCGGAACGA
GTGGTAAAGCTCCGCGGCTTAAGTCGTACGCCGATGCGCAGCAATTCACTGCTGTAAAGTTGGGTCATTGATTTGAAATCGATTGGTCAATGCGGAACGA
GTGGTAAAGCTCCGCGGCTTAAGTCGTACGCCGATGCGCAGCAATTCACTGTTGAATTTTGCTCTTCTTTTCTAATTCCTGATTGGTCAATGCGGAACGA
GTGGTAAAGCTCCGCGGCTTAAGTCGTACGCCGATGCGCAGCAATTCACTATGCATGGCTTTGTAATCCTTTTAATATGCGATTGGTCAATGCGGAACGA
GTGGTAAAGCTCCGCGGCTTAAGTCGTACGCCGATGCGCAGCAATTCACTCTTACCTCAGAATAATGGTTTCCAACTCCAGATTGGTCAATGCGGAACGA
GTGGTAAAGCTCCGCGGCTTAAGTCGTACGCCGATGCGCAGCAATTCACTTCTATTATATCAGTCTTATGCCTTTGCATCGATTGGTCAATGCGGAACGA
GTGGTAAAGCTCCGCGGCTTAAGTCGTACGCCGATGCGCAGCAATTCACTTAGTCTTTTACCCCCATCCCTCTCCCATCCGATTGGTCAATGCGGAACGA
GTGGTAAAGCTCCGCGGCTTAAGTCGTACGCCGATGCGCAGCAATTCACTTTGTGAGAATAGGTGGTTTTTGGTTACATGGATTGGTCAATGCGGAACGA
GTGGTAAAGCTCCGCGGCTTAAGTCGTACGCCGATGCGCAGCAATTCACTGTCAATTGACGTATTCATGTTTGTTATTTCGATTGGTCAATGCGGAACGA
GTGGTAAAGCTCCGCGGCTTAAGTCGTACGCCGATGCGCAGCAATTCACTTGGTGAGAGATAAGGGATTAGACTGGATAAGATTGGTCAATGCGGAACGA
GTGGTAAAGCTCCGCGGCTTAAGTCGTACGCCGATGCGCAGCAATTCACTGGCAACATAGTGAAGTAGCTAGGTGTGGTGGATTGGTCAATGCGGAACGA
GTGGTAAAGCTCCGCGGCTTAAGTCGTACGCCGATGCGCAGCAATTCACTGTAAATAAGAGTTCCCTTTTCTCGGCCGGGGATTGGTCAATGCGGAACGA
GTGGTAAAGCTCCGCGGCTTAAGTCGTACGCCGATGCGCAGCAATTCACTTTTCATATTGGCTGCATTAATTTACATTCCGATTGGTCAATGCGGAACGA
[truncated: 9,200 more rows]

## Sheet: Closed region
GTGGTAAAGCTCCGCGGCTTACGGTTCCAATCGGATCATTCCAAGACTGGTCATTGTGCTTAGTATCACGGTTCCAATCGGATCGATTGGTCAATGCGGAACGATTATGA
GTGGTAAAGCTCCGCGGCTTACGGTTCCAATCGGATCAAATCTCCTAGAATACAGTAGTGGGCTCAAACGGTTCCAATCGGATCGATTGGTCAATGCGGAACGACGTTAT
GTGGTAAAGCTCCGCGGCTTACGGTTCCAATCGGATCGAGTAATTAATTGCACAAAGGAAAATCAGGACGGTTCCAATCGGATCGATTGGTCAATGCGGAACGATCTACT
GTGGTAAAGCTCCGCGGCTTACGGTTCCAATCGGATCAGATGAAAACAGACAAAAGCAAACACATGTACGGTTCCAATCGGATCGATTGGTCAATGCGGAACGATTGATT
GTGGTAAAGCTCCGCGGCTTACGGTTCCAATCGGATCTAGGCAGATGTCTTGAATTCCATCTTTGATACGGTTCCAATCGGATCGATTGGTCAATGCGGAACGAGTGCGA
GTGGTAAAGCTCCGCGGCTTACGGTTCCAATCGGATCAGGCCATGACTAGCTCTGGATCTGTAGCTAACGGTTCCAATCGGATCGATTGGTCAATGCGGAACGAGACAAT
GTGGTAAAGCTCCGCGGCTTACGGTTCCAATCGGATCCATCCAATTATTTGTAGTTTCAATCATCTGACGGTTCCAATCGGATCGATTGGTCAATGCGGAACGAGCTACC
GTGGTAAAGCTCCGCGGCTTACGGTTCCAATCGGATCCAGTGGCCAACTTGAATTTCTACAGACAGCACGGTTCCAATCGGATCGATTGGTCAATGCGGAACGATTACCG
GTGGTAAAGCTCCGCGGCTTACGGTTCCAATCGGATCAAATGGACACACTACTATGTGACAAGAAAAACGGTTCCAATCGGATCGATTGGTCAATGCGGAACGAGTCGGA
GTGGTAAAGCTCCGCGGCTTACGGTTCCAATCGGATCTTTGAAATGCTTACTATAACCTTAAAACGGACGGTTCCAATCGGATCGATTGGTCAATGCGGAACGAACTCGA
GTGGTAAAGCTCCGCGGCTTACGGTTCCAATCGGATCGGCAAATCAAGTAAAATAATTCCGTCCTCAACGGTTCCAATCGGATCGATTGGTCAATGCGGAACGATCGGTT
GTGGTAAAGCTCCGCGGCTTACGGTTCCAATCGGATCAAAAATTAAAGAAGGAAGATGCTAAGGTTGACGGTTCCAATCGGATCGATTGGTCAATGCGGAACGAGAACTC
GTGGTAAAGCTCCGCGGCTTACGGTTCCAATCGGATCCAGCATTTGTGCACATTCTAAAATAAATTGACGGTTCCAATCGGATCGATTGGTCAATGCGGAACGATATCAC
GTGGTAAAGCTCCGCGGCTTACGGTTCCAATCGGATCTTTAGCAGCCTGCACAGAGCATTTGAGACTACGGTTCCAATCGGATCGATTGGTCAATGCGGAACGAGCCTGG
GTGGTAAAGCTCCGCGGCTTACGGTTCCAATCGGATCAGGAGAAAGACTGTTTTCCTCCACTGTCTTACGGTTCCAATCGGATCGATTGGTCAATGCGGAACGATCTTCG
GTGGTAAAGCTCCGCGGCTTACGGTTCCAATCGGATCTTCTCCAGAAACAGAGTAAATTCATCCAAAACGGTTCCAATCGGATCGATTGGTCAATGCGGAACGAAAGTTA
GTGGTAAAGCTCCGCGGCTTACGGTTCCAATCGGATCATCAACCGTGTGGGAGAATTGAGGGTCTTCACGGTTCCAATCGGATCGATTGGTCAATGCGGAACGAGCACAT
GTGGTAAAGCTCCGCGGCTTACGGTTCCAATCGGATCCAAGTGATTGTTATTTGAGCTTTAAATTGGACGGTTCCAATCGGATCGATTGGTCAATGCGGAACGACGAGCG
GTGGTAAAGCTCCGCGGCTTACGGTTCCAATCGGATCAAATTCTTCTTCCTAAAGCAACTTTTGTCTACGGTTCCAATCGGATCGATTGGTCAATGCGGAACGAGGCAAT
GTGGTAAAGCTCCGCGGCTTACGGTTCCAATCGGATCCTAGATTCTCATACTGCTAGTAACTCAACCACGGTTCCAATCGGATCGATTGGTCAATGCGGAACGAATGTAC
GTGGTAAAGCTCCGCGGCTTACGGTTCCAATCGGATCCCCATAAAATTTCTAAAGATAAGAATCAGCACGGTTCCAATCGGATCGATTGGTCAATGCGGAACGAATATTT
GTGGTAAAGCTCCGCGGCTTACGGTTCCAATCGGATCTGATGCTAATACTATGGTCAAATGAAATGAACGGTTCCAATCGGATCGATTGGTCAATGCGGAACGAACCTCT
GTGGTAAAGCTCCGCGGCTTACGGTTCCAATCGGATCatctgcttcaaaatatcttttccacggtccACGGTTCCAATCGGATCGATTGGTCAATGCGGAACGAACAATG
GTGGTAAAGCTCCGCGGCTTACGGTTCCAATCGGATCaagcaactgggtaaagaagttgtatctttaACGGTTCCAATCGGATCGATTGGTCAATGCGGAACGAGATGCG
GTGGTAAAGCTCCGCGGCTTACGGTTCCAATCGGATCgagTAGATGTCACAGTAACCAAAAAGGGCCACGGTTCCAATCGGATCGATTGGTCAATGCGGAACGACAAAAA
GTGGTAAAGCTCCGCGGCTTACGGTTCCAATCGGATCGATGGGCAAGAGGCACTGAGAGAGCAGCGTACGGTTCCAATCGGATCGATTGGTCAATGCGGAACGACATTCC
GTGGTAAAGCTCCGCGGCTTACGGTTCCAATCGGATCGAAAAGAAAAGGGAAAGACCTCTCCACTTTACGGTTCCAATCGGATCGATTGGTCAATGCGGAACGACTCATC
GTGGTAAAGCTCCGCGGCTTACGGTTCCAATCGGATCAACAGGTAAGTTATATGTCTGCTTCCTTCTACGGTTCCAATCGGATCGATTGGTCAATGCGGAACGAACAATT
GTGGTAAAGCTCCGCGGCTTACGGTTCCAATCGGATCAATGAGCATCCCTCTGTTTTTCTAAAGCCTACGGTTCCAATCGGATCGATTGGTCAATGCGGAACGAGAACTA
GTGGTAAAGCTCCGCGGCTTACGGTTCCAATCGGATCTTGAGTCATAAGCTTTGCACCCTGTGTATCACGGTTCCAATCGGATCGATTGGTCAATGCGGAACGAAAGGGC
GTGGTAAAGCTCCGCGGCTTACGGTTCCAATCGGATCTCTTTGCATCAGGACAATCTTTCTACAAGTACGGTTCCAATCGGATCGATTGGTCAATGCGGAACGAGCGAGA
GTGGTAAAGCTCCGCGGCTTACGGTTCCAATCGGATCTGTCTGAATTTTAGCCCTCTGAACAAAGATACGGTTCCAATCGGATCGATTGGTCAATGCGGAACGACGTATT
GTGGTAAAGCTCCGCGGCTTACGGTTCCAATCGGATCAATTGCCCAAGACATAGACAAAACCCTCCCACGGTTCCAATCGGATCGATTGGTCAATGCGGAACGACCCCGG
GTGGTAAAGCTCCGCGGCTTACGGTTCCAATCGGATCGACTATGGATCCAAGTCTCTTTATTTTCTCACGGTTCCAATCGGATCGATTGGTCAATGCGGAACGATTGCTG
GTGGTAAAGCTCCGCGGCTTACGGTTCCAATCGGATCTGTTTTGCTGGCTGCAGAGGCAGAGGAGAGACGGTTCCAATCGGATCGATTGGTCAATGCGGAACGACTTGGG
GTGGTAAAGCTCCGCGGCTTACGGTTCCAATCGGATCAAGAGGTGACCTCTGGACATGAGTTCTGACACGGTTCCAATCGGATCGATTGGTCAATGCGGAACGAACCATA
GTGGTAAAGCTCCGCGGCTTACGGTTCCAATCGGATCCCTTCTTTCCCAGGCACAATGCACAGCAGAACGGTTCCAATCGGATCGATTGGTCAATGCGGAACGAAAACCT
GTGGTAAAGCTCCGCGGCTTACGGTTCCAATCGGATCATTCTCCTCTCACCTTGGTTCATAATAGGGACGGTTCCAATCGGATCGATTGGTCAATGCGGAACGACATTCA
GTGGTAAAGCTCCGCGGCTTACGGTTCCAATCGGATCCCCCATTCATTTTGTGCTCTTTATTCACAAACGGTTCCAATCGGATCGATTGGTCAATGCGGAACGACCGCGG
GTGGTAAAGCTCCGCGGCTTACGGTTCCAATCGGATCAGACCAAACAGAAGTACTTCACATGGTTACACGGTTCCAATCGGATCGATTGGTCAATGCGGAACGAAACCCG
GTGGTAAAGCTCCGCGGCTTACGGTTCCAATCGGATCCCTGCAAAATGGAAATGAAGAAATCTATTAACGGTTCCAATCGGATCGATTGGTCAATGCGGAACGAACTATG
GTGGTAAAGCTCCGCGGCTTACGGTTCCAATCGGATCTGTGTGGCAAAACAGAGGTTTAATATTGATACGGTTCCAATCGGATCGATTGGTCAATGCGGAACGACGACTG
GTGGTAAAGCTCCGCGGCTTACGGTTCCAATCGGATCATGCATGGTCTATCTGTCCCTGTCCTCTTTACGGTTCCAATCGGATCGATTGGTCAATGCGGAACGAGACGGC
GTGGTAAAGCTCCGCGGCTTACGGTTCCAATCGGATCTTTAGACTGCACACACCAGAACATGTGCATACGGTTCCAATCGGATCGATTGGTCAATGCGGAACGACTATTT
GTGGTAAAGCTCCGCGGCTTACGGTTCCAATCGGATCAATTGGACCAAACAGTCACTCCTGTGGGTCACGGTTCCAATCGGATCGATTGGTCAATGCGGAACGAACCGAG
GTGGTAAAGCTCCGCGGCTTACGGTTCCAATCGGATCCTCCTAGTCTAACATGGCCCTTTGCAGTTGACGGTTCCAATCGGATCGATTGGTCAATGCGGAACGAAGCTGT
GTGGTAAAGCTCCGCGGCTTACGGTTCCAATCGGATCTAAATAGGATATGTTGGAAAGATTAAGCTCACGGTTCCAATCGGATCGATTGGTCAATGCGGAACGATCGAAG
GTGGTAAAGCTCCGCGGCTTACGGTTCCAATCGGATCCAGGAGACTGGCCTTTTACTGTTGTCACTCACGGTTCCAATCGGATCGATTGGTCAATGCGGAACGAGCTGGT
GTGGTAAAGCTCCGCGGCTTACGGTTCCAATCGGATCTCTCAAAACGAGTTACAGATTTAGATTTCTACGGTTCCAATCGGATCGATTGGTCAATGCGGAACGATGAATA
GTGGTAAAGCTCCGCGGCTTACGGTTCCAATCGGATCGAGAAAAGATCCAGAATAGGAAAGATGACTACGGTTCCAATCGGATCGATTGGTCAATGCGGAACGACATGGC
GTGGTAAAGCTCCGCGGCTTACGGTTCCAATCGGATCGAATTTAGTCACATTGCAAGCAAATAAATGACGGTTCCAATCGGATCGATTGGTCAATGCGGAACGAAGAAGA
GTGGTAAAGCTCCGCGGCTTACGGTTCCAATCGGATCTTCTGAACACTAACTAAATGATTTTTCTCGACGGTTCCAATCGGATCGATTGGTCAATGCGGAACGATTGAGG
GTGGTAAAGCTCCGCGGCTTACGGTTCCAATCGGATCAGAGCAACACAACATGGTCAATTCAAACACACGGTTCCAATCGGATCGATTGGTCAATGCGGAACGATGTCCT
GTGGTAAAGCTCCGCGGCTTACGGTTCCAATCGGATCattaaaaagtaaagaaacagcagatgttggACGGTTCCAATCGGATCGATTGGTCAATGCGGAACGAAAACTT
GTGGTAAAGCTCCGCGGCTTACGGTTCCAATCGGATCcactagtggtgggaatgtaaattaatacaaACGGTTCCAATCGGATCGATTGGTCAATGCGGAACGAACGCGG
GTGGTAAAGCTCCGCGGCTTACGGTTCCAATCGGATCatcaacctacctgccctttaacagatgattACGGTTCCAATCGGATCGATTGGTCAATGCGGAACGACCATAA
GTGGTAAAGCTCCGCGGCTTACGGTTCCAATCGGATCgaattatatattttgcagcaacagggatggACGGTTCCAATCGGATCGATTGGTCAATGCGGAACGACACCTT
GTGGTAAAGCTCCGCGGCTTACGGTTCCAATCGGATCaaaaagtcaaatgctgcacgttctcacaagACGGTTCCAATCGGATCGATTGGTCAATGCGGAACGAAGCCGT
GTGGTAAAGCTCCGCGGCTTACGGTTCCAATCGGATCacaaaatgaaataatagacgttggagactcACGGTTCCAATCGGATCGATTGGTCAATGCGGAACGACTCGGG
GTGGTAAAGCTCCGCGGCTTACGGTTCCAATCGGATCtgaaattctacctatttggtacaatgtacaACGGTTCCAATCGGATCGATTGGTCAATGCGGAACGAGGAATA
GTGGTAAAGCTCCGCGGCTTACGGTTCCAATCGGATCagactttaccaccacacaatatatcaatgtACGGTTCCAATCGGATCGATTGGTCAATGCGGAACGAAGTGAC
GTGGTAAAGCTCCGCGGCTTACGGTTCCAATCGGATCTAAAAACTTTTACATAGTGAATTCGTCCAGACGGTTCCAATCGGATCGATTGGTCAATGCGGAACGACTATGC
GTGGTAAAGCTCCGCGGCTTACGGTTCCAATCGGATCtttttcagtgtatgtacagagttgtgcaacACGGTTCCAATCGGATCGATTGGTCAATGCGGAACGAACCAGA
GTGGTAAAGCTCCGCGGCTTACGGTTCCAATCGGATCcatcacgccaaaaagaaaccctgcacccttACGGTTCCAATCGGATCGATTGGTCAATGCGGAACGACGCCGC
GTGGTAAAGCTCCGCGGCTTACGGTTCCAATCGGATCgcccctggcaaacactcgtctcctctctgcACGGTTCCAATCGGATCGATTGGTCAATGCGGAACGATTGCGA
GTGGTAAAGCTCCGCGGCTTACGGTTCCAATCGGATCgcataaatcggatcctacaggatgtggtttACGGTTCCAATCGGATCGATTGGTCAATGCGGAACGATTTCGA
GTGGTAAAGCTCCGCGGCTTACGGTTCCAATCGGATCtatgtgaccggcttcttttgctcaggatcaACGGTTCCAATCGGATCGATTGGTCAATGCGGAACGACCAACA
GTGGTAAAGCTCCGCGGCTTACGGTTCCAATCGGATCTTGCTGGATAGAATTTTTCTGTTATCAATGACGGTTCCAATCGGATCGATTGGTCAATGCGGAACGAGCGGGA
GTGGTAAAGCTCCGCGGCTTACGGTTCCAATCGGATCtgcaccccttaatatattttcagataaacaACGGTTCCAATCGGATCGATTGGTCAATGCGGAACGAACGGCT
GTGGTAAAGCTCCGCGGCTTACGGTTCCAATCGGATCcgtgagcaccacgttaagcttccccagcagACGGTTCCAATCGGATCGATTGGTCAATGCGGAACGAGTGCAG
GTGGTAAAGCTCCGCGGCTTACGGTTCCAATCGGATCgCTGCAATTTTCGGCTCAGGGGGCGAGATCACGGTTCCAATCGGATCGATTGGTCAATGCGGAACGATCACAC
GTGGTAAAGCTCCGCGGCTTACGGTTCCAATCGGATCTCTTCCAGCCATAGGCCCAGGTTGCAGCCTACGGTTCCAATCGGATCGATTGGTCAATGCGGAACGACGCTGT
GTGGTAAAGCTCCGCGGCTTACGGTTCCAATCGGATCTATTATTTCCCCAGCTTTCTCAGCTGAGAAACGGTTCCAATCGGATCGATTGGTCAATGCGGAACGAGTAGCG
GTGGTAAAGCTCCGCGGCTTACGGTTCCAATCGGATCAAGCTGTTGTCCTTCTTCAAACTTCCCACAACGGTTCCAATCGGATCGATTGGTCAATGCGGAACGAGACAGT
GTGGTAAAGCTCCGCGGCTTACGGTTCCAATCGGATCTCCAATGCACAGACTCCCTAACACAGTGGTACGGTTCCAATCGGATCGATTGGTCAATGCGGAACGACTGAGC
GTGGTAAAGCTCCGCGGCTTACGGTTCCAATCGGATCTAGAATGTGGCCCACAGTCTGCCCAGCAACACGGTTCCAATCGGATCGATTGGTCAATGCGGAACGATACCCT
GTGGTAAAGCTCCGCGGCTTACGGTTCCAATCGGATCtctccactccacctcccgggttcatcccatACGGTTCCAATCGGATCGATTGGTCAATGCGGAACGACTCAAG
GTGGTAAAGCTCCGCGGCTTACGGTTCCAATCGGATCactcttcataattcttcacattaaactctcACGGTTCCAATCGGATCGATTGGTCAATGCGGAACGACACGAG
GTGGTAAAGCTCCGCGGCTTACGGTTCCAATCGGATCttgcctggactcaaactTCCACAGtatttcACGGTTCCAATCGGATCGATTGGTCAATGCGGAACGAATCTAC
GTGGTAAAGCTCCGCGGCTTACGGTTCCAATCGGATCcatgcgtcaactgatggtcatttgggttgtACGGTTCCAATCGGATCGATTGGTCAATGCGGAACGAAGGGCG
GTGGTAAAGCTCCGCGGCTTACGGTTCCAATCGGATCtgctatgaacatttatgtgcaagtcatatgACGGTTCCAATCGGATCGATTGGTCAATGCGGAACGAGGGTAG
GTGGTAAAGCTCCGCGGCTTACGGTTCCAATCGGATCttgaattgctggagcacttggtacatttgtACGGTTCCAATCGGATCGATTGGTCAATGCGGAACGAAAGCCG
GTGGTAAAGCTCCGCGGCTTACGGTTCCAATCGGATCccattagcaatgtgtgaaggttccaatttgACGGTTCCAATCGGATCGATTGGTCAATGCGGAACGATCGCTT
GTGGTAAAGCTCCGCGGCTTACGGTTCCAATCGGATCAATTCAAGTTATTGAAGCCAAAAATGAAGGACGGTTCCAATCGGATCGATTGGTCAATGCGGAACGACGGGTC
GTGGTAAAGCTCCGCGGCTTACGGTTCCAATCGGATCAGGAAAGTGATGTCTATTATTTTGTTCTTGACGGTTCCAATCGGATCGATTGGTCAATGCGGAACGACATGCG
GTGGTAAAGCTCCGCGGCTTACGGTTCCAATCGGATCTCTGGGCTGCAATCATGGTAACATGTTCTTACGGTTCCAATCGGATCGATTGGTCAATGCGGAACGAGGGGGT
GTGGTAAAGCTCCGCGGCTTACGGTTCCAATCGGATCAAGGAAACTCACAGTTTTTGGAACAAAAGCACGGTTCCAATCGGATCGATTGGTCAATGCGGAACGAAAAACC
GTGGTAAAGCTCCGCGGCTTACGGTTCCAATCGGATCTGGAACTTTTTATGTGTAGGTAATTTTCTCACGGTTCCAATCGGATCGATTGGTCAATGCGGAACGACTGTTT
GTGGTAAAGCTCCGCGGCTTACGGTTCCAATCGGATCAGTTGGTCCAAAAACAACATTTAACCATTAACGGTTCCAATCGGATCGATTGGTCAATGCGGAACGAAAGAGG
GTGGTAAAGCTCCGCGGCTTACGGTTCCAATCGGATCAACTCCAAGAAATGGAGAAATGCTCTGTTTACGGTTCCAATCGGATCGATTGGTCAATGCGGAACGATCCGGG
GTGGTAAAGCTCCGCGGCTTACGGTTCCAATCGGATCGTGGTACAGATTTCCTGTGTTTTGCTCCAGACGGTTCCAATCGGATCGATTGGTCAATGCGGAACGACAGCAT
GTGGTAAAGCTCCGCGGCTTACGGTTCCAATCGGATCATGTTAGAATAGCATTTGCATTCTAGTTACACGGTTCCAATCGGATCGATTGGTCAATGCGGAACGAACGCGC
GTGGTAAAGCTCCGCGGCTTACGGTTCCAATCGGATCTTCTTGGCTTGAATCACCATCCTCATCAGTACGGTTCCAATCGGATCGATTGGTCAATGCGGAACGAGGCACC
GTGGTAAAGCTCCGCGGCTTACGGTTCCAATCGGATCATGAAAGAAAAGTTGGGCTGAAAAAGAAAAACGGTTCCAATCGGATCGATTGGTCAATGCGGAACGACATCTC
GTGGTAAAGCTCCGCGGCTTACGGTTCCAATCGGATCTTCCTAAAGTGTTCAGATCACAAGCCACCTACGGTTCCAATCGGATCGATTGGTCAATGCGGAACGATCTTCA
GTGGTAAAGCTCCGCGGCTTACGGTTCCAATCGGATCAAAGTACATACCTTCAAGGTGATTAGAATGACGGTTCCAATCGGATCGATTGGTCAATGCGGAACGATTCGCT
GTGGTAAAGCTCCGCGGCTTACGGTTCCAATCGGATCTTGCAGAATTTTTAGCTGGTTTAAGTATCAACGGTTCCAATCGGATCGATTGGTCAATGCGGAACGATATTGT
GTGGTAAAGCTCCGCGGCTTACGGTTCCAATCGGATCGGTTTTGTGGTGGTGGAAACTACTCAATCCACGGTTCCAATCGGATCGATTGGTCAATGCGGAACGAGAACGT
GTGGTAAAGCTCCGCGGCTTACGGTTCCAATCGGATCGTTAGTCTGTGATATTAAAGTATGATGTCAACGGTTCCAATCGGATCGATTGGTCAATGCGGAACGATCGAAA
GTGGTAAAGCTCCGCGGCTTACGGTTCCAATCGGATCATATTTAACAATACAGGGGCTTCAGCATAGACGGTTCCAATCGGATCGATTGGTCAATGCGGAACGAGCACAA
GTGGTAAAGCTCCGCGGCTTACGGTTCCAATCGGATCAAAAAGACAGTGCATATATAACTGGTTAGTACGGTTCCAATCGGATCGATTGGTCAATGCGGAACGATGTGGT
GTGGTAAAGCTCCGCGGCTTACGGTTCCAATCGGATCATTGTTTAAGCAAAAATAGTCCTTGGAAAGACGGTTCCAATCGGATCGATTGGTCAATGCGGAACGATTATGT
GTGGTAAAGCTCCGCGGCTTACGGTTCCAATCGGATCAACCCTATTTTGGAGACAAATTTCCATTCAACGGTTCCAATCGGATCGATTGGTCAATGCGGAACGAGCTACT
GTGGTAAAGCTCCGCGGCTTACGGTTCCAATCGGATCAGTATCTAAAAGCATCATGCTTGCACCTATACGGTTCCAATCGGATCGATTGGTCAATGCGGAACGAGTGGAG
GTGGTAAAGCTCCGCGGCTTACGGTTCCAATCGGATCGTCATCAACCCATCTTTGTATAAACAGAAAACGGTTCCAATCGGATCGATTGGTCAATGCGGAACGAAGGGTT
GTGGTAAAGCTCCGCGGCTTACGGTTCCAATCGGATCATTATTATTTTAGGAGAGAGGTCTAGATCAACGGTTCCAATCGGATCGATTGGTCAATGCGGAACGATGTGAA
GTGGTAAAGCTCCGCGGCTTACGGTTCCAATCGGATCAGTGAAGAAGGCATTCTCGGAGGCTGCacaACGGTTCCAATCGGATCGATTGGTCAATGCGGAACGATCTAGG
GTGGTAAAGCTCCGCGGCTTACGGTTCCAATCGGATCaagtgcaaacaaatatttggtttggacttaACGGTTCCAATCGGATCGATTGGTCAATGCGGAACGAAGCACA
GTGGTAAAGCTCCGCGGCTTACGGTTCCAATCGGATCaaaagccaagatttaaatgcagatattaccACGGTTCCAATCGGATCGATTGGTCAATGCGGAACGAAAAAAG
GTGGTAAAGCTCCGCGGCTTACGGTTCCAATCGGATCtcaattctacaaaatttaaagtacttggggACGGTTCCAATCGGATCGATTGGTCAATGCGGAACGACGGCGC
GTGGTAAAGCTCCGCGGCTTACGGTTCCAATCGGATCtcacctcaaatgtaaccagtctagaggacaACGGTTCCAATCGGATCGATTGGTCAATGCGGAACGAACTTCA
GTGGTAAAGCTCCGCGGCTTACGGTTCCAATCGGATCggatatgcagatagacagagattcagatagACGGTTCCAATCGGATCGATTGGTCAATGCGGAACGAGGCATA
GTGGTAAAGCTCCGCGGCTTACGGTTCCAATCGGATCaaaaaccagaagtgataccaaagggattgcACGGTTCCAATCGGATCGATTGGTCAATGCGGAACGAAAAGGA
GTGGTAAAGCTCCGCGGCTTACGGTTCCAATCGGATCTAGGAATACAGTAGGACATGAATCCTTAAAACGGTTCCAATCGGATCGATTGGTCAATGCGGAACGATGGATT
GTGGTAAAGCTCCGCGGCTTACGGTTCCAATCGGATCGTGTTGCAAATTCACTTTACATATATAGCAACGGTTCCAATCGGATCGATTGGTCAATGCGGAACGATTTGAC
GTGGTAAAGCTCCGCGGCTTACGGTTCCAATCGGATCTAGCTGATAAAATGCAGTCTGTTCCTGGATACGGTTCCAATCGGATCGATTGGTCAATGCGGAACGAAATCCC
GTGGTAAAGCTCCGCGGCTTACGGTTCCAATCGGATCCACTTCTGACACTTTTGATGTTCTCATTTGACGGTTCCAATCGGATCGATTGGTCAATGCGGAACGACGATGT
GTGGTAAAGCTCCGCGGCTTACGGTTCCAATCGGATCGTCCTTCCCTCACCCCCAAAAATTGGCTGGACGGTTCCAATCGGATCGATTGGTCAATGCGGAACGACCAAGC
GTGGTAAAGCTCCGCGGCTTACGGTTCCAATCGGATCTATACCTCCTAGACTAGAGGAATCGTACAAACGGTTCCAATCGGATCGATTGGTCAATGCGGAACGATATGGT
GTGGTAAAGCTCCGCGGCTTACGGTTCCAATCGGATCGTGAACAGAAACTGAATGACTGGCTGCCTGACGGTTCCAATCGGATCGATTGGTCAATGCGGAACGACCCTTA
GTGGTAAAGCTCCGCGGCTTACGGTTCCAATCGGATCAGAATGAACCAggctgggagcagtggctcaACGGTTCCAATCGGATCGATTGGTCAATGCGGAACGAACAGCA
GTGGTAAAGCTCCGCGGCTTACGGTTCCAATCGGATCCTGAACCAGataaagaataaatgacaggccACGGTTCCAATCGGATCGATTGGTCAATGCGGAACGAATGCTA
GTGGTAAAGCTCCGCGGCTTACGGTTCCAATCGGATCTGAAGGGCTGTTTATGGCATTAAAACAAACACGGTTCCAATCGGATCGATTGGTCAATGCGGAACGAGGGAGC
GTGGTAAAGCTCCGCGGCTTACGGTTCCAATCGGATCCAGGATATGCAGGTTATATTATAGCCCTGAACGGTTCCAATCGGATCGATTGGTCAATGCGGAACGAAATAAA
GTGGTAAAGCTCCGCGGCTTACGGTTCCAATCGGATCGGGATCCACAACTTATTAATTCCGGTGAGTACGGTTCCAATCGGATCGATTGGTCAATGCGGAACGACATAAC
GTGGTAAAGCTCCGCGGCTTACGGTTCCAATCGGATCAATATTTGGTGAATAAGACTCTTCTTTACCACGGTTCCAATCGGATCGATTGGTCAATGCGGAACGACATCCA
GTGGTAAAGCTCCGCGGCTTACGGTTCCAATCGGATCTTTTAAGTATTTCTTTTGGTACTTAGCTCCACGGTTCCAATCGGATCGATTGGTCAATGCGGAACGACAGTGA
GTGGTAAAGCTCCGCGGCTTACGGTTCCAATCGGATCCTTAGAAGTTTTCCAAATAAGTGAAATACGACGGTTCCAATCGGATCGATTGGTCAATGCGGAACGAATTGAT
GTGGTAAAGCTCCGCGGCTTACGGTTCCAATCGGATCATCCATCTATACATAATGAAACTGAAGAAGACGGTTCCAATCGGATCGATTGGTCAATGCGGAACGACCGAAG
GTGGTAAAGCTCCGCGGCTTACGGTTCCAATCGGATCACATTTTGAAAAAGAAAGAAAAAGGTGAGCACGGTTCCAATCGGATCGATTGGTCAATGCGGAACGAGGGGTC
GTGGTAAAGCTCCGCGGCTTACGGTTCCAATCGGATCGTTTTAAACATGTCTTCTGCAGTTAAATACACGGTTCCAATCGGATCGATTGGTCAATGCGGAACGAGGCATC
GTGGTAAAGCTCCGCGGCTTACGGTTCCAATCGGATCTATTGCAATCACTAAATATCACCATTGGCAACGGTTCCAATCGGATCGATTGGTCAATGCGGAACGAGGAAGC
GTGGTAAAGCTCCGCGGCTTACGGTTCCAATCGGATCCATGACACTTCCTTTCCTTCATTTCCCTACACGGTTCCAATCGGATCGATTGGTCAATGCGGAACGATTGAAA
GTGGTAAAGCTCCGCGGCTTACGGTTCCAATCGGATCAATACAGTATTGTGAAGCAAACTTTAGTGGACGGTTCCAATCGGATCGATTGGTCAATGCGGAACGATTGAGA
GTGGTAAAGCTCCGCGGCTTACGGTTCCAATCGGATCAAAAATAAACCTTCCCCACAACTGAATGTCACGGTTCCAATCGGATCGATTGGTCAATGCGGAACGAAGCGGG
GTGGTAAAGCTCCGCGGCTTACGGTTCCAATCGGATCATTCCAGTTCTAGCCATGTGCAGTGATCCTACGGTTCCAATCGGATCGATTGGTCAATGCGGAACGAGAGTTA
GTGGTAAAGCTCCGCGGCTTACGGTTCCAATCGGATCGGCAGAGATAGACAAAGGTAGAGTTAATGTACGGTTCCAATCGGATCGATTGGTCAATGCGGAACGACCGGTC
GTGGTAAAGCTCCGCGGCTTACGGTTCCAATCGGATCAGATAAAGAGACAGAATAACAGTTCTCAGCACGGTTCCAATCGGATCGATTGGTCAATGCGGAACGAAATACG
GTGGTAAAGCTCCGCGGCTTACGGTTCCAATCGGATCCGAGACAACATTACCTCCAACTTGCCAAACACGGTTCCAATCGGATCGATTGGTCAATGCGGAACGAAGCATA
GTGGTAAAGCTCCGCGGCTTACGGTTCCAATCGGATCCTCTAGGAGTGAAATTCATATAATACAAGGACGGTTCCAATCGGATCGATTGGTCAATGCGGAACGACAGACA
GTGGTAAAGCTCCGCGGCTTACGGTTCCAATCGGATCTTATGGTCATTCAGGTGTTAGCAGAAGGGGACGGTTCCAATCGGATCGATTGGTCAATGCGGAACGAATCGTC
GTGGTAAAGCTCCGCGGCTTACGGTTCCAATCGGATCGAAACACGACATTCATCATctttctgccatACGGTTCCAATCGGATCGATTGGTCAATGCGGAACGAGTCGAT
GTGGTAAAGCTCCGCGGCTTACGGTTCCAATCGGATCcaatgtggtagtcctagcctcacatggataACGGTTCCAATCGGATCGATTGGTCAATGCGGAACGAACTCTC
GTGGTAAAGCTCCGCGGCTTACGGTTCCAATCGGATCtgatttctaactagtttgaatttaagctgcACGGTTCCAATCGGATCGATTGGTCAATGCGGAACGACAGCCG
GTGGTAAAGCTCCGCGGCTTACGGTTCCAATCGGATCGAGCAGAAGAACTCCAGTTGAAATAAATAAACGGTTCCAATCGGATCGATTGGTCAATGCGGAACGAACTGAA
GTGGTAAAGCTCCGCGGCTTACGGTTCCAATCGGATCCCTTGTCACTCTGAGGGGAAGTTTTATCTCACGGTTCCAATCGGATCGATTGGTCAATGCGGAACGAAACGGG
GTGGTAAAGCTCCGCGGCTTACGGTTCCAATCGGATCATTAGAAAACTTAATATCAAGTGcacacacACGGTTCCAATCGGATCGATTGGTCAATGCGGAACGAAGAAAA
GTGGTAAAGCTCCGCGGCTTACGGTTCCAATCGGATCAATGCAACCTAAATCATGGTCAAAAAGAGAACGGTTCCAATCGGATCGATTGGTCAATGCGGAACGAAACCAC
GTGGTAAAGCTCCGCGGCTTACGGTTCCAATCGGATCTTTTTAAGCTCTTCTTTTGTTTCCATGCCAACGGTTCCAATCGGATCGATTGGTCAATGCGGAACGATGGAAA
GTGGTAAAGCTCCGCGGCTTACGGTTCCAATCGGATCCAACCCATTCCCATGCATTTTCAAATTACTACGGTTCCAATCGGATCGATTGGTCAATGCGGAACGATGGCAG
GTGGTAAAGCTCCGCGGCTTACGGTTCCAATCGGATCCTTGCTAAAACTTTGCATTTACTCACCTTCACGGTTCCAATCGGATCGATTGGTCAATGCGGAACGATACCAG
GTGGTAAAGCTCCGCGGCTTACGGTTCCAATCGGATCCCTTATAAGACTTTACTGTTCACCTCTAGTACGGTTCCAATCGGATCGATTGGTCAATGCGGAACGACTCGAC
GTGGTAAAGCTCCGCGGCTTACGGTTCCAATCGGATCTTGGTTATATAAAATTGAGCAATGGCATTGACGGTTCCAATCGGATCGATTGGTCAATGCGGAACGAATTCGC
GTGGTAAAGCTCCGCGGCTTACGGTTCCAATCGGATCATTAAGATATTTTTCTTCCTCTGTACAAGGACGGTTCCAATCGGATCGATTGGTCAATGCGGAACGAGTGCCC
GTGGTAAAGCTCCGCGGCTTACGGTTCCAATCGGATCGTCAAAATATAATGGAACTCTTTTGAGTTGACGGTTCCAATCGGATCGATTGGTCAATGCGGAACGACCGGCC
GTGGTAAAGCTCCGCGGCTTACGGTTCCAATCGGATCttcttaatggtcaaaagtaatgttttaggcACGGTTCCAATCGGATCGATTGGTCAATGCGGAACGAAACCGT
GTGGTAAAGCTCCGCGGCTTACGGTTCCAATCGGATCactctgcccttttaacacaaaagtagccatACGGTTCCAATCGGATCGATTGGTCAATGCGGAACGATCATTG
GTGGTAAAGCTCCGCGGCTTACGGTTCCAATCGGATCaaaactttacttacaaaaactaaccagtggACGGTTCCAATCGGATCGATTGGTCAATGCGGAACGAGAGCAA
GTGGTAAAGCTCCGCGGCTTACGGTTCCAATCGGATCgtagtttgctgaGCAATGAGGTAGATAAAAACGGTTCCAATCGGATCGATTGGTCAATGCGGAACGATAAGTG
GTGGTAAAGCTCCGCGGCTTACGGTTCCAATCGGATCTGCACAGCAACTAGAAAAATAAACATATAGACGGTTCCAATCGGATCGATTGGTCAATGCGGAACGAGATGGA
GTGGTAAAGCTCCGCGGCTTACGGTTCCAATCGGATCTGAACAATGGtgtactaattcgttctcacgACGGTTCCAATCGGATCGATTGGTCAATGCGGAACGATGAGCG
GTGGTAAAGCTCCGCGGCTTACGGTTCCAATCGGATCagttttgcgtggctgggaaggcctcagaaaACGGTTCCAATCGGATCGATTGGTCAATGCGGAACGACCACAT
GTGGTAAAGCTCCGCGGCTTACGGTTCCAATCGGATCaagtgctagcaggggaaatgcaagacacttACGGTTCCAATCGGATCGATTGGTCAATGCGGAACGAGTATTG
GTGGTAAAGCTCCGCGGCTTACGGTTCCAATCGGATCagtcaaaccatatcaAATGGGAAAAATGAAACGGTTCCAATCGGATCGATTGGTCAATGCGGAACGACCTAAT
GTGGTAAAGCTCCGCGGCTTACGGTTCCAATCGGATCTAACTATGTGAAGGTGGAATTGAAGAACTAACGGTTCCAATCGGATCGATTGGTCAATGCGGAACGAGGGCCT
GTGGTAAAGCTCCGCGGCTTACGGTTCCAATCGGATCTGCAGGACATTCAGCACCACATCAGGACAAACGGTTCCAATCGGATCGATTGGTCAATGCGGAACGACTTTGG
GTGGTAAAGCTCCGCGGCTTACGGTTCCAATCGGATCTATTGCAAAGGTGCACCTTAACATCCAGAAACGGTTCCAATCGGATCGATTGGTCAATGCGGAACGATCATGC
GTGGTAAAGCTCCGCGGCTTACGGTTCCAATCGGATCGCTGTGTCTAGCTCCCTCACTTATAAATGAACGGTTCCAATCGGATCGATTGGTCAATGCGGAACGATAGGCA
GTGGTAAAGCTCCGCGGCTTACGGTTCCAATCGGATCTTACAAATATCATGATGAGATGAATTTGGGACGGTTCCAATCGGATCGATTGGTCAATGCGGAACGAACAGCT
GTGGTAAAGCTCCGCGGCTTACGGTTCCAATCGGATCAGTCTTTGCTCCCATCACTTCACCTCAGACACGGTTCCAATCGGATCGATTGGTCAATGCGGAACGAGGATCT
GTGGTAAAGCTCCGCGGCTTACGGTTCCAATCGGATCCCATCACAGTAGGTGgaagagattctcagaACGGTTCCAATCGGATCGATTGGTCAATGCGGAACGAACAGAA
GTGGTAAAGCTCCGCGGCTTACGGTTCCAATCGGATCaccggagtcactctaagataaggaTCAAAAACGGTTCCAATCGGATCGATTGGTCAATGCGGAACGAGCGCGA
GTGGTAAAGCTCCGCGGCTTACGGTTCCAATCGGATCATGTCTAGGCATTTGACTAAAATCTATCCTACGGTTCCAATCGGATCGATTGGTCAATGCGGAACGATTGTCG
GTGGTAAAGCTCCGCGGCTTACGGTTCCAATCGGATCTGGTATAAAGCAAGAAAACAGATTGCTTCCACGGTTCCAATCGGATCGATTGGTCAATGCGGAACGAGGCACA
GTGGTAAAGCTCCGCGGCTTACGGTTCCAATCGGATCagaaaagctgatgcagggcttgcatgtcagACGGTTCCAATCGGATCGATTGGTCAATGCGGAACGATTAGAT
GTGGTAAAGCTCCGCGGCTTACGGTTCCAATCGGATCccatcacagctatagatcatgtgcttgatgACGGTTCCAATCGGATCGATTGGTCAATGCGGAACGATATAGT
GTGGTAAAGCTCCGCGGCTTACGGTTCCAATCGGATCaacccactttgtgcactcttaaacttgtttACGGTTCCAATCGGATCGATTGGTCAATGCGGAACGAGTTGAA
GTGGTAAAGCTCCGCGGCTTACGGTTCCAATCGGATCccgccccgacaGGGTTTTATATGATCAGGGACGGTTCCAATCGGATCGATTGGTCAATGCGGAACGAAAAGTC
GTGGTAAAGCTCCGCGGCTTACGGTTCCAATCGGATCCTTGTGGCAAAGTTCCCTAACTCTTAGAAAACGGTTCCAATCGGATCGATTGGTCAATGCGGAACGACTTGTT
GTGGTAAAGCTCCGCGGCTTACGGTTCCAATCGGATCgagatcagtccggccaatatggcgaaacccACGGTTCCAATCGGATCGATTGGTCAATGCGGAACGACGACGG
GTGGTAAAGCTCCGCGGCTTACGGTTCCAATCGGATCaaaaagaaaGTGCAGCATGTGTTCAATGAAACGGTTCCAATCGGATCGATTGGTCAATGCGGAACGACGTGGG
GTGGTAAAGCTCCGCGGCTTACGGTTCCAATCGGATCTCTCTCAGGAATTTTGAGCTGATTCAAATAACGGTTCCAATCGGATCGATTGGTCAATGCGGAACGAGAGTCT
GTGGTAAAGCTCCGCGGCTTACGGTTCCAATCGGATCAAAATATACTTATGTTGCCCCATTTATGTGACGGTTCCAATCGGATCGATTGGTCAATGCGGAACGACTCCAA
GTGGTAAAGCTCCGCGGCTTACGGTTCCAATCGGATCTTTTTCAGACAGGAGGGTAAAGTTTCTAAAACGGTTCCAATCGGATCGATTGGTCAATGCGGAACGACGTGAT
GTGGTAAAGCTCCGCGGCTTACGGTTCCAATCGGATCTCATCTGCACTGGGCTCACCTTGGTGTCAAACGGTTCCAATCGGATCGATTGGTCAATGCGGAACGATTACGG
GTGGTAAAGCTCCGCGGCTTACGGTTCCAATCGGATCGTGCTGAGATCATCAGCAAAGCATGCATAGACGGTTCCAATCGGATCGATTGGTCAATGCGGAACGAACGCGA
GTGGTAAAGCTCCGCGGCTTACGGTTCCAATCGGATCAAAAACTGAAAATACTGATGCCAAccctatACGGTTCCAATCGGATCGATTGGTCAATGCGGAACGAATTTAA
GTGGTAAAGCTCCGCGGCTTACGGTTCCAATCGGATCgaagaggagaaatgaaagtaaaccaagcttACGGTTCCAATCGGATCGATTGGTCAATGCGGAACGAACATAA
GTGGTAAAGCTCCGCGGCTTACGGTTCCAATCGGATCgcctgttctccaacacccttcctcataggtACGGTTCCAATCGGATCGATTGGTCAATGCGGAACGAGTCACA
GTGGTAAAGCTCCGCGGCTTACGGTTCCAATCGGATCcaccctttaaggcattatagctccccttgaACGGTTCCAATCGGATCGATTGGTCAATGCGGAACGAGTGACA
GTGGTAAAGCTCCGCGGCTTACGGTTCCAATCGGATCgaagtgttacattttgcatttgagatactcACGGTTCCAATCGGATCGATTGGTCAATGCGGAACGAGCTTCT
GTGGTAAAGCTCCGCGGCTTACGGTTCCAATCGGATCgacatcagctagtctaaagaaccccatgagACGGTTCCAATCGGATCGATTGGTCAATGCGGAACGAACTTGG
GTGGTAAAGCTCCGCGGCTTACGGTTCCAATCGGATCcaccctcatgatttaattcctcttcccttgACGGTTCCAATCGGATCGATTGGTCAATGCGGAACGACTAGGT
GTGGTAAAGCTCCGCGGCTTACGGTTCCAATCGGATCtcaagaagtccccagggaggtggaattgagACGGTTCCAATCGGATCGATTGGTCAATGCGGAACGACGTCGT
GTGGTAAAGCTCCGCGGCTTACGGTTCCAATCGGATCagctgccccgtaataattgaactctttctcACGGTTCCAATCGGATCGATTGGTCAATGCGGAACGAGCGCTC
GTGGTAAAGCTCCGCGGCTTACGGTTCCAATCGGATCgtctgttactaggcagtaggcatatggaccACGGTTCCAATCGGATCGATTGGTCAATGCGGAACGACGTCTG
GTGGTAAAGCTCCGCGGCTTACGGTTCCAATCGGATCTTTTGAAAGGTAAGGATTATTTTGTGTGTGACGGTTCCAATCGGATCGATTGGTCAATGCGGAACGATACGCA
GTGGTAAAGCTCCGCGGCTTACGGTTCCAATCGGATCgggggccagatgactgttttgtatgagggcACGGTTCCAATCGGATCGATTGGTCAATGCGGAACGAGGGGAC
GTGGTAAAGCTCCGCGGCTTACGGTTCCAATCGGATCcatccccactctctatccactggatgccagACGGTTCCAATCGGATCGATTGGTCAATGCGGAACGACAGTCG
GTGGTAAAGCTCCGCGGCTTACGGTTCCAATCGGATCcagcacccttattccccaatggtggcaactACGGTTCCAATCGGATCGATTGGTCAATGCGGAACGAATAGCT
GTGGTAAAGCTCCGCGGCTTACGGTTCCAATCGGATCAGGGAGGAGACCTAACTCATAATCTCCCCCACGGTTCCAATCGGATCGATTGGTCAATGCGGAACGAGCTCCT
GTGGTAAAGCTCCGCGGCTTACGGTTCCAATCGGATCAAGCATACCTTACATTTAGGTATCATAACTACGGTTCCAATCGGATCGATTGGTCAATGCGGAACGAATAGGG
GTGGTAAAGCTCCGCGGCTTACGGTTCCAATCGGATCAAAAATTAAGTGTCATAAATCAAGGGGTGGACGGTTCCAATCGGATCGATTGGTCAATGCGGAACGACGTAAT
GTGGTAAAGCTCCGCGGCTTACGGTTCCAATCGGATCctcaggaagctgaggcaggaggttagcttcACGGTTCCAATCGGATCGATTGGTCAATGCGGAACGAGACACC
GTGGTAAAGCTCCGCGGCTTACGGTTCCAATCGGATCaaaaagaaGGCAATTCCAGTGAGTGATATAACGGTTCCAATCGGATCGATTGGTCAATGCGGAACGACACATA
GTGGTAAAGCTCCGCGGCTTACGGTTCCAATCGGATCACGGATGATCTTATACTAGCAAAAAGAAATACGGTTCCAATCGGATCGATTGGTCAATGCGGAACGATCACGT
GTGGTAAAGCTCCGCGGCTTACGGTTCCAATCGGATCTgactgcacatacaatggtagtcccttaaaACGGTTCCAATCGGATCGATTGGTCAATGCGGAACGAGGTACA
GTGGTAAAGCTCCGCGGCTTACGGTTCCAATCGGATCacactgtagctgtcaatagtgtcacagtgcACGGTTCCAATCGGATCGATTGGTCAATGCGGAACGAAGGTGA
GTGGTAAAGCTCCGCGGCTTACGGTTCCAATCGGATCtacaatcacatgctgcacaggtttgtagccACGGTTCCAATCGGATCGATTGGTCAATGCGGAACGATTCGTG
GTGGTAAAGCTCCGCGGCTTACGGTTCCAATCGGATCggtgtggagtaggctgtaccacctaggtttACGGTTCCAATCGGATCGATTGGTCAATGCGGAACGATCCGCG
GTGGTAAAGCTCCGCGGCTTACGGTTCCAATCGGATCcaacaaagtcacctgatgaagcatttctcaACGGTTCCAATCGGATCGATTGGTCAATGCGGAACGAGGCACC
GTGGTAAAGCTCCGCGGCTTACGGTTCCAATCGGATCctCTATGACTTGAAGTTAAATTCCTGCTTTACGGTTCCAATCGGATCGATTGGTCAATGCGGAACGATTGAAG
GTGGTAAAGCTCCGCGGCTTACGGTTCCAATCGGATCAAAAACATAAATACATGCCAACTTTGGACAACGGTTCCAATCGGATCGATTGGTCAATGCGGAACGACTTCTT
GTGGTAAAGCTCCGCGGCTTACGGTTCCAATCGGATCTCCTAAAGCTCAGTAGAGTATCTGTGGGCAACGGTTCCAATCGGATCGATTGGTCAATGCGGAACGAGTTGGG
GTGGTAAAGCTCCGCGGCTTACGGTTCCAATCGGATCCTTTCGGTAATCTAGGCAGGAATTGCACAGACGGTTCCAATCGGATCGATTGGTCAATGCGGAACGAACGGCT
GTGGTAAAGCTCCGCGGCTTACGGTTCCAATCGGATCATCCTGTGGATAAAGTATAGTTTTCTTAACACGGTTCCAATCGGATCGATTGGTCAATGCGGAACGATTCGTT
GTGGTAAAGCTCCGCGGCTTACGGTTCCAATCGGATCTAATGGAATTACTAATAACTGTATAGCAGCACGGTTCCAATCGGATCGATTGGTCAATGCGGAACGAGAGACG
GTGGTAAAGCTCCGCGGCTTACGGTTCCAATCGGATCCTTGAAACTTGTATTAAATTAGCACAGATGACGGTTCCAATCGGATCGATTGGTCAATGCGGAACGATTCTCT
GTGGTAAAGCTCCGCGGCTTACGGTTCCAATCGGATCTTATTGGCACACAATAAACTGAAAGTAGACACGGTTCCAATCGGATCGATTGGTCAATGCGGAACGATTCCAT
GTGGTAAAGCTCCGCGGCTTACGGTTCCAATCGGATCaatggttcctcttatagatgaagcagctgaACGGTTCCAATCGGATCGATTGGTCAATGCGGAACGATTGGAT
GTGGTAAAGCTCCGCGGCTTACGGTTCCAATCGGATCatagttcaactaggcagtaacaTTCCTACAACGGTTCCAATCGGATCGATTGGTCAATGCGGAACGACATTTC
GTGGTAAAGCTCCGCGGCTTACGGTTCCAATCGGATCTGCCAGACAAATTGTAAAATTGTATGATTCACGGTTCCAATCGGATCGATTGGTCAATGCGGAACGAGGACCG
GTGGTAAAGCTCCGCGGCTTACGGTTCCAATCGGATCGTTGTAATTCAAGCTAAAGAAAACATATGGACGGTTCCAATCGGATCGATTGGTCAATGCGGAACGACTTCCG
GTGGTAAAGCTCCGCGGCTTACGGTTCCAATCGGATCAAATTCAGAGTCCTACCTCTTTTCAGCAAGACGGTTCCAATCGGATCGATTGGTCAATGCGGAACGATGGCCG
GTGGTAAAGCTCCGCGGCTTACGGTTCCAATCGGATCCAGGTTGGGAGGAGATATGAAAAGATTTTCACGGTTCCAATCGGATCGATTGGTCAATGCGGAACGATGAGCC
GTGGTAAAGCTCCGCGGCTTACGGTTCCAATCGGATCGTACACATTTTGTTACTTTCTTTCCAGTCAACGGTTCCAATCGGATCGATTGGTCAATGCGGAACGAATCACC
GTGGTAAAGCTCCGCGGCTTACGGTTCCAATCGGATCCAAGAGAGACGAGGCTGAGGCAAACTGTGGACGGTTCCAATCGGATCGATTGGTCAATGCGGAACGAGGCCGG
GTGGTAAAGCTCCGCGGCTTACGGTTCCAATCGGATCTCTCAGTTGAGCTTGTTATATATAAAGCACACGGTTCCAATCGGATCGATTGGTCAATGCGGAACGATGCTAA
GTGGTAAAGCTCCGCGGCTTACGGTTCCAATCGGATCTGCTGTGTCCAGTTTACCATCAATGAGAAAACGGTTCCAATCGGATCGATTGGTCAATGCGGAACGAAACCAG
GTGGTAAAGCTCCGCGGCTTACGGTTCCAATCGGATCGGGCCATCTCAAATGATATGTAAAACACAGACGGTTCCAATCGGATCGATTGGTCAATGCGGAACGAAAGTTG
GTGGTAAAGCTCCGCGGCTTACGGTTCCAATCGGATCTCTTGACTCTGTGCTGAATATTTTGGTGGGACGGTTCCAATCGGATCGATTGGTCAATGCGGAACGATGGCCC
GTGGTAAAGCTCCGCGGCTTACGGTTCCAATCGGATCAGATGGTCTCACCATATattcattcatgaaACGGTTCCAATCGGATCGATTGGTCAATGCGGAACGAATACTC
GTGGTAAAGCTCCGCGGCTTACGGTTCCAATCGGATCatggaactattgtaggagctCAGAGTTAGTACGGTTCCAATCGGATCGATTGGTCAATGCGGAACGAGTTTAC
GTGGTAAAGCTCCGCGGCTTACGGTTCCAATCGGATCAGAAGAAATACATACATCTTGTAACAACACACGGTTCCAATCGGATCGATTGGTCAATGCGGAACGATGGGTG
GTGGTAAAGCTCCGCGGCTTACGGTTCCAATCGGATCAGAATGATGGAGGTagggacatgaggatggACGGTTCCAATCGGATCGATTGGTCAATGCGGAACGAACCTGG
GTGGTAAAGCTCCGCGGCTTACGGTTCCAATCGGATCgaggtaagccaggatacaggggtgccagggACGGTTCCAATCGGATCGATTGGTCAATGCGGAACGAGCGGAG
GTGGTAAAGCTCCGCGGCTTACGGTTCCAATCGGATCagaggtacagattgtgtaggggcaggggccACGGTTCCAATCGGATCGATTGGTCAATGCGGAACGAGCTGCC
GTGGTAAAGCTCCGCGGCTTACGGTTCCAATCGGATCtggttgagaagtcactgggaggttttgaacACGGTTCCAATCGGATCGATTGGTCAATGCGGAACGACTGCGT
GTGGTAAAGCTCCGCGGCTTACGGTTCCAATCGGATCaataagtttactctgacttcggggtggggaACGGTTCCAATCGGATCGATTGGTCAATGCGGAACGATGACGC
GTGGTAAAGCTCCGCGGCTTACGGTTCCAATCGGATCgttaagagcctgttgccttagaccaggtgaACGGTTCCAATCGGATCGATTGGTCAATGCGGAACGAAATATA
GTGGTAAAGCTCCGCGGCTTACGGTTCCAATCGGATCAGGCAACCCTTCCAGTGGTGTAGGAATTTCACGGTTCCAATCGGATCGATTGGTCAATGCGGAACGAGGAGAG
GTGGTAAAGCTCCGCGGCTTACGGTTCCAATCGGATCTTAACTTGAAAGCAGGAGATCAACGTTCCTACGGTTCCAATCGGATCGATTGGTCAATGCGGAACGAGAAAAC
GTGGTAAAGCTCCGCGGCTTACGGTTCCAATCGGATCTTCTAATGATTTACATTTCTGCTGTATCTCACGGTTCCAATCGGATCGATTGGTCAATGCGGAACGATGGTAT
GTGGTAAAGCTCCGCGGCTTACGGTTCCAATCGGATCTCAATAGTTTTAACCTAAGCTATGAAAACCACGGTTCCAATCGGATCGATTGGTCAATGCGGAACGAAGAGAT
GTGGTAAAGCTCCGCGGCTTACGGTTCCAATCGGATCCTCTTTATTAACTATTATACATCCTGTGTGACGGTTCCAATCGGATCGATTGGTCAATGCGGAACGATTTGCA
GTGGTAAAGCTCCGCGGCTTACGGTTCCAATCGGATCGTTGAGTAGATGCTGAGATTAAGGTGCTAGACGGTTCCAATCGGATCGATTGGTCAATGCGGAACGAGGTAGG
GTGGTAAAGCTCCGCGGCTTACGGTTCCAATCGGATCccctgcacagtggctcatgcctgtaactccACGGTTCCAATCGGATCGATTGGTCAATGCGGAACGAATGCTG
GTGGTAAAGCTCCGCGGCTTACGGTTCCAATCGGATCactgcactccagcctgggagattgagtgaaACGGTTCCAATCGGATCGATTGGTCAATGCGGAACGACTGGGC
GTGGTAAAGCTCCGCGGCTTACGGTTCCAATCGGATCAAGAGATACCATTCCACCCAGAGTCATATTACGGTTCCAATCGGATCGATTGGTCAATGCGGAACGAAGTCAC
GTGGTAAAGCTCCGCGGCTTACGGTTCCAATCGGATCAAAGCGAGATTGGTGTAAAAATATTGTCTCACGGTTCCAATCGGATCGATTGGTCAATGCGGAACGACCTCCC
GTGGTAAAGCTCCGCGGCTTACGGTTCCAATCGGATCTCCTCACCTAGCTCTCTTCTCCCCACACACACGGTTCCAATCGGATCGATTGGTCAATGCGGAACGAACACCC
GTGGTAAAGCTCCGCGGCTTACGGTTCCAATCGGATCTCATTGTAATTTCACTCATGGTGGTTTATCACGGTTCCAATCGGATCGATTGGTCAATGCGGAACGACACGAT
GTGGTAAAGCTCCGCGGCTTACGGTTCCAATCGGATCTTCAACTCTAATTAAAAAGAACACAAGTGGACGGTTCCAATCGGATCGATTGGTCAATGCGGAACGAACAAAA
GTGGTAAAGCTCCGCGGCTTACGGTTCCAATCGGATCCGgggaaaagtatgggctttgtggttctggACGGTTCCAATCGGATCGATTGGTCAATGCGGAACGAACAAGT
GTGGTAAAGCTCCGCGGCTTACGGTTCCAATCGGATCcccttcagtaagatattcaatcactttgaaACGGTTCCAATCGGATCGATTGGTCAATGCGGAACGATACCGC
GTGGTAAAGCTCCGCGGCTTACGGTTCCAATCGGATCgttatgagtatccctcacataggtttgttgACGGTTCCAATCGGATCGATTGGTCAATGCGGAACGAACAATC
GTGGTAAAGCTCCGCGGCTTACGGTTCCAATCGGATCcatttagcatgccATAAATCAAATGTGCGTACGGTTCCAATCGGATCGATTGGTCAATGCGGAACGATTAGGG
GTGGTAAAGCTCCGCGGCTTACGGTTCCAATCGGATCCCAAGGTAGTGCCATTCTTTTTCATTGTTTACGGTTCCAATCGGATCGATTGGTCAATGCGGAACGAGATACT
GTGGTAAAGCTCCGCGGCTTACGGTTCCAATCGGATCGAAAGTTGTATAGGTCATCATACATTGATAACGGTTCCAATCGGATCGATTGGTCAATGCGGAACGATCCGTT
GTGGTAAAGCTCCGCGGCTTACGGTTCCAATCGGATCATATAAATATAGGCATAGCACTGTGCTACGACGGTTCCAATCGGATCGATTGGTCAATGCGGAACGAGCTCTA
GTGGTAAAGCTCCGCGGCTTACGGTTCCAATCGGATCTTTGAAGTATGCTGGCATTTCTGATTAACAACGGTTCCAATCGGATCGATTGGTCAATGCGGAACGAGGACAC
GTGGTAAAGCTCCGCGGCTTACGGTTCCAATCGGATCACATTACAATCACACATTAGAATCGCCTTGACGGTTCCAATCGGATCGATTGGTCAATGCGGAACGACGAGCA
GTGGTAAAGCTCCGCGGCTTACGGTTCCAATCGGATCccaaataatttatttttaagagatccccagACGGTTCCAATCGGATCGATTGGTCAATGCGGAACGAAATTTG
GTGGTAAAGCTCCGCGGCTTACGGTTCCAATCGGATCcattttgagaaccattCATTAATCTAGAGCACGGTTCCAATCGGATCGATTGGTCAATGCGGAACGAACAACG
GTGGTAAAGCTCCGCGGCTTACGGTTCCAATCGGATCATCAAATACAGAAAATTAGTATTGCCATCGACGGTTCCAATCGGATCGATTGGTCAATGCGGAACGAGGCCGT
GTGGTAAAGCTCCGCGGCTTACGGTTCCAATCGGATCAAAAATAAGAGGAAGGTCAAAGGGAGATGGACGGTTCCAATCGGATCGATTGGTCAATGCGGAACGATGGGAG
GTGGTAAAGCTCCGCGGCTTACGGTTCCAATCGGATCGAACATCAGATAAAGAATGCACCTGACTTCACGGTTCCAATCGGATCGATTGGTCAATGCGGAACGACAAAGC
GTGGTAAAGCTCCGCGGCTTACGGTTCCAATCGGATCGGCATCGAACTTGAAGGGAACACGTATTTTACGGTTCCAATCGGATCGATTGGTCAATGCGGAACGAGCAGCT
GTGGTAAAGCTCCGCGGCTTACGGTTCCAATCGGATCGTGCAGAAATCTCTAAATTATGAACTTTCCACGGTTCCAATCGGATCGATTGGTCAATGCGGAACGATCAGTT
GTGGTAAAGCTCCGCGGCTTACGGTTCCAATCGGATCTTTCATGGCTGTGGTTTACTAATATCTCACACGGTTCCAATCGGATCGATTGGTCAATGCGGAACGAACGGGG
GTGGTAAAGCTCCGCGGCTTACGGTTCCAATCGGATCGAGCGCTGCTTCGTTCAAGGGTATTTATCTACGGTTCCAATCGGATCGATTGGTCAATGCGGAACGAGCGAAT
GTGGTAAAGCTCCGCGGCTTACGGTTCCAATCGGATCTGCTTTGGAAGTATTTGATGCTCTTTAGTAACGGTTCCAATCGGATCGATTGGTCAATGCGGAACGACGTAAC
GTGGTAAAGCTCCGCGGCTTACGGTTCCAATCGGATCTAGCCAAATTGAAAGCGATTTAAATGCCTCACGGTTCCAATCGGATCGATTGGTCAATGCGGAACGATCCACC
GTGGTAAAGCTCCGCGGCTTACGGTTCCAATCGGATCACGCACTTCTTCACGAATGTGTTTACTTTGACGGTTCCAATCGGATCGATTGGTCAATGCGGAACGAACAGAG
GTGGTAAAGCTCCGCGGCTTACGGTTCCAATCGGATCTGGAAATGTTTCCTAATTTGCTAACAGTTTACGGTTCCAATCGGATCGATTGGTCAATGCGGAACGATACGAC
GTGGTAAAGCTCCGCGGCTTACGGTTCCAATCGGATCATCCGACTGACACTGGGGACACATTTATCTACGGTTCCAATCGGATCGATTGGTCAATGCGGAACGAGATTTG
GTGGTAAAGCTCCGCGGCTTACGGTTCCAATCGGATCTGGCGGCCACTTGAGATCAAATTATTAGAGACGGTTCCAATCGGATCGATTGGTCAATGCGGAACGACGATGG
GTGGTAAAGCTCCGCGGCTTACGGTTCCAATCGGATCCTGCTATTTAAGCAATTTTATTTGTACCTGACGGTTCCAATCGGATCGATTGGTCAATGCGGAACGAAACTTG
GTGGTAAAGCTCCGCGGCTTACGGTTCCAATCGGATCTCAGAACTTTCTGTCTGAATCTTTGAGAGAACGGTTCCAATCGGATCGATTGGTCAATGCGGAACGAGAGTCT
GTGGTAAAGCTCCGCGGCTTACGGTTCCAATCGGATCATGTCCACTTTGTATGTATTAAAGACAAGCACGGTTCCAATCGGATCGATTGGTCAATGCGGAACGAACGAGG
GTGGTAAAGCTCCGCGGCTTACGGTTCCAATCGGATCGAACAATGATATTTGGTGAATGGGCATGTAACGGTTCCAATCGGATCGATTGGTCAATGCGGAACGAGTTTCC
GTGGTAAAGCTCCGCGGCTTACGGTTCCAATCGGATCATAATAGGGCATTTTGGTCAGTTCAACTAGACGGTTCCAATCGGATCGATTGGTCAATGCGGAACGATAACGT
GTGGTAAAGCTCCGCGGCTTACGGTTCCAATCGGATCCAACCAATTTTAATCCTGATAGAAAAGTAGACGGTTCCAATCGGATCGATTGGTCAATGCGGAACGAGCCTTG
GTGGTAAAGCTCCGCGGCTTACGGTTCCAATCGGATCCACATGTTAATTAAATTTTTCCACTGGAACACGGTTCCAATCGGATCGATTGGTCAATGCGGAACGACATGTA
GTGGTAAAGCTCCGCGGCTTACGGTTCCAATCGGATCTTCCACCCATACATAATCCTCAACTCTGAAACGGTTCCAATCGGATCGATTGGTCAATGCGGAACGAGCTACC
GTGGTAAAGCTCCGCGGCTTACGGTTCCAATCGGATCCCCCCAACTTTCTTCTCTTCTCTTTACGTCACGGTTCCAATCGGATCGATTGGTCAATGCGGAACGATGACAG
GTGGTAAAGCTCCGCGGCTTACGGTTCCAATCGGATCTTAAGTTAATTtgtaatcatcccatgggttACGGTTCCAATCGGATCGATTGGTCAATGCGGAACGAGAACTG
GTGGTAAAGCTCCGCGGCTTACGGTTCCAATCGGATCagactttaattgactggaggctggccacgcACGGTTCCAATCGGATCGATTGGTCAATGCGGAACGAAATCCT
GTGGTAAAGCTCCGCGGCTTACGGTTCCAATCGGATCcgctgaaggctgggagggtttttaaggaaaACGGTTCCAATCGGATCGATTGGTCAATGCGGAACGACGGTCG
GTGGTAAAGCTCCGCGGCTTACGGTTCCAATCGGATCagtgctgattagttgggttggggattaaatACGGTTCCAATCGGATCGATTGGTCAATGCGGAACGATAGCCC
GTGGTAAAGCTCCGCGGCTTACGGTTCCAATCGGATCctgtgtgccttctgttcctgggtggggttgACGGTTCCAATCGGATCGATTGGTCAATGCGGAACGATTATAT
GTGGTAAAGCTCCGCGGCTTACGGTTCCAATCGGATCagtggcgccagctggttcatcaggatacagACGGTTCCAATCGGATCGATTGGTCAATGCGGAACGATCGCTC
GTGGTAAAGCTCCGCGGCTTACGGTTCCAATCGGATCctctggctgcatgattcctgagccaaaattACGGTTCCAATCGGATCGATTGGTCAATGCGGAACGAAGTACG
GTGGTAAAGCTCCGCGGCTTACGGTTCCAATCGGATCctaaggaggtctgatcctcagtcaaggaggACGGTTCCAATCGGATCGATTGGTCAATGCGGAACGAATTGAC
GTGGTAAAGCTCCGCGGCTTACGGTTCCAATCGGATCtaaagttagatttccctatgccaaggaatgACGGTTCCAATCGGATCGATTGGTCAATGCGGAACGAGTTTGC
GTGGTAAAGCTCCGCGGCTTACGGTTCCAATCGGATCacagagtcagttagttcagatctctttcacACGGTTCCAATCGGATCGATTGGTCAATGCGGAACGATCACGG
GTGGTAAAGCTCCGCGGCTTACGGTTCCAATCGGATCCTCTCATAATTTTTGTAAAGGTGATTTCACACGGTTCCAATCGGATCGATTGGTCAATGCGGAACGATTTGTA
GTGGTAAAGCTCCGCGGCTTACGGTTCCAATCGGATCTTTTTATAATCTGCCCCAATTCTGCACAGAACGGTTCCAATCGGATCGATTGGTCAATGCGGAACGAACGGTG
GTGGTAAAGCTCCGCGGCTTACGGTTCCAATCGGATCAAGTTCAAAAAGGTACTCCCTTAAAATATGACGGTTCCAATCGGATCGATTGGTCAATGCGGAACGACGGATA
GTGGTAAAGCTCCGCGGCTTACGGTTCCAATCGGATCTCATCCTCTTTCTTTCACTCTATATTTAGTACGGTTCCAATCGGATCGATTGGTCAATGCGGAACGACCCGAC
GTGGTAAAGCTCCGCGGCTTACGGTTCCAATCGGATCTATGAATATGTCCTAATGTACTTAACCATGACGGTTCCAATCGGATCGATTGGTCAATGCGGAACGAAACTCC
GTGGTAAAGCTCCGCGGCTTACGGTTCCAATCGGATCGACAACCAGTAATGGAAATATCAGAATACAACGGTTCCAATCGGATCGATTGGTCAATGCGGAACGAATCTGC
GTGGTAAAGCTCCGCGGCTTACGGTTCCAATCGGATCAAAGAGGTGGGAGAGTGTGTTCCAAGTGTTACGGTTCCAATCGGATCGATTGGTCAATGCGGAACGATTCTTC
GTGGTAAAGCTCCGCGGCTTACGGTTCCAATCGGATCAAACAGAGAATGTCCACCTGAATACACAGTACGGTTCCAATCGGATCGATTGGTCAATGCGGAACGACGTGCG
GTGGTAAAGCTCCGCGGCTTACGGTTCCAATCGGATCTAGAACTATGTGTATATTATGGAATCCGGAACGGTTCCAATCGGATCGATTGGTCAATGCGGAACGATGGCAA
GTGGTAAAGCTCCGCGGCTTACGGTTCCAATCGGATCtgtgcaagtcaaccccactctacacctcagACGGTTCCAATCGGATCGATTGGTCAATGCGGAACGAACATGA
GTGGTAAAGCTCCGCGGCTTACGGTTCCAATCGGATCatgaggaattcccaattcagggatgatttcACGGTTCCAATCGGATCGATTGGTCAATGCGGAACGAAACAAG
GTGGTAAAGCTCCGCGGCTTACGGTTCCAATCGGATCtccagaggtggctacttagcccttcaaataACGGTTCCAATCGGATCGATTGGTCAATGCGGAACGACTCCAA
GTGGTAAAGCTCCGCGGCTTACGGTTCCAATCGGATCttatgttcaTTTAGAAAACCTGTATAGGTCACGGTTCCAATCGGATCGATTGGTCAATGCGGAACGAAGATTT
GTGGTAAAGCTCCGCGGCTTACGGTTCCAATCGGATCGGTGGAGGAGGAGGAGGCAGGGTTGCAAGCACGGTTCCAATCGGATCGATTGGTCAATGCGGAACGACAAGTC
GTGGTAAAGCTCCGCGGCTTACGGTTCCAATCGGATCGTGCCCAGTTGCAGCCAAATGGCCTAGCATACGGTTCCAATCGGATCGATTGGTCAATGCGGAACGACGTAGG
GTGGTAAAGCTCCGCGGCTTACGGTTCCAATCGGATCAGATCTAAGATATGTTGCTGGAATTCCAAAACGGTTCCAATCGGATCGATTGGTCAATGCGGAACGACTCAGG
GTGGTAAAGCTCCGCGGCTTACGGTTCCAATCGGATCCAAGATGCCTTTTAGATTAGTTACCTAACCACGGTTCCAATCGGATCGATTGGTCAATGCGGAACGACTTTAA
GTGGTAAAGCTCCGCGGCTTACGGTTCCAATCGGATCTGCCTATACCATTTGCCTTCTTAGAGAGCTACGGTTCCAATCGGATCGATTGGTCAATGCGGAACGAAGACTG
GTGGTAAAGCTCCGCGGCTTACGGTTCCAATCGGATCtggagtgcagtggcagtggctggatgttggACGGTTCCAATCGGATCGATTGGTCAATGCGGAACGACACTAC
GTGGTAAAGCTCCGCGGCTTACGGTTCCAATCGGATCTTTAAAGGAACAACTCATTTGTGGATTAGAACGGTTCCAATCGGATCGATTGGTCAATGCGGAACGATAGTCA
GTGGTAAAGCTCCGCGGCTTACGGTTCCAATCGGATCGCAGACTAGTCAAAATAGACATTTCTCTGGACGGTTCCAATCGGATCGATTGGTCAATGCGGAACGAGTGTAT
GTGGTAAAGCTCCGCGGCTTACGGTTCCAATCGGATCAAGTAATCTCATGTTTAAAGAATAGTGGACACGGTTCCAATCGGATCGATTGGTCAATGCGGAACGACCATGG
GTGGTAAAGCTCCGCGGCTTACGGTTCCAATCGGATCGAATCATATAGTCAGCTACTAACCTGGCAGACGGTTCCAATCGGATCGATTGGTCAATGCGGAACGATATCTG
GTGGTAAAGCTCCGCGGCTTACGGTTCCAATCGGATCTCCTAAGAAGCACACAACTTGATAAAAGGTACGGTTCCAATCGGATCGATTGGTCAATGCGGAACGATACGTT
GTGGTAAAGCTCCGCGGCTTACGGTTCCAATCGGATCGATCACCAGGATCATATTTGATCACTTTCAACGGTTCCAATCGGATCGATTGGTCAATGCGGAACGATGGTAT
GTGGTAAAGCTCCGCGGCTTACGGTTCCAATCGGATCCTCATTATTTTAAAACTATTCCTGTGAACGACGGTTCCAATCGGATCGATTGGTCAATGCGGAACGACAGAAG
GTGGTAAAGCTCCGCGGCTTACGGTTCCAATCGGATCATCAAAATTTTTCAAAGCAAGGAACGAAAGACGGTTCCAATCGGATCGATTGGTCAATGCGGAACGACCCCCG
GTGGTAAAGCTCCGCGGCTTACGGTTCCAATCGGATCACTGTTCTAATTTCCAATTTATCTTCTTGGACGGTTCCAATCGGATCGATTGGTCAATGCGGAACGAAAACTA
GTGGTAAAGCTCCGCGGCTTACGGTTCCAATCGGATCTTCATTTCCACATCAATAAACATAAATCCCACGGTTCCAATCGGATCGATTGGTCAATGCGGAACGAGGTTCC
GTGGTAAAGCTCCGCGGCTTACGGTTCCAATCGGATCTTTTAATAGAAATTGCTATTAAACCCAGGGACGGTTCCAATCGGATCGATTGGTCAATGCGGAACGAGCTTGC
GTGGTAAAGCTCCGCGGCTTACGGTTCCAATCGGATCTAGCTTAATGAAAGAGAGTGGGCAATTATGACGGTTCCAATCGGATCGATTGGTCAATGCGGAACGAGACCGT
GTGGTAAAGCTCCGCGGCTTACGGTTCCAATCGGATCgggaggcctttttggttttggtagggagttACGGTTCCAATCGGATCGATTGGTCAATGCGGAACGATTAGAT
GTGGTAAAGCTCCGCGGCTTACGGTTCCAATCGGATCAAGGCTGGACCAGAGGTAGGCTGGTTTTTGACGGTTCCAATCGGATCGATTGGTCAATGCGGAACGAGTTTCA
GTGGTAAAGCTCCGCGGCTTACGGTTCCAATCGGATCAAGGCGTCCTTCCAGCTGGGACTCAATGCTACGGTTCCAATCGGATCGATTGGTCAATGCGGAACGAGAACAG
GTGGTAAAGCTCCGCGGCTTACGGTTCCAATCGGATCACCCAGCCCTACCTGCTTTTCAGCTGAACCACGGTTCCAATCGGATCGATTGGTCAATGCGGAACGAGGCTGT
GTGGTAAAGCTCCGCGGCTTACGGTTCCAATCGGATCACTGTAACTAGTGTCTGATGTCACACCAGTACGGTTCCAATCGGATCGATTGGTCAATGCGGAACGATCGCGT
GTGGTAAAGCTCCGCGGCTTACGGTTCCAATCGGATCACCTGAGCAGAGCTGCCTTCTGCACGGGCAACGGTTCCAATCGGATCGATTGGTCAATGCGGAACGAGATACG
GTGGTAAAGCTCCGCGGCTTACGGTTCCAATCGGATCTGCCTGGCCAGACACTGTGTTGTACAGTTGACGGTTCCAATCGGATCGATTGGTCAATGCGGAACGATCGTAA
GTGGTAAAGCTCCGCGGCTTACGGTTCCAATCGGATCATTGACCACTTGTAAAATCACTCCAAAAGAACGGTTCCAATCGGATCGATTGGTCAATGCGGAACGAACCTAG
GTGGTAAAGCTCCGCGGCTTACGGTTCCAATCGGATCTATAATTTTTATACAGAAGGGCATTGTTGCACGGTTCCAATCGGATCGATTGGTCAATGCGGAACGAATAGTC
GTGGTAAAGCTCCGCGGCTTACGGTTCCAATCGGATCTTTTTAATAAGGATGATTGACAGTCCTTTCACGGTTCCAATCGGATCGATTGGTCAATGCGGAACGAAACCAT
GTGGTAAAGCTCCGCGGCTTACGGTTCCAATCGGATCCAAGATAAGGAATTTCTTTCTGCCTTCTGCACGGTTCCAATCGGATCGATTGGTCAATGCGGAACGAGTCTAG
GTGGTAAAGCTCCGCGGCTTACGGTTCCAATCGGATCCATGCAGCATAGTTTATTGGAAACCTATTGACGGTTCCAATCGGATCGATTGGTCAATGCGGAACGATATTTG
GTGGTAAAGCTCCGCGGCTTACGGTTCCAATCGGATCAGACTCACAGTTGTTTGAATAATTCACCTAACGGTTCCAATCGGATCGATTGGTCAATGCGGAACGATCACGT
GTGGTAAAGCTCCGCGGCTTACGGTTCCAATCGGATCACAGGAAATTCTATGTCTTTCCAGGTTACTACGGTTCCAATCGGATCGATTGGTCAATGCGGAACGACCTGTA
GTGGTAAAGCTCCGCGGCTTACGGTTCCAATCGGATCacacatgccccataagagtcctttctcctgACGGTTCCAATCGGATCGATTGGTCAATGCGGAACGATGACCG
GTGGTAAAGCTCCGCGGCTTACGGTTCCAATCGGATCtgacacttcctccattaggttactttgtatACGGTTCCAATCGGATCGATTGGTCAATGCGGAACGATATTCC
GTGGTAAAGCTCCGCGGCTTACGGTTCCAATCGGATCTATATTCTATATACCTGTATTGTAGCTGTCACGGTTCCAATCGGATCGATTGGTCAATGCGGAACGAGGGTCC
GTGGTAAAGCTCCGCGGCTTACGGTTCCAATCGGATCaagtcagtcatcatgttgagagaggaccctACGGTTCCAATCGGATCGATTGGTCAATGCGGAACGATGTCGG
GTGGTAAAGCTCCGCGGCTTACGGTTCCAATCGGATCgctgacagcaatccctggccaacagccagcACGGTTCCAATCGGATCGATTGGTCAATGCGGAACGATAGGAT
GTGGTAAAGCTCCGCGGCTTACGGTTCCAATCGGATCcaaggacctgggtgctgccaacagcccaagACGGTTCCAATCGGATCGATTGGTCAATGCGGAACGATCTAGC
GTGGTAAAGCTCCGCGGCTTACGGTTCCAATCGGATCaaagactgcatcccagccaacatcttgaAGACGGTTCCAATCGGATCGATTGGTCAATGCGGAACGACTACCC
GTGGTAAAGCTCCGCGGCTTACGGTTCCAATCGGATCaacctggtctctacactgatgcttaactctACGGTTCCAATCGGATCGATTGGTCAATGCGGAACGATTAAGC
GTGGTAAAGCTCCGCGGCTTACGGTTCCAATCGGATCtgcctaaagagattgacagattggacactcACGGTTCCAATCGGATCGATTGGTCAATGCGGAACGATTGTCG
GTGGTAAAGCTCCGCGGCTTACGGTTCCAATCGGATCTCTCTTTACTTCTGTGTCCCTCATAAAGGGACGGTTCCAATCGGATCGATTGGTCAATGCGGAACGATGTGCG
GTGGTAAAGCTCCGCGGCTTACGGTTCCAATCGGATCGGGCTACGGAAGTAGTTGATGCAAGTTGTTACGGTTCCAATCGGATCGATTGGTCAATGCGGAACGATACTCG
GTGGTAAAGCTCCGCGGCTTACGGTTCCAATCGGATCTAGATCACAAGGACTGGCTTAAGTACGAACACGGTTCCAATCGGATCGATTGGTCAATGCGGAACGATTGAAG
GTGGTAAAGCTCCGCGGCTTACGGTTCCAATCGGATCATCTGAAGTGCTGACTTGGCAGCAAAATCCACGGTTCCAATCGGATCGATTGGTCAATGCGGAACGAGTGGGC
GTGGTAAAGCTCCGCGGCTTACGGTTCCAATCGGATCCCTCTATAATGGGATTTAAAAATAGAACAGACGGTTCCAATCGGATCGATTGGTCAATGCGGAACGATGAGGA
GTGGTAAAGCTCCGCGGCTTACGGTTCCAATCGGATCCTCACAACCTAGGCAGAGAACTCCATCGGTACGGTTCCAATCGGATCGATTGGTCAATGCGGAACGATCAACA
GTGGTAAAGCTCCGCGGCTTACGGTTCCAATCGGATCTACGATGAACATTACACAGATGgcataaaaACGGTTCCAATCGGATCGATTGGTCAATGCGGAACGAGACCTC
GTGGTAAAGCTCCGCGGCTTACGGTTCCAATCGGATCtggtgacagcttcctatataagcggaggttACGGTTCCAATCGGATCGATTGGTCAATGCGGAACGATGTATT
GTGGTAAAGCTCCGCGGCTTACGGTTCCAATCGGATCggtggagggatagagagaggaaggcatataACGGTTCCAATCGGATCGATTGGTCAATGCGGAACGAACCGAG
GTGGTAAAGCTCCGCGGCTTACGGTTCCAATCGGATCtttttggcaactgtaaatagatccatcccaACGGTTCCAATCGGATCGATTGGTCAATGCGGAACGAGGCAGC
GTGGTAAAGCTCCGCGGCTTACGGTTCCAATCGGATCatgaggtcaaccattaaagatgagaatcaaACGGTTCCAATCGGATCGATTGGTCAATGCGGAACGAACCGTG
GTGGTAAAGCTCCGCGGCTTACGGTTCCAATCGGATCgccatgctttagattgtgcactttatcctaACGGTTCCAATCGGATCGATTGGTCAATGCGGAACGATAACTT
GTGGTAAAGCTCCGCGGCTTACGGTTCCAATCGGATCtatttgcatggcattggacagcttgaacttACGGTTCCAATCGGATCGATTGGTCAATGCGGAACGACCAGGA
GTGGTAAAGCTCCGCGGCTTACGGTTCCAATCGGATCaatgaatgtttaaagcaaatgtttgcaaggACGGTTCCAATCGGATCGATTGGTCAATGCGGAACGACATCTA
GTGGTAAAGCTCCGCGGCTTACGGTTCCAATCGGATCatagaatgcacagaggatgctagagaaaaaACGGTTCCAATCGGATCGATTGGTCAATGCGGAACGATGGGGA
GTGGTAAAGCTCCGCGGCTTACGGTTCCAATCGGATCctctgtgttaaggaaatggaatctaagagaACGGTTCCAATCGGATCGATTGGTCAATGCGGAACGATACATA
GTGGTAAAGCTCCGCGGCTTACGGTTCCAATCGGATCaggcacccatgtcctaccttgagaaatatcACGGTTCCAATCGGATCGATTGGTCAATGCGGAACGAGGGTAT
GTGGTAAAGCTCCGCGGCTTACGGTTCCAATCGGATCaaatctcagaaaacaaacagacaagttagcACGGTTCCAATCGGATCGATTGGTCAATGCGGAACGAGGAGGT
GTGGTAAAGCTCCGCGGCTTACGGTTCCAATCGGATCgtaaacttattttcctgtgcttttaggacaACGGTTCCAATCGGATCGATTGGTCAATGCGGAACGACAAGTG
GTGGTAAAGCTCCGCGGCTTACGGTTCCAATCGGATCaatccggtatggaggagaaaggcctaggctACGGTTCCAATCGGATCGATTGGTCAATGCGGAACGACTGTAA
GTGGTAAAGCTCCGCGGCTTACGGTTCCAATCGGATCTGTAAAcagtggaactcaatcaggggtgttACGGTTCCAATCGGATCGATTGGTCAATGCGGAACGATTTCAT
GTGGTAAAGCTCCGCGGCTTACGGTTCCAATCGGATCttgggatgtttgttcttgccaaatctcatgACGGTTCCAATCGGATCGATTGGTCAATGCGGAACGATCACTT
GTGGTAAAGCTCCGCGGCTTACGGTTCCAATCGGATCggcctggtgggaggtgattgggtaccagggACGGTTCCAATCGGATCGATTGGTCAATGCGGAACGAGGCGTC
GTGGTAAAGCTCCGCGGCTTACGGTTCCAATCGGATCgctgtttaaaagagtacgacacctcccttcACGGTTCCAATCGGATCGATTGGTCAATGCGGAACGACCCGTT
GTGGTAAAGCTCCGCGGCTTACGGTTCCAATCGGATCgattggaagcttcctgaagccccaccagaaACGGTTCCAATCGGATCGATTGGTCAATGCGGAACGAGCGAAA
GTGGTAAAGCTCCGCGGCTTACGGTTCCAATCGGATCtttctttaaaagtacccagtctcaggttatACGGTTCCAATCGGATCGATTGGTCAATGCGGAACGAAGATGT
GTGGTAAAGCTCCGCGGCTTACGGTTCCAATCGGATCggacattgttagtcttacagtcagagggaaACGGTTCCAATCGGATCGATTGGTCAATGCGGAACGACGTGCT
GTGGTAAAGCTCCGCGGCTTACGGTTCCAATCGGATCcccagcacaactccacaacaaagaattaaaACGGTTCCAATCGGATCGATTGGTCAATGCGGAACGAACTCCA
GTGGTAAAGCTCCGCGGCTTACGGTTCCAATCGGATCttgagaaaccatgATACAGAGCAATCAGAGACGGTTCCAATCGGATCGATTGGTCAATGCGGAACGATACTCG
GTGGTAAAGCTCCGCGGCTTACGGTTCCAATCGGATCGTTATGTGCCAGCATTGAAAGGAAAAGTATACGGTTCCAATCGGATCGATTGGTCAATGCGGAACGAGGAGAT
GTGGTAAAGCTCCGCGGCTTACGGTTCCAATCGGATCAGAAACAACCAGAGACATAGAAAATCAAGAACGGTTCCAATCGGATCGATTGGTCAATGCGGAACGACTAGTA
GTGGTAAAGCTCCGCGGCTTACGGTTCCAATCGGATCGACATAGACAACAGGGGAAAATGTCACAGAACGGTTCCAATCGGATCGATTGGTCAATGCGGAACGAAAGGAT
GTGGTAAAGCTCCGCGGCTTACGGTTCCAATCGGATCTTCGCTGGGTCACACAAGTGCAAGGTCAAGACGGTTCCAATCGGATCGATTGGTCAATGCGGAACGAGAAATA
GTGGTAAAGCTCCGCGGCTTACGGTTCCAATCGGATCTCATGGTGACAGTGTCGTGCTGCAGTTGGTACGGTTCCAATCGGATCGATTGGTCAATGCGGAACGAAAATGG
GTGGTAAAGCTCCGCGGCTTACGGTTCCAATCGGATCGATGGAAAATGAGGACACGTCTTTTAAGAAACGGTTCCAATCGGATCGATTGGTCAATGCGGAACGAGGCGAA
GTGGTAAAGCTCCGCGGCTTACGGTTCCAATCGGATCaaaccagcctgggcaacatggtgtgacctcACGGTTCCAATCGGATCGATTGGTCAATGCGGAACGAATTACG
GTGGTAAAGCTCCGCGGCTTACGGTTCCAATCGGATCGGTTGATCCAAGGAGAGACAGAGTTGAGGGACGGTTCCAATCGGATCGATTGGTCAATGCGGAACGACTGCCT
GTGGTAAAGCTCCGCGGCTTACGGTTCCAATCGGATCATGCTCATGGAAAGAGAACAGAAGAGGGGAACGGTTCCAATCGGATCGATTGGTCAATGCGGAACGATGCTCG
GTGGTAAAGCTCCGCGGCTTACGGTTCCAATCGGATCTCCCTAAAGTCCTAAAGTGGGTTAAACAGGACGGTTCCAATCGGATCGATTGGTCAATGCGGAACGATCCTAC
GTGGTAAAGCTCCGCGGCTTACGGTTCCAATCGGATCTCTTCTAAAAGACGTGATGTGTCTTCTCTGACGGTTCCAATCGGATCGATTGGTCAATGCGGAACGAGAGTGG
GTGGTAAAGCTCCGCGGCTTACGGTTCCAATCGGATCgcactgacagctttaagttaaggaaacaccACGGTTCCAATCGGATCGATTGGTCAATGCGGAACGATAGAGT
GTGGTAAAGCTCCGCGGCTTACGGTTCCAATCGGATCcaagatgcctaccctggagcagggggcttaACGGTTCCAATCGGATCGATTGGTCAATGCGGAACGATCCGTG
GTGGTAAAGCTCCGCGGCTTACGGTTCCAATCGGATCaaaaataaGAGGggcctggcgcagtggcttACGGTTCCAATCGGATCGATTGGTCAATGCGGAACGATAACCC
GTGGTAAAGCTCCGCGGCTTACGGTTCCAATCGGATCgatctgcctgggcaatgtagtgaaatgctaACGGTTCCAATCGGATCGATTGGTCAATGCGGAACGACGACCC
GTGGTAAAGCTCCGCGGCTTACGGTTCCAATCGGATCgctgcaacgagccatgatcacaccattgccACGGTTCCAATCGGATCGATTGGTCAATGCGGAACGAAGCAAC
GTGGTAAAGCTCCGCGGCTTACGGTTCCAATCGGATCCTTAGTTATGGATTGTAGTGTAGACACTAAACGGTTCCAATCGGATCGATTGGTCAATGCGGAACGAGTATAT
GTGGTAAAGCTCCGCGGCTTACGGTTCCAATCGGATCAACTCAGTCAGGGGTGTTTTTACTCCCAGGACGGTTCCAATCGGATCGATTGGTCAATGCGGAACGATTAGCA
GTGGTAAAGCTCCGCGGCTTACGGTTCCAATCGGATCacCAGagtaatcaattcatacaattactgtACGGTTCCAATCGGATCGATTGGTCAATGCGGAACGAGGAGTC
GTGGTAAAGCTCCGCGGCTTACGGTTCCAATCGGATCtcttaacatttcgtaagaactcaataaacgACGGTTCCAATCGGATCGATTGGTCAATGCGGAACGAGCACTC
GTGGTAAAGCTCCGCGGCTTACGGTTCCAATCGGATCttTGCTCATTCTCTCTCTCAACTCAGACTGACGGTTCCAATCGGATCGATTGGTCAATGCGGAACGAAGCGGT
GTGGTAAAGCTCCGCGGCTTCTCGAACGAACGATAGCTAGTGAATAGAGGAGATATGTAAACAGGGACTCGAACGAACGATAGCGATTGGTCAATGCGGAACGATAATGA
GTGGTAAAGCTCCGCGGCTTCTCGAACGAACGATAGCTTTTGGCTTCACTCAACCGGAAACTGGCAGCTCGAACGAACGATAGCGATTGGTCAATGCGGAACGATGGGTT
GTGGTAAAGCTCCGCGGCTTCTCGAACGAACGATAGCTTACTTGAATGTTCTTTCTTGTTCTCTCTCCTCGAACGAACGATAGCGATTGGTCAATGCGGAACGACAGCTC
GTGGTAAAGCTCCGCGGCTTCTCGAACGAACGATAGCCCATTCACTAGTCTGAAGGATGCTGGCCCTCTCGAACGAACGATAGCGATTGGTCAATGCGGAACGATAATAG
GTGGTAAAGCTCCGCGGCTTCTCGAACGAACGATAGCTCACAGGAATATCCAACCTACCCTAGACATCTCGAACGAACGATAGCGATTGGTCAATGCGGAACGAGCCTCC
GTGGTAAAGCTCCGCGGCTTCTCGAACGAACGATAGCGGCATGGATTTAGGATTTGGGGCTTTCTCCCTCGAACGAACGATAGCGATTGGTCAATGCGGAACGAACCTAC
GTGGTAAAGCTCCGCGGCTTCTCGAACGAACGATAGCGTAGGGGCATTTAAGAAACAGGACACTACTCTCGAACGAACGATAGCGATTGGTCAATGCGGAACGACGATAC
GTGGTAAAGCTCCGCGGCTTCTCGAACGAACGATAGCGATTTTACACTACCTGAACAGACATGGCCACTCGAACGAACGATAGCGATTGGTCAATGCGGAACGAATGAGG
GTGGTAAAGCTCCGCGGCTTCTCGAACGAACGATAGCATAGACATTTGGCACCTGATAGAAAAAGACCTCGAACGAACGATAGCGATTGGTCAATGCGGAACGATGTCCC
GTGGTAAAGCTCCGCGGCTTCTCGAACGAACGATAGCCCTCCAACATAAGCATATAGGTAACTATTGCTCGAACGAACGATAGCGATTGGTCAATGCGGAACGACTCCCG
GTGGTAAAGCTCCGCGGCTTCTCGAACGAACGATAGCTCAATGAATACTGCTTTCCTGACAGCTTACCTCGAACGAACGATAGCGATTGGTCAATGCGGAACGACATGCA
GTGGTAAAGCTCCGCGGCTTCTCGAACGAACGATAGCCATGAAGTCGACTTTCATCATGAACATATTCTCGAACGAACGATAGCGATTGGTCAATGCGGAACGAAGCGAT
GTGGTAAAGCTCCGCGGCTTCTCGAACGAACGATAGCTTGGCAAATTAGGATGATATATTGATGCTGCTCGAACGAACGATAGCGATTGGTCAATGCGGAACGAGATAGG
GTGGTAAAGCTCCGCGGCTTCTCGAACGAACGATAGCCCATGTATAAAGTAATAGTATATACTCAGGCTCGAACGAACGATAGCGATTGGTCAATGCGGAACGAAATTCA
GTGGTAAAGCTCCGCGGCTTCTCGAACGAACGATAGCCAAGTCTCTAGATTTTGCTGGCAACAATCACTCGAACGAACGATAGCGATTGGTCAATGCGGAACGAGAGGCT
GTGGTAAAGCTCCGCGGCTTCTCGAACGAACGATAGCACTTATTAGCTCTCAATTATATTCAAGCTCCTCGAACGAACGATAGCGATTGGTCAATGCGGAACGATTAAGG
GTGGTAAAGCTCCGCGGCTTCTCGAACGAACGATAGCGTTGGGTTCACTCCTCTGGAGGAAGCATTCCTCGAACGAACGATAGCGATTGGTCAATGCGGAACGATGCGTG
GTGGTAAAGCTCCGCGGCTTCTCGAACGAACGATAGCAACAATTAAATCACCCCAGGGTCCAATTTACTCGAACGAACGATAGCGATTGGTCAATGCGGAACGAGCGCGT
GTGGTAAAGCTCCGCGGCTTCTCGAACGAACGATAGCTAAAACCTCATTCACAACAATTCATCAAAGCTCGAACGAACGATAGCGATTGGTCAATGCGGAACGATTTTAA
GTGGTAAAGCTCCGCGGCTTCTCGAACGAACGATAGCAACAGGATGCAGAGAGTTGCAACATTTGCCCTCGAACGAACGATAGCGATTGGTCAATGCGGAACGAACACCG
GTGGTAAAGCTCCGCGGCTTCTCGAACGAACGATAGCTCAACTGTTTCCCCATCTCTTCAGGAAAAGCTCGAACGAACGATAGCGATTGGTCAATGCGGAACGATCCTCA
GTGGTAAAGCTCCGCGGCTTCTCGAACGAACGATAGCATTGCTGCTGGTTTCAACACAGATTGACATCTCGAACGAACGATAGCGATTGGTCAATGCGGAACGAGTCGGC
GTGGTAAAGCTCCGCGGCTTCTCGAACGAACGATAGCGAGAAACACCATCAAGAACTTAACAGGGACCTCGAACGAACGATAGCGATTGGTCAATGCGGAACGACTACCG
GTGGTAAAGCTCCGCGGCTTCTCGAACGAACGATAGCAGCTTTGCCCTAAAGTAGTAACATTCAATTCTCGAACGAACGATAGCGATTGGTCAATGCGGAACGATCCGCT
GTGGTAAAGCTCCGCGGCTTCTCGAACGAACGATAGCGTGGATTAAGGGCCATCAAGAGGACTTCATCTCGAACGAACGATAGCGATTGGTCAATGCGGAACGACCCAAA
GTGGTAAAGCTCCGCGGCTTCTCGAACGAACGATAGCTTTTCAAGCTTTAACGTAGAATATTCTTCCCTCGAACGAACGATAGCGATTGGTCAATGCGGAACGATATGTT
GTGGTAAAGCTCCGCGGCTTCTCGAACGAACGATAGCCAAACGTGTAGATAATTTAGGCTGGAGAGACTCGAACGAACGATAGCGATTGGTCAATGCGGAACGAACTGTC
GTGGTAAAGCTCCGCGGCTTCTCGAACGAACGATAGCACATGTAACCTCTAGCATTATTAGTGTGAACTCGAACGAACGATAGCGATTGGTCAATGCGGAACGAAGAGGG
GTGGTAAAGCTCCGCGGCTTCTCGAACGAACGATAGCATTTATAAAACACTGTATAATCTCCACAGCCTCGAACGAACGATAGCGATTGGTCAATGCGGAACGAGCACAG
GTGGTAAAGCTCCGCGGCTTCTCGAACGAACGATAGCACTGCTCTAATTGCATTGGTCTGTCTAATCCTCGAACGAACGATAGCGATTGGTCAATGCGGAACGATAATAA
GTGGTAAAGCTCCGCGGCTTCTCGAACGAACGATAGCatttgtttTGGAAGTTTGACTCCCTCTTTACTCGAACGAACGATAGCGATTGGTCAATGCGGAACGATATACG
GTGGTAAAGCTCCGCGGCTTCTCGAACGAACGATAGCACTTCTGTTACCTAAAGTAACAAagaagtgCTCGAACGAACGATAGCGATTGGTCAATGCGGAACGAGGGCAT
GTGGTAAAGCTCCGCGGCTTCTCGAACGAACGATAGCggatagattgcaaaaatttatgcagccaacCTCGAACGAACGATAGCGATTGGTCAATGCGGAACGAAGTATA
GTGGTAAAGCTCCGCGGCTTCTCGAACGAACGATAGCgtggaagatggtgtggcgattcctcagagaCTCGAACGAACGATAGCGATTGGTCAATGCGGAACGATTAGTC
GTGGTAAAGCTCCGCGGCTTCTCGAACGAACGATAGCaaattattccgttataaaatacgtgcatgcCTCGAACGAACGATAGCGATTGGTCAATGCGGAACGATGTTAC
GTGGTAAAGCTCCGCGGCTTCTCGAACGAACGATAGCtcagcaaactaacccacgaacagaaagccaCTCGAACGAACGATAGCGATTGGTCAATGCGGAACGAGCTGGC
GTGGTAAAGCTCCGCGGCTTCTCGAACGAACGATAGCgggaaggtggagggagagcatcaggaaaaaCTCGAACGAACGATAGCGATTGGTCAATGCGGAACGACTCTAT
GTGGTAAAGCTCCGCGGCTTCTCGAACGAACGATAGCgcaggtcctgtacatgtatcccagaactaaCTCGAACGAACGATAGCGATTGGTCAATGCGGAACGAATTGAA
GTGGTAAAGCTCCGCGGCTTCTCGAACGAACGATAGCTTTTACATTTGTATGGCATTCTGGCACGTGCTCGAACGAACGATAGCGATTGGTCAATGCGGAACGAGTATTC
GTGGTAAAGCTCCGCGGCTTCTCGAACGAACGATAGCACAAAATTTGGACACACGTATAGGTTTAGGCTCGAACGAACGATAGCGATTGGTCAATGCGGAACGAGCATGC
GTGGTAAAGCTCCGCGGCTTCTCGAACGAACGATAGCAAATTCATATTTGACTGTTTCGCCTTTAAGCTCGAACGAACGATAGCGATTGGTCAATGCGGAACGAGCAACC
GTGGTAAAGCTCCGCGGCTTCTCGAACGAACGATAGCTTATTGTATTTAACACTCAAACTTCCTTCCCTCGAACGAACGATAGCGATTGGTCAATGCGGAACGACCACGA
GTGGTAAAGCTCCGCGGCTTCTCGAACGAACGATAGCGATTTAAAGGAGAGGCAacagtgcagcaggCTCGAACGAACGATAGCGATTGGTCAATGCGGAACGAGCCAAG
GTGGTAAAGCTCCGCGGCTTCTCGAACGAACGATAGCatctcatttgctgtgtgacctcaggcaagtCTCGAACGAACGATAGCGATTGGTCAATGCGGAACGACGTGGT
GTGGTAAAGCTCCGCGGCTTCTCGAACGAACGATAGCtttgtaagatgggggtgacaacattaccctCTCGAACGAACGATAGCGATTGGTCAATGCGGAACGATGTACT
GTGGTAAAGCTCCGCGGCTTCTCGAACGAACGATAGCaaataaaagttgatggaacaattcatgacgCTCGAACGAACGATAGCGATTGGTCAATGCGGAACGATCGCCA
GTGGTAAAGCTCCGCGGCTTCTCGAACGAACGATAGCTTCATCAATATGGAAAACAGTATTCTAAGGCTCGAACGAACGATAGCGATTGGTCAATGCGGAACGACACCTG
GTGGTAAAGCTCCGCGGCTTCTCGAACGAACGATAGCATTGGTGGTTTAAATGGAGGTCTAGCTTCACTCGAACGAACGATAGCGATTGGTCAATGCGGAACGATCCTTG
GTGGTAAAGCTCCGCGGCTTCTCGAACGAACGATAGCGTGGGACTTTGAGTCCGATGCCCTGAGTTACTCGAACGAACGATAGCGATTGGTCAATGCGGAACGATGGTTT
GTGGTAAAGCTCCGCGGCTTCTCGAACGAACGATAGCTGAACTAGGACGTGTTCCTCTCAGGTCTCACTCGAACGAACGATAGCGATTGGTCAATGCGGAACGAGCCTAA
GTGGTAAAGCTCCGCGGCTTCTCGAACGAACGATAGCTTCTAATATAATTCCTATGCTTCTCCTACTCTCGAACGAACGATAGCGATTGGTCAATGCGGAACGACGAGTA
GTGGTAAAGCTCCGCGGCTTCTCGAACGAACGATAGCGTTAAAATTATGGAGAACCGAAAAGGGTTCCTCGAACGAACGATAGCGATTGGTCAATGCGGAACGACCTGCA
GTGGTAAAGCTCCGCGGCTTCTCGAACGAACGATAGCAAACATTGCCCAACATTGAGGTCCTAAAAACTCGAACGAACGATAGCGATTGGTCAATGCGGAACGAGTTTAG
GTGGTAAAGCTCCGCGGCTTCTCGAACGAACGATAGCTATGTTATAACTAATGAACAGACATCTAGGCTCGAACGAACGATAGCGATTGGTCAATGCGGAACGATATTAA
GTGGTAAAGCTCCGCGGCTTCTCGAACGAACGATAGCTATTTAGGAAGAGTCTTCAAAGGAAGCAGACTCGAACGAACGATAGCGATTGGTCAATGCGGAACGACTCCGA
GTGGTAAAGCTCCGCGGCTTCTCGAACGAACGATAGCCAGGTAGAAAATGTAAACCATACTCCAAACCTCGAACGAACGATAGCGATTGGTCAATGCGGAACGAATGCTA
GTGGTAAAGCTCCGCGGCTTCTCGAACGAACGATAGCAAACATGGCTTCCTGTCCCTAAGAAATGAGCTCGAACGAACGATAGCGATTGGTCAATGCGGAACGACGCCGT
GTGGTAAAGCTCCGCGGCTTCTCGAACGAACGATAGCtaatgagttgaataaaacaatgagcaatgcCTCGAACGAACGATAGCGATTGGTCAATGCGGAACGATACCTC
GTGGTAAAGCTCCGCGGCTTCTCGAACGAACGATAGCacaatgtacctcagagttggctgaatcaaaCTCGAACGAACGATAGCGATTGGTCAATGCGGAACGAAGCTTT
GTGGTAAAGCTCCGCGGCTTCTCGAACGAACGATAGCtgagcttaaaacacTTCTTGTTTCCACAAGCTCGAACGAACGATAGCGATTGGTCAATGCGGAACGAGGTACA
GTGGTAAAGCTCCGCGGCTTCTCGAACGAACGATAGCTGGATATGTGTGAGAATAAATAGGTTTTACCTCGAACGAACGATAGCGATTGGTCAATGCGGAACGATGCAGC
GTGGTAAAGCTCCGCGGCTTCTCGAACGAACGATAGCgggtagcttgtcttcaagacatccccagtgCTCGAACGAACGATAGCGATTGGTCAATGCGGAACGAAAACAC
GTGGTAAAGCTCCGCGGCTTCTCGAACGAACGATAGCgtagttccctctctcagggcaccacagaatCTCGAACGAACGATAGCGATTGGTCAATGCGGAACGATCAGTC
GTGGTAAAGCTCCGCGGCTTCTCGAACGAACGATAGCGTGTCCGCTTCCATGTTTCTCTATTAGAGACTCGAACGAACGATAGCGATTGGTCAATGCGGAACGAAAAGCG
GTGGTAAAGCTCCGCGGCTTCTCGAACGAACGATAGCGTTTCCAGATCAACCACCTCAAAGTATCAACTCGAACGAACGATAGCGATTGGTCAATGCGGAACGAGGGTGT
GTGGTAAAGCTCCGCGGCTTCTCGAACGAACGATAGCTAATATATCAGTTTGGCAGTCTTATTCTTGCTCGAACGAACGATAGCGATTGGTCAATGCGGAACGACAAGCG
GTGGTAAAGCTCCGCGGCTTCTCGAACGAACGATAGCaggaggatagcttgagcacaggtcaaggctCTCGAACGAACGATAGCGATTGGTCAATGCGGAACGAGGGGCC
GTGGTAAAGCTCCGCGGCTTCTCGAACGAACGATAGCAAAAATCTCAATCCATCGATATCTTTTGCTCTCGAACGAACGATAGCGATTGGTCAATGCGGAACGATCAAGT
GTGGTAAAGCTCCGCGGCTTCTCGAACGAACGATAGCACTCCCTTTTGTATTTTACGTTTATGAAACCTCGAACGAACGATAGCGATTGGTCAATGCGGAACGATATGCG
GTGGTAAAGCTCCGCGGCTTCTCGAACGAACGATAGCaaaaataaaaGGTTACGCTTCTGCCTATAACTCGAACGAACGATAGCGATTGGTCAATGCGGAACGACGGCAT
GTGGTAAAGCTCCGCGGCTTCTCGAACGAACGATAGCaatctcctaaatcCCCCGTTTCAAACAACCCTCGAACGAACGATAGCGATTGGTCAATGCGGAACGACTAATT
GTGGTAAAGCTCCGCGGCTTCTCGAACGAACGATAGCGCATAAACATAATATACAATCCTAATCCACCTCGAACGAACGATAGCGATTGGTCAATGCGGAACGATTAGTG
GTGGTAAAGCTCCGCGGCTTCTCGAACGAACGATAGCAGCATTGGAATTGGGATCACATTCTTGCTACTCGAACGAACGATAGCGATTGGTCAATGCGGAACGATATTGC
GTGGTAAAGCTCCGCGGCTTCTCGAACGAACGATAGCGCAGCAAGAAGAAAAAGTAACAGCTTAACTCTCGAACGAACGATAGCGATTGGTCAATGCGGAACGACGACTG
GTGGTAAAGCTCCGCGGCTTCTCGAACGAACGATAGCATCACATAGTTGTTCTGCACCTTTGAAGTCCTCGAACGAACGATAGCGATTGGTCAATGCGGAACGACCCTTG
GTGGTAAAGCTCCGCGGCTTCTCGAACGAACGATAGCGCCACTGGGAAAGTTTATGTGGTCATGTAGCTCGAACGAACGATAGCGATTGGTCAATGCGGAACGATCCAAT
GTGGTAAAGCTCCGCGGCTTCTCGAACGAACGATAGCAGACAGGGTTTCCTCAGAACTATGCATACCCTCGAACGAACGATAGCGATTGGTCAATGCGGAACGAGGTGGA
GTGGTAAAGCTCCGCGGCTTCTCGAACGAACGATAGCTTGCCCCTCTTTAATTTTATATCCAAAGTTCTCGAACGAACGATAGCGATTGGTCAATGCGGAACGAGAAGGA
GTGGTAAAGCTCCGCGGCTTCTCGAACGAACGATAGCTTTTTGTTTCCTCATTTGGAAGGGCATTTTCTCGAACGAACGATAGCGATTGGTCAATGCGGAACGACGGAAA
GTGGTAAAGCTCCGCGGCTTCTCGAACGAACGATAGCaaaattacattcacccaacttgctcatcatCTCGAACGAACGATAGCGATTGGTCAATGCGGAACGACCAGAA
GTGGTAAAGCTCCGCGGCTTCTCGAACGAACGATAGCACTGGAAGGCAGAATTGAACACAGAACTAACTCGAACGAACGATAGCGATTGGTCAATGCGGAACGATTACTA
GTGGTAAAGCTCCGCGGCTTCTCGAACGAACGATAGCAGTGGCTGCTTTATTTGCTTATTAGAGGAACTCGAACGAACGATAGCGATTGGTCAATGCGGAACGATTGACT
GTGGTAAAGCTCCGCGGCTTCTCGAACGAACGATAGCCTATGGGATACGAGAAGACTTTCTAGCTCCCTCGAACGAACGATAGCGATTGGTCAATGCGGAACGAGCGAGT
GTGGTAAAGCTCCGCGGCTTCTCGAACGAACGATAGCATATTTCCCAGCAGGCGAAATCTACTCAACCTCGAACGAACGATAGCGATTGGTCAATGCGGAACGATCGCTA
GTGGTAAAGCTCCGCGGCTTCTCGAACGAACGATAGCAAGCAAATAGCTTATATCCCATCAGTATAACTCGAACGAACGATAGCGATTGGTCAATGCGGAACGACTAGTG
GTGGTAAAGCTCCGCGGCTTCTCGAACGAACGATAGCCCATTGTGGATTTTAAAACCTATCCTGCTGCTCGAACGAACGATAGCGATTGGTCAATGCGGAACGAACCCGA
GTGGTAAAGCTCCGCGGCTTCTCGAACGAACGATAGCATTTATGTTGCTCTTTAGACAACATTATCCCTCGAACGAACGATAGCGATTGGTCAATGCGGAACGATGAGTT
GTGGTAAAGCTCCGCGGCTTCTCGAACGAACGATAGCTAATGTCACTATTCTTAACATCTGTTGAACCTCGAACGAACGATAGCGATTGGTCAATGCGGAACGAGCCGAC
GTGGTAAAGCTCCGCGGCTTCTCGAACGAACGATAGCAGTAAAGCTCTGGAAAAGTGGATATTGAATCTCGAACGAACGATAGCGATTGGTCAATGCGGAACGATTTTAG
GTGGTAAAGCTCCGCGGCTTCTCGAACGAACGATAGCGGTTTGGGTTTTCATTTTTCAGTTTTATTCCTCGAACGAACGATAGCGATTGGTCAATGCGGAACGAGTGCGT
GTGGTAAAGCTCCGCGGCTTCTCGAACGAACGATAGCAATCAGTCttttctttttattcagtgtctcCTCGAACGAACGATAGCGATTGGTCAATGCGGAACGAGATAGA
GTGGTAAAGCTCCGCGGCTTCTCGAACGAACGATAGCccaaagcactgggattacaagtctgagttaCTCGAACGAACGATAGCGATTGGTCAATGCGGAACGACTATGC
GTGGTAAAGCTCCGCGGCTTCTCGAACGAACGATAGCCTGCCTCCTTGACATCTAGCTTATTCACAACTCGAACGAACGATAGCGATTGGTCAATGCGGAACGAACTAGG
GTGGTAAAGCTCCGCGGCTTCTCGAACGAACGATAGCTGACTGTACCCAGCTTCCACAGCTCCAGAGCTCGAACGAACGATAGCGATTGGTCAATGCGGAACGAGTCCTT
GTGGTAAAGCTCCGCGGCTTCTCGAACGAACGATAGCTTTGACCACTGCATATCAGACCTATCTAGTCTCGAACGAACGATAGCGATTGGTCAATGCGGAACGACAGAGC
GTGGTAAAGCTCCGCGGCTTCTCGAACGAACGATAGCATATCACTGTTCCCTCAAGGACAACTTCAACTCGAACGAACGATAGCGATTGGTCAATGCGGAACGACGGTAG
GTGGTAAAGCTCCGCGGCTTCTCGAACGAACGATAGCTTTTTAGAAAAGCTGTACAGAGAAACTGTACTCGAACGAACGATAGCGATTGGTCAATGCGGAACGAATGTAT
GTGGTAAAGCTCCGCGGCTTCTCGAACGAACGATAGCATCCAACATGCAATGGAATCCCTTGATCAACTCGAACGAACGATAGCGATTGGTCAATGCGGAACGAGGCATA
GTGGTAAAGCTCCGCGGCTTCTCGAACGAACGATAGCaactcgtcactcagcattaggtatatctccCTCGAACGAACGATAGCGATTGGTCAATGCGGAACGACGTGTA
GTGGTAAAGCTCCGCGGCTTCTCGAACGAACGATAGCattgtgtatactaaggtatacagaacaatgCTCGAACGAACGATAGCGATTGGTCAATGCGGAACGACGAGCT
GTGGTAAAGCTCCGCGGCTTCTCGAACGAACGATAGCacccattccccaactaccccatggcaagagCTCGAACGAACGATAGCGATTGGTCAATGCGGAACGACCTGCA
GTGGTAAAGCTCCGCGGCTTCTCGAACGAACGATAGCtacccatagttatagaatctaatgttgtacCTCGAACGAACGATAGCGATTGGTCAATGCGGAACGAGGAATC
GTGGTAAAGCTCCGCGGCTTCTCGAACGAACGATAGCTTTTTGGATGTTCATTTGTGTCAACTGTTTCTCGAACGAACGATAGCGATTGGTCAATGCGGAACGAAAATCG
GTGGTAAAGCTCCGCGGCTTCTCGAACGAACGATAGCTTTCGGATCTAAATTTTGTCAAGAAGATTGCTCGAACGAACGATAGCGATTGGTCAATGCGGAACGACATCCG
GTGGTAAAGCTCCGCGGCTTCTCGAACGAACGATAGCTTTGACATTAGGCAGTTTTAGCCAATATCACTCGAACGAACGATAGCGATTGGTCAATGCGGAACGACCGTGC
GTGGTAAAGCTCCGCGGCTTCTCGAACGAACGATAGCagagagaggaggatagatagaaagacggacCTCGAACGAACGATAGCGATTGGTCAATGCGGAACGAACATGA
GTGGTAAAGCTCCGCGGCTTCTCGAACGAACGATAGCTATATCTCCTAAATCCCCAGTTTGAAACAACTCGAACGAACGATAGCGATTGGTCAATGCGGAACGAGATCGG
GTGGTAAAGCTCCGCGGCTTCTCGAACGAACGATAGCCATTTGGAATATCTTTCCTGCAAAGAGCAGCTCGAACGAACGATAGCGATTGGTCAATGCGGAACGAGCACAG
GTGGTAAAGCTCCGCGGCTTCTCGAACGAACGATAGCCGAATCTTAAGATTCAGGATCATTGCATTCCTCGAACGAACGATAGCGATTGGTCAATGCGGAACGAATGTGA
GTGGTAAAGCTCCGCGGCTTCTCGAACGAACGATAGCTTGATATTTGTTGTAAGGCAGAGATTGAGCCTCGAACGAACGATAGCGATTGGTCAATGCGGAACGACTTCTA
GTGGTAAAGCTCCGCGGCTTCTCGAACGAACGATAGCATTTTGTGAAATGTTTTTCTTCACTGTGTGCTCGAACGAACGATAGCGATTGGTCAATGCGGAACGAGCGCAC
GTGGTAAAGCTCCGCGGCTTCTCGAACGAACGATAGCGCAAGCATGAATAAAGAAAATTGCACTTTGCTCGAACGAACGATAGCGATTGGTCAATGCGGAACGAGACGTC
GTGGTAAAGCTCCGCGGCTTCTCGAACGAACGATAGCTGGGGTTGAAATGTACATTTCTTAACACACCTCGAACGAACGATAGCGATTGGTCAATGCGGAACGACTGATC
GTGGTAAAGCTCCGCGGCTTCTCGAACGAACGATAGCAAATCCAAACAGAATCATATACTACCATTGCTCGAACGAACGATAGCGATTGGTCAATGCGGAACGACACCCC
GTGGTAAAGCTCCGCGGCTTCTCGAACGAACGATAGCCTATTCACTTAGTTTGTTATCAAATTGGCTCTCGAACGAACGATAGCGATTGGTCAATGCGGAACGAATTCCG
GTGGTAAAGCTCCGCGGCTTCTCGAACGAACGATAGCAGTAACCATGACCATAAATGCATGTACTTACTCGAACGAACGATAGCGATTGGTCAATGCGGAACGACCTATA
GTGGTAAAGCTCCGCGGCTTCTCGAACGAACGATAGCTACACACTTGCCTTCTCTTTACTCATGGTGCTCGAACGAACGATAGCGATTGGTCAATGCGGAACGACGGATG
GTGGTAAAGCTCCGCGGCTTCTCGAACGAACGATAGCCTCAGCTTAAGCATAGACATTTGCGCTGTGCTCGAACGAACGATAGCGATTGGTCAATGCGGAACGACGTTCC
GTGGTAAAGCTCCGCGGCTTCTCGAACGAACGATAGCGTAAGGTCCTCATTTACAAAATAAAAAGTGCTCGAACGAACGATAGCGATTGGTCAATGCGGAACGACATACC
GTGGTAAAGCTCCGCGGCTTCTCGAACGAACGATAGCCCAAAAAGTCCTCAGACATAGGTCACTAAGCTCGAACGAACGATAGCGATTGGTCAATGCGGAACGATATCCC
GTGGTAAAGCTCCGCGGCTTCTCGAACGAACGATAGCGATTGGGGAACTGAAAGTTCAAGTTTGGAACTCGAACGAACGATAGCGATTGGTCAATGCGGAACGAGAATGC
GTGGTAAAGCTCCGCGGCTTCTCGAACGAACGATAGCGGAGTAATAGAACTCAATAAATGACAGTCTCTCGAACGAACGATAGCGATTGGTCAATGCGGAACGATTAAGT
GTGGTAAAGCTCCGCGGCTTCTCGAACGAACGATAGCAAATCTGTGGATGGAAATTCCTGACGGTATCTCGAACGAACGATAGCGATTGGTCAATGCGGAACGAAAGGGA
GTGGTAAAGCTCCGCGGCTTCTCGAACGAACGATAGCTATGGCAGGGTGtggactttgagaaacttcCTCGAACGAACGATAGCGATTGGTCAATGCGGAACGAGTTACA
GTGGTAAAGCTCCGCGGCTTCTCGAACGAACGATAGCaaccactttgttaggcaaataaagtttttgCTCGAACGAACGATAGCGATTGGTCAATGCGGAACGAGGCTTT
GTGGTAAAGCTCCGCGGCTTCTCGAACGAACGATAGCaaaGCTCATATTTTAGTATTATTCTCCTCCCTCGAACGAACGATAGCGATTGGTCAATGCGGAACGACAGTAA
GTGGTAAAGCTCCGCGGCTTCTCGAACGAACGATAGCGAAAGTTCTGAATGGATTATTTTCAACTGACTCGAACGAACGATAGCGATTGGTCAATGCGGAACGATCTTAA
GTGGTAAAGCTCCGCGGCTTCTCGAACGAACGATAGCTAGAAGTTTCTCATCACTCACATTCCTTCACTCGAACGAACGATAGCGATTGGTCAATGCGGAACGAAGTGAT
GTGGTAAAGCTCCGCGGCTTCTCGAACGAACGATAGCATGGGTTTTCCAAAATGGCATATGTTCCCTCTCGAACGAACGATAGCGATTGGTCAATGCGGAACGAGCAGGT
GTGGTAAAGCTCCGCGGCTTCTCGAACGAACGATAGCGTCATTATTTTTGTCGTTTAGCTGTCAAATCTCGAACGAACGATAGCGATTGGTCAATGCGGAACGAACATCC
GTGGTAAAGCTCCGCGGCTTCTCGAACGAACGATAGCGAAATGACTGTTATGAATTCATAGAATGACCTCGAACGAACGATAGCGATTGGTCAATGCGGAACGAATCGTG
GTGGTAAAGCTCCGCGGCTTCTCGAACGAACGATAGCAGTTAAGCATTTTGTAAAGCTTGATAGGGGCTCGAACGAACGATAGCGATTGGTCAATGCGGAACGAGAGTGT
GTGGTAAAGCTCCGCGGCTTCTCGAACGAACGATAGCTAAAATTatatcctagcctcagcaaattccCTCGAACGAACGATAGCGATTGGTCAATGCGGAACGATTAACA
GTGGTAAAGCTCCGCGGCTTCTCGAACGAACGATAGCtccttctattcaacttcctctctaccattcCTCGAACGAACGATAGCGATTGGTCAATGCGGAACGACTACCT
GTGGTAAAGCTCCGCGGCTTCTCGAACGAACGATAGCaaagtttctgattgtacttcactcagtcacCTCGAACGAACGATAGCGATTGGTCAATGCGGAACGATCCTGG
GTGGTAAAGCTCCGCGGCTTCTCGAACGAACGATAGCtaaatcagattatgtgacCACCACCTTCCACTCGAACGAACGATAGCGATTGGTCAATGCGGAACGATGTCTC
GTGGTAAAGCTCCGCGGCTTCTCGAACGAACGATAGCTTAGTATGTCCTTAGTATGTCCTCAAAATCCTCGAACGAACGATAGCGATTGGTCAATGCGGAACGAGTGCAC
GTGGTAAAGCTCCGCGGCTTCTCGAACGAACGATAGCTATCAGACCAGACCCTGCGATTACAGACCACTCGAACGAACGATAGCGATTGGTCAATGCGGAACGAACCCTG
GTGGTAAAGCTCCGCGGCTTCTCGAACGAACGATAGCTTTTTAAGTGACTTGGAATTTGCCCATGTACTCGAACGAACGATAGCGATTGGTCAATGCGGAACGAGTAGCC
GTGGTAAAGCTCCGCGGCTTCTCGAACGAACGATAGCTTATGTACTGTTTTATGCATCCAAATAACGCTCGAACGAACGATAGCGATTGGTCAATGCGGAACGAGTAGTA
GTGGTAAAGCTCCGCGGCTTCTCGAACGAACGATAGCCCTCCAAATACCTATGAAACTAAATATATCCTCGAACGAACGATAGCGATTGGTCAATGCGGAACGACCTGCG
GTGGTAAAGCTCCGCGGCTTCTCGAACGAACGATAGCATGCTACCCCAATATAGGCACCTGGGCATTCTCGAACGAACGATAGCGATTGGTCAATGCGGAACGAGCAGGC
GTGGTAAAGCTCCGCGGCTTCTCGAACGAACGATAGCGGTCaccttcccttcacccttctcccctgaCTCGAACGAACGATAGCGATTGGTCAATGCGGAACGAACAATC
GTGGTAAAGCTCCGCGGCTTCTCGAACGAACGATAGCctctgacatagatcatgagaccttcatttcCTCGAACGAACGATAGCGATTGGTCAATGCGGAACGAACTATC
GTGGTAAAGCTCCGCGGCTTCTCGAACGAACGATAGCgaacatctgtatccttcaagacacagagagCTCGAACGAACGATAGCGATTGGTCAATGCGGAACGACATATA
GTGGTAAAGCTCCGCGGCTTCTCGAACGAACGATAGCgccaagagtctgaataaataggacttgctgCTCGAACGAACGATAGCGATTGGTCAATGCGGAACGACGAGGT
GTGGTAAAGCTCCGCGGCTTCTCGAACGAACGATAGCagcctttgtatcctccaattatactcttctCTCGAACGAACGATAGCGATTGGTCAATGCGGAACGAGGCAGA
GTGGTAAAGCTCCGCGGCTTCTCGAACGAACGATAGCtttctttgagccttcatttatgaaggccctCTCGAACGAACGATAGCGATTGGTCAATGCGGAACGATGTTCC
GTGGTAAAGCTCCGCGGCTTCTCGAACGAACGATAGCgacacaggaaggagagcatcacacactgggCTCGAACGAACGATAGCGATTGGTCAATGCGGAACGAGTTTGG
GTGGTAAAGCTCCGCGGCTTCTCGAACGAACGATAGCataaattagtgtgcttttctcttgttagtcCTCGAACGAACGATAGCGATTGGTCAATGCGGAACGATCTATA
GTGGTAAAGCTCCGCGGCTTCTCGAACGAACGATAGCaccctgtgatggataagaaatcttttctctCTCGAACGAACGATAGCGATTGGTCAATGCGGAACGAGCAGGT
GTGGTAAAGCTCCGCGGCTTCTCGAACGAACGATAGCCTTTCCAGAAACAACCACTACTCTGAAATTCTCGAACGAACGATAGCGATTGGTCAATGCGGAACGAGTGTTG
GTGGTAAAGCTCCGCGGCTTCTCGAACGAACGATAGCACATGCATATTTGTCCCTAAATATGTTTTGCTCGAACGAACGATAGCGATTGGTCAATGCGGAACGATCTCTC
GTGGTAAAGCTCCGCGGCTTCTCGAACGAACGATAGCCTTGTTTTGTTGAGGTTATTTTATGAACAGCTCGAACGAACGATAGCGATTGGTCAATGCGGAACGAATTTCT
GTGGTAAAGCTCCGCGGCTTCTCGAACGAACGATAGCatataacaatcaccatcataagatggagaaCTCGAACGAACGATAGCGATTGGTCAATGCGGAACGAGCTTAG
GTGGTAAAGCTCCGCGGCTTCTCGAACGAACGATAGCcctttagacttaatggctgccattcctctaCTCGAACGAACGATAGCGATTGGTCAATGCGGAACGAACCTTG
GTGGTAAAGCTCCGCGGCTTCTCGAACGAACGATAGCcaaaacatcaatacacactgagcaaaatgaCTCGAACGAACGATAGCGATTGGTCAATGCGGAACGAGTGGCG
GTGGTAAAGCTCCGCGGCTTCTCGAACGAACGATAGCgttggtgaagatatggagcaactgggatgcCTCGAACGAACGATAGCGATTGGTCAATGCGGAACGACCCCGT
GTGGTAAAGCTCCGCGGCTTCTCGAACGAACGATAGCcaaccactttgcaaaacaatttagcattttCTCGAACGAACGATAGCGATTGGTCAATGCGGAACGAACGCCG
GTGGTAAAGCTCCGCGGCTTCTCGAACGAACGATAGCtactacacagcaatttcgcttataggatttCTCGAACGAACGATAGCGATTGGTCAATGCGGAACGATACAGG
GTGGTAAAGCTCCGCGGCTTCTCGAACGAACGATAGCaagcaatgtttgcacaaaagttcctagcaaCTCGAACGAACGATAGCGATTGGTCAATGCGGAACGATAGCTG
GTGGTAAAGCTCCGCGGCTTCTCGAACGAACGATAGCaacaacaatgtcgaacaacaggagaatagaCTCGAACGAACGATAGCGATTGGTCAATGCGGAACGACCCTCA
GTGGTAAAGCTCCGCGGCTTCTCGAACGAACGATAGCaatgaaactattattacatgcaacagtgtgCTCGAACGAACGATAGCGATTGGTCAATGCGGAACGACGGGAC
GTGGTAAAGCTCCGCGGCTTCTCGAACGAACGATAGCattatgactttaaggaaaagaaaccagatgCTCGAACGAACGATAGCGATTGGTCAATGCGGAACGATCGCAC
GTGGTAAAGCTCCGCGGCTTCTCGAACGAACGATAGCtaatgtatggtaacaCCAAAGCACGtcaatCTCGAACGAACGATAGCGATTGGTCAATGCGGAACGATTTACA
GTGGTAAAGCTCCGCGGCTTCTCGAACGAACGATAGCttcagttagtgtcaagtttctaacatattgCTCGAACGAACGATAGCGATTGGTCAATGCGGAACGACTGGTA
GTGGTAAAGCTCCGCGGCTTCTCGAACGAACGATAGCtttactgtgcttgttgtgtaacgtttcactCTCGAACGAACGATAGCGATTGGTCAATGCGGAACGATAGGGA
GTGGTAAAGCTCCGCGGCTTCTCGAACGAACGATAGCCAGATATGGCCCACCATCTGTAGTTTGCTACTCGAACGAACGATAGCGATTGGTCAATGCGGAACGACGGTGT
GTGGTAAAGCTCCGCGGCTTCTCGAACGAACGATAGCACTGACCACTGGCTCTGCACATCTGGACTACTCGAACGAACGATAGCGATTGGTCAATGCGGAACGAGTAGCC
GTGGTAAAGCTCCGCGGCTTCTCGAACGAACGATAGCttagtttttatgttgtctatgtctgtttccCTCGAACGAACGATAGCGATTGGTCAATGCGGAACGAGAGCTA
GTGGTAAAGCTCCGCGGCTTCTCGAACGAACGATAGCtaagagaccctgaggcctgcaaagcctaaaCTCGAACGAACGATAGCGATTGGTCAATGCGGAACGAATAAAA
GTGGTAAAGCTCCGCGGCTTCTCGAACGAACGATAGCAACAAAGCTCTTAACCTAAAAGTCTGAGCTCTCGAACGAACGATAGCGATTGGTCAATGCGGAACGACGTTGC
GTGGTAAAGCTCCGCGGCTTCTCGAACGAACGATAGCTTACTTAAAAATATCCCAAACTGAGACTACCTCGAACGAACGATAGCGATTGGTCAATGCGGAACGAGTGCTA
GTGGTAAAGCTCCGCGGCTTCTCGAACGAACGATAGCTTTTTAGCCTGCATGCACAGTGTAAGTCTCCTCGAACGAACGATAGCGATTGGTCAATGCGGAACGAACGGAA
GTGGTAAAGCTCCGCGGCTTCTCGAACGAACGATAGCGCCTAGATAGCCTTCTTGGCCTCCACTACACTCGAACGAACGATAGCGATTGGTCAATGCGGAACGACGCTTC
GTGGTAAAGCTCCGCGGCTTCTCGAACGAACGATAGCAATGTTCAAGGATTGAATGAAGTCAGAAGACTCGAACGAACGATAGCGATTGGTCAATGCGGAACGAAGGCCA
GTGGTAAAGCTCCGCGGCTTCTCGAACGAACGATAGCTGGCATTCAAGAAGAGATTGTGTCCCAGGGCTCGAACGAACGATAGCGATTGGTCAATGCGGAACGATCGAAA
GTGGTAAAGCTCCGCGGCTTCTCGAACGAACGATAGCAACATTGAATTTATTTGCAGAAAGCTAACCCTCGAACGAACGATAGCGATTGGTCAATGCGGAACGATTATGG
GTGGTAAAGCTCCGCGGCTTCTCGAACGAACGATAGCATTTTACACAGACAAGCTTTTATTCATACCCTCGAACGAACGATAGCGATTGGTCAATGCGGAACGATACCGA
GTGGTAAAGCTCCGCGGCTTCTCGAACGAACGATAGCCTGGGAATAGGAAACTGTCTACGTTTGTCACTCGAACGAACGATAGCGATTGGTCAATGCGGAACGAGAGGCG
GTGGTAAAGCTCCGCGGCTTCTCGAACGAACGATAGCCAAACACTTCTTCCCTTAAACCTTTGAAATCTCGAACGAACGATAGCGATTGGTCAATGCGGAACGAAGCACC
GTGGTAAAGCTCCGCGGCTTCTCGAACGAACGATAGCAACTATTAGCTAACGTTATCCTTAAAACACCTCGAACGAACGATAGCGATTGGTCAATGCGGAACGAAGGCAT
GTGGTAAAGCTCCGCGGCTTCTCGAACGAACGATAGCAACCACCTACTACCCTCTCTCTTTCTATGGCTCGAACGAACGATAGCGATTGGTCAATGCGGAACGATCGTTT
GTGGTAAAGCTCCGCGGCTTCTCGAACGAACGATAGCGTGGCTGGCATTTGGCCAGAAAAGTCCCAACTCGAACGAACGATAGCGATTGGTCAATGCGGAACGACATAAC
GTGGTAAAGCTCCGCGGCTTCTCGAACGAACGATAGCTCTCAAGATCACAGACTCATGGTCGAGTCCCTCGAACGAACGATAGCGATTGGTCAATGCGGAACGATGGTGA
GTGGTAAAGCTCCGCGGCTTCTCGAACGAACGATAGCCCTATTCAGAAACACCTTTCTTAAACATAACTCGAACGAACGATAGCGATTGGTCAATGCGGAACGATGCCCC
GTGGTAAAGCTCCGCGGCTTCTCGAACGAACGATAGCTTTAGGAAAGAAAAGACCCAGGTTCTTGTTCTCGAACGAACGATAGCGATTGGTCAATGCGGAACGAAAACAG
GTGGTAAAGCTCCGCGGCTTCTCGAACGAACGATAGCACAGTGTACAACAATGTGTATCTTGATTTACTCGAACGAACGATAGCGATTGGTCAATGCGGAACGATTTGTT
GTGGTAAAGCTCCGCGGCTTCTCGAACGAACGATAGCCCCACGTAATCTGCAGAGTCTTAGAACCAGCTCGAACGAACGATAGCGATTGGTCAATGCGGAACGAATAGAA
GTGGTAAAGCTCCGCGGCTTCTCGAACGAACGATAGCTTTGCTGAACTGAAAGGGAATCCAGATTAACTCGAACGAACGATAGCGATTGGTCAATGCGGAACGACAGTCG
GTGGTAAAGCTCCGCGGCTTCTCGAACGAACGATAGCGAAGACACCGAAGAATGTGCCCAAGTTTCCCTCGAACGAACGATAGCGATTGGTCAATGCGGAACGAGGCTTT
GTGGTAAAGCTCCGCGGCTTCTCGAACGAACGATAGCGGCAGTGCTGTGCACGTAAACTGAGACTGCCTCGAACGAACGATAGCGATTGGTCAATGCGGAACGACTAGGG
GTGGTAAAGCTCCGCGGCTTCTCGAACGAACGATAGCTTGTTGCTGCCTGCCATTTGGATCACAATACTCGAACGAACGATAGCGATTGGTCAATGCGGAACGACGTAAT
GTGGTAAAGCTCCGCGGCTTCTCGAACGAACGATAGCTAAATTACAGGCCACAGCTTTATACGTTTTCTCGAACGAACGATAGCGATTGGTCAATGCGGAACGACCTTTA
GTGGTAAAGCTCCGCGGCTTCTCGAACGAACGATAGCCACGCCAAAGAAAATAAGAATTTTCCTGTTCTCGAACGAACGATAGCGATTGGTCAATGCGGAACGAACGGTC
GTGGTAAAGCTCCGCGGCTTCTCGAACGAACGATAGCTTTGGCTCCCAAAAatctcactcaaaactcCTCGAACGAACGATAGCGATTGGTCAATGCGGAACGACTCGTG
GTGGTAAAGCTCCGCGGCTTCTCGAACGAACGATAGCtatccctgcttccagaggaggaaagccagaCTCGAACGAACGATAGCGATTGGTCAATGCGGAACGACGATCC
GTGGTAAAGCTCCGCGGCTTCTCGAACGAACGATAGCTGAGAGCTTCAGAATAAAGATCATCTACCTCTCGAACGAACGATAGCGATTGGTCAATGCGGAACGATCCAGA
GTGGTAAAGCTCCGCGGCTTCTCGAACGAACGATAGCTCCAAGCCTTTTATTTGGCAGGAAGTTTTCCTCGAACGAACGATAGCGATTGGTCAATGCGGAACGAAGCCGT
GTGGTAAAGCTCCGCGGCTTCTCGAACGAACGATAGCTGCTTCTTGAGTGTGCTAAGAAAAGGTTGTCTCGAACGAACGATAGCGATTGGTCAATGCGGAACGACTTATG
GTGGTAAAGCTCCGCGGCTTCTCGAACGAACGATAGCGCAGTGCAGAATGATCTTTCCCCTTGGTTACTCGAACGAACGATAGCGATTGGTCAATGCGGAACGATGGGCC
GTGGTAAAGCTCCGCGGCTTCTCGAACGAACGATAGCTTTCTCTAAACAGCCTGAGCAAGGGAGCTGCTCGAACGAACGATAGCGATTGGTCAATGCGGAACGAACGCGA
GTGGTAAAGCTCCGCGGCTTCTCGAACGAACGATAGCACAGGGTAGATGGGGGAGCCCAGGGGACATCTCGAACGAACGATAGCGATTGGTCAATGCGGAACGACGTTAC
GTGGTAAAGCTCCGCGGCTTCTCGAACGAACGATAGCAAAGCCTAAAGGTTATTATTGATTCTGTTCCTCGAACGAACGATAGCGATTGGTCAATGCGGAACGATCTGAT
GTGGTAAAGCTCCGCGGCTTCTCGAACGAACGATAGCAGTTTCTCCTAGAAATATGGACTCCTTGGTCTCGAACGAACGATAGCGATTGGTCAATGCGGAACGAGGCAAC
GTGGTAAAGCTCCGCGGCTTCTCGAACGAACGATAGCTAAGCCTGGCTTGTATAGTTTCTATACTTGCTCGAACGAACGATAGCGATTGGTCAATGCGGAACGAGTATTC
GTGGTAAAGCTCCGCGGCTTCTCGAACGAACGATAGCAGTATCTGCTCTTCCTTTATTCTGTTTATTCTCGAACGAACGATAGCGATTGGTCAATGCGGAACGAATCATG
GTGGTAAAGCTCCGCGGCTTCTCGAACGAACGATAGCCTCATCTACAACACAGAAGACACGATCGCTCTCGAACGAACGATAGCGATTGGTCAATGCGGAACGAATAATG
GTGGTAAAGCTCCGCGGCTTCTCGAACGAACGATAGCGATTTAGGAATCTACGTAGGGTGGAGGTAGCTCGAACGAACGATAGCGATTGGTCAATGCGGAACGACGTAGG
GTGGTAAAGCTCCGCGGCTTCTCGAACGAACGATAGCCGACCTTGAGCTCCCTCAGAATGCAATTCACTCGAACGAACGATAGCGATTGGTCAATGCGGAACGACGCACT
GTGGTAAAGCTCCGCGGCTTCTCGAACGAACGATAGCCTTGTCTTAAACATGAAACCACCAGAGAAGCTCGAACGAACGATAGCGATTGGTCAATGCGGAACGAACCAGT
GTGGTAAAGCTCCGCGGCTTCTCGAACGAACGATAGCTCTGGGCACGAGACCCCGGTAGGATGTGGTCTCGAACGAACGATAGCGATTGGTCAATGCGGAACGATGCCGT
GTGGTAAAGCTCCGCGGCTTCTCGAACGAACGATAGCTGATTTTGCTTCTCACCTCTCATTAGGAAGCTCGAACGAACGATAGCGATTGGTCAATGCGGAACGATACACT
GTGGTAAAGCTCCGCGGCTTCTCGAACGAACGATAGCCAGGAGAACATTAGTCTCTCAACTAGAGAGCTCGAACGAACGATAGCGATTGGTCAATGCGGAACGAAAGCCT
GTGGTAAAGCTCCGCGGCTTCTCGAACGAACGATAGCGTCCACCTTTTTCATGCAATTTATTACAACCTCGAACGAACGATAGCGATTGGTCAATGCGGAACGATGCGAG
GTGGTAAAGCTCCGCGGCTTCTCGAACGAACGATAGCTTATTCCTATGTCATTTTCAGGAAATTTCCCTCGAACGAACGATAGCGATTGGTCAATGCGGAACGAGGCCAT
GTGGTAAAGCTCCGCGGCTTCTCGAACGAACGATAGCatgtgtggatatttatgtgtgtgtatgtgtCTCGAACGAACGATAGCGATTGGTCAATGCGGAACGACCTATT
GTGGTAAAGCTCCGCGGCTTCTCGAACGAACGATAGCgtgtgtgcgtgCATGCATTCCTTTTGGGTACTCGAACGAACGATAGCGATTGGTCAATGCGGAACGATCCTCG
GTGGTAAAGCTCCGCGGCTTCTCGAACGAACGATAGCATAGAATTTATTCTGCACTCTGAATGCAATCTCGAACGAACGATAGCGATTGGTCAATGCGGAACGAGTGGGT
GTGGTAAAGCTCCGCGGCTTCTCGAACGAACGATAGCTTTTTGTTGCTTGAATGGTCCCCATTCTGACTCGAACGAACGATAGCGATTGGTCAATGCGGAACGATAAATA
GTGGTAAAGCTCCGCGGCTTCTCGAACGAACGATAGCCACCTTCTCATTCACATTTGCCCCCAGTTACTCGAACGAACGATAGCGATTGGTCAATGCGGAACGATGATTT
GTGGTAAAGCTCCGCGGCTTCTCGAACGAACGATAGCATAGAAAAGTATAGATCATAATGGGAGATGCTCGAACGAACGATAGCGATTGGTCAATGCGGAACGAGGAGGA
GTGGTAAAGCTCCGCGGCTTCTCGAACGAACGATAGCTGAGTCCTATGACTCCAAATTCCGGTAACTCTCGAACGAACGATAGCGATTGGTCAATGCGGAACGACGAGAC
GTGGTAAAGCTCCGCGGCTTCTCGAACGAACGATAGCAGATATTGACTGCTGGTTAATTGAAGGGAACTCGAACGAACGATAGCGATTGGTCAATGCGGAACGAGCGCAT
GTGGTAAAGCTCCGCGGCTTCTCGAACGAACGATAGCAAAAATGGTCTGAGCTGAGTGCCAACAGTACTCGAACGAACGATAGCGATTGGTCAATGCGGAACGAGGGGTG
GTGGTAAAGCTCCGCGGCTTCTCGAACGAACGATAGCTGACACATTGAATTTTTAGGGACCTAAAAGCTCGAACGAACGATAGCGATTGGTCAATGCGGAACGAACTACT
GTGGTAAAGCTCCGCGGCTTCTCGAACGAACGATAGCAACTTGAATCAAAATTTTACAGAGAAGAGGCTCGAACGAACGATAGCGATTGGTCAATGCGGAACGATATACC
GTGGTAAAGCTCCGCGGCTTCTCGAACGAACGATAGCacacaaacatatacactaacacacaaatgaCTCGAACGAACGATAGCGATTGGTCAATGCGGAACGACACGTA
GTGGTAAAGCTCCGCGGCTTCTCGAACGAACGATAGCggttggtgaggttggcggatgtcagcttccCTCGAACGAACGATAGCGATTGGTCAATGCGGAACGACCCAAC
GTGGTAAAGCTCCGCGGCTTCTCGAACGAACGATAGCtcaagaggttactcttggggaaaactggatCTCGAACGAACGATAGCGATTGGTCAATGCGGAACGAATGTTG
GTGGTAAAGCTCCGCGGCTTCTCGAACGAACGATAGCATTACTTAAAGAAACCATATGAAGAAAGGCCTCGAACGAACGATAGCGATTGGTCAATGCGGAACGAATGTCG
GTGGTAAAGCTCCGCGGCTTCTCGAACGAACGATAGCTATTCCAAGGAGGGAAGGCAGGCAGAGAGGCTCGAACGAACGATAGCGATTGGTCAATGCGGAACGAATGAGC
GTGGTAAAGCTCCGCGGCTTCTCGAACGAACGATAGCCATTCCTGCAGAGAGAAATTGAATACAAAGCTCGAACGAACGATAGCGATTGGTCAATGCGGAACGAAAAAGT
GTGGTAAAGCTCCGCGGCTTCTCGAACGAACGATAGCgccaccgcgcccggccGGGTTTTCCTTTCTCTCGAACGAACGATAGCGATTGGTCAATGCGGAACGAGGGTGG
GTGGTAAAGCTCCGCGGCTTCTCGAACGAACGATAGCGCCTGGATTGAGTAGAAGCCACCAACAGTTCTCGAACGAACGATAGCGATTGGTCAATGCGGAACGATGCTCG
GTGGTAAAGCTCCGCGGCTTCTCGAACGAACGATAGCGAATCATAACTCTCCTTTGTTGCTTTCCTTCTCGAACGAACGATAGCGATTGGTCAATGCGGAACGAGGAACT
GTGGTAAAGCTCCGCGGCTTCTCGAACGAACGATAGCTATAACTGTGAAAGCTGAAATCTGGCTTCTCTCGAACGAACGATAGCGATTGGTCAATGCGGAACGAGCCTGG
GTGGTAAAGCTCCGCGGCTTCTCGAACGAACGATAGCTCCTTCGGAAAAACCAACCCTTAGGTTAAACTCGAACGAACGATAGCGATTGGTCAATGCGGAACGAACGCCC
GTGGTAAAGCTCCGCGGCTTCTCGAACGAACGATAGCAGAGCAGGGGGAAAAGAGACACAGTCACCACTCGAACGAACGATAGCGATTGGTCAATGCGGAACGATCGCGT
GTGGTAAAGCTCCGCGGCTTCTCGAACGAACGATAGCTATTTCACAGCCTGGCGTCACTATTTTGCCCTCGAACGAACGATAGCGATTGGTCAATGCGGAACGAGTATAC
GTGGTAAAGCTCCGCGGCTTCTCGAACGAACGATAGCCTTTTTCCTAAAGATCTTTCTTCTGCAGGCCTCGAACGAACGATAGCGATTGGTCAATGCGGAACGAATAAAG
GTGGTAAAGCTCCGCGGCTTCTCGAACGAACGATAGCCCCTCTAGACGTACTTTCCACCCAGGGCTCCTCGAACGAACGATAGCGATTGGTCAATGCGGAACGAACTGTA
GTGGTAAAGCTCCGCGGCTTCTCGAACGAACGATAGCtttttctcaacatgacgttttggagattcaCTCGAACGAACGATAGCGATTGGTCAATGCGGAACGACGGTAC
GTGGTAAAGCTCCGCGGCTTCTCGAACGAACGATAGCgctttttgtttgttggtaccaacatgtgtaCTCGAACGAACGATAGCGATTGGTCAATGCGGAACGAATTTAC
GTGGTAAAGCTCCGCGGCTTCTCGAACGAACGATAGCtcatccattttcctttgaatggatatttacCTCGAACGAACGATAGCGATTGGTCAATGCGGAACGAACTGGG
GTGGTAAAGCTCCGCGGCTTCTCGAACGAACGATAGCagagaaatgagtgcatatatacacaaaagaCTCGAACGAACGATAGCGATTGGTCAATGCGGAACGAGTGAGA
GTGGTAAAGCTCCGCGGCTTCTCGAACGAACGATAGCatatatatagtcttgctctaacaacatgtcCTCGAACGAACGATAGCGATTGGTCAATGCGGAACGATACGCT
GTGGTAAAGCTCCGCGGCTTCTCGAACGAACGATAGCtttccatatttagatacccaacttcttatcCTCGAACGAACGATAGCGATTGGTCAATGCGGAACGAGAGAGG
GTGGTAAAGCTCCGCGGCTTCTCGAACGAACGATAGCacaggatcaggctgttcaggtttgtagcctCTCGAACGAACGATAGCGATTGGTCAATGCGGAACGAAAAAAT
GTGGTAAAGCTCCGCGGCTTCTCGAACGAACGATAGCgtatatagcaggctataccatctaagtttgCTCGAACGAACGATAGCGATTGGTCAATGCGGAACGAATATCG
GTGGTAAAGCTCCGCGGCTTCTCGAACGAACGATAGCgacaaaatcatctaaggacacatttctcagCTCGAACGAACGATAGCGATTGGTCAATGCGGAACGATTAGTT
GTGGTAAAGCTCCGCGGCTTCTCGAACGAACGATAGCctgTGTATGATAGAAAAACATGAGGATACACTCGAACGAACGATAGCGATTGGTCAATGCGGAACGAAAGAAC
GTGGTAAAGCTCCGCGGCTTCTCGAACGAACGATAGCTTGGGAAGTGAGGGGTAGGAATTCCAGGAGCTCGAACGAACGATAGCGATTGGTCAATGCGGAACGATTAGTT
GTGGTAAAGCTCCGCGGCTTCTCGAACGAACGATAGCAAAAGGCAATTTTAGTGTTAGGAGGCATTTCTCGAACGAACGATAGCGATTGGTCAATGCGGAACGATTGAGA
GTGGTAAAGCTCCGCGGCTTCTCGAACGAACGATAGCTGCATTCTGCAGCCTTAGTTCAAATTCTACCTCGAACGAACGATAGCGATTGGTCAATGCGGAACGATTATCC
GTGGTAAAGCTCCGCGGCTTCTCGAACGAACGATAGCTAAAAACATCAATATTCCTGATATCAAGGGCTCGAACGAACGATAGCGATTGGTCAATGCGGAACGACTGCGT
GTGGTAAAGCTCCGCGGCTTCTCGAACGAACGATAGCTTAAAGACGATTAAAATGCGCTGACTCCAACTCGAACGAACGATAGCGATTGGTCAATGCGGAACGAAAGTTC
GTGGTAAAGCTCCGCGGCTTCTCGAACGAACGATAGCCAGTATTGGGCCTTAAAGATCAGATTCCTCCTCGAACGAACGATAGCGATTGGTCAATGCGGAACGAAACTAT
GTGGTAAAGCTCCGCGGCTTCTCGAACGAACGATAGCACACCAAATAGCAAACAAATTACTAgaagcCTCGAACGAACGATAGCGATTGGTCAATGCGGAACGAGATTCT
GTGGTAAAGCTCCGCGGCTTCTCGAACGAACGATAGCggatatcataacgcctagatttttactgtaCTCGAACGAACGATAGCGATTGGTCAATGCGGAACGAATTTCA
GTGGTAAAGCTCCGCGGCTTCTCGAACGAACGATAGCAACCCTTCTCGTAGCACTTTTGACTATAAACTCGAACGAACGATAGCGATTGGTCAATGCGGAACGAGCCTGT
GTGGTAAAGCTCCGCGGCTTCTCGAACGAACGATAGCTTGTCTCACCTTCACTAACCTACAAGGTATCTCGAACGAACGATAGCGATTGGTCAATGCGGAACGACCTGCA
GTGGTAAAGCTCCGCGGCTTCTCGAACGAACGATAGCCTTTAGTTCTCTATTTTCCCTCATGTCTCTCTCGAACGAACGATAGCGATTGGTCAATGCGGAACGAATGAGG
GTGGTAAAGCTCCGCGGCTTCTCGAACGAACGATAGCCCTTTTCAGGATTACGCACTTCACACAGAACTCGAACGAACGATAGCGATTGGTCAATGCGGAACGAAATATT
GTGGTAAAGCTCCGCGGCTTCTCGAACGAACGATAGCAGCTTTTCTCTGTATTTGTTTGTAAAAGACCTCGAACGAACGATAGCGATTGGTCAATGCGGAACGAACAGAA
GTGGTAAAGCTCCGCGGCTTCTCGAACGAACGATAGCAAATCAAAGCCAAAAGGTAGCTGCCAACACCTCGAACGAACGATAGCGATTGGTCAATGCGGAACGATTCGAA
GTGGTAAAGCTCCGCGGCTTCTCGAACGAACGATAGCTACATACCAAGAGGAAATTTAATGAGTCATCTCGAACGAACGATAGCGATTGGTCAATGCGGAACGAACATCT
GTGGTAAAGCTCCGCGGCTTCTCGAACGAACGATAGCGTGAGTTCTCAATGATTCTGTAGTGAAATCCTCGAACGAACGATAGCGATTGGTCAATGCGGAACGAGGGGAT
GTGGTAAAGCTCCGCGGCTTCTCGAACGAACGATAGCCAGTGTTGCCCAGATTTCCCACACAATATCCTCGAACGAACGATAGCGATTGGTCAATGCGGAACGATATTTA
GTGGTAAAGCTCCGCGGCTTCTCGAACGAACGATAGCAAGCAGAACTACAAAGatagctaaagctatCTCGAACGAACGATAGCGATTGGTCAATGCGGAACGATGACTT
GTGGTAAAGCTCCGCGGCTTCTCGAACGAACGATAGCatgaaatctatttatCTTTCTAGAGGAAGCCTCGAACGAACGATAGCGATTGGTCAATGCGGAACGAACATCT
GTGGTAAAGCTCCGCGGCTTCTCGAACGAACGATAGCatctgtatatgtgtttattccatccatccaCTCGAACGAACGATAGCGATTGGTCAATGCGGAACGACTATAG
GTGGTAAAGCTCCGCGGCTTCTCGAACGAACGATAGCtattcatctatccatgtgcattagtccattCTCGAACGAACGATAGCGATTGGTCAATGCGGAACGAGCATAC
GTGGTAAAGCTCCGCGGCTTCTCGAACGAACGATAGCggcaccttctttacaaggcggcaggaaggaCTCGAACGAACGATAGCGATTGGTCAATGCGGAACGAAACTAG
GTGGTAAAGCTCCGCGGCTTCTCGAACGAACGATAGCccagtgatgcaattacctccacctagtctcCTCGAACGAACGATAGCGATTGGTCAATGCGGAACGAGACTAG
GTGGTAAAGCTCCGCGGCTTCTCGAACGAACGATAGCaaagcctaaccatatcactatctatctatcCTCGAACGAACGATAGCGATTGGTCAATGCGGAACGAGGCGCA
GTGGTAAAGCTCCGCGGCTTCTCGAACGAACGATAGCctctccactcattcatccattcatctatatCTCGAACGAACGATAGCGATTGGTCAATGCGGAACGACGGTTA
GTGGTAAAGCTCCGCGGCTTCTCGAACGAACGATAGCtacctattcatctattcatctatctacctaCTCGAACGAACGATAGCGATTGGTCAATGCGGAACGAGGCCCG
GTGGTAAAGCTCCGCGGCTTCTCGAACGAACGATAGCcatccatacatatattcatctatccatctaCTCGAACGAACGATAGCGATTGGTCAATGCGGAACGATATGTA
GTGGTAAAGCTCCGCGGCTTCTCGAACGAACGATAGCtccatctattcatctgtctattcatctatcCTCGAACGAACGATAGCGATTGGTCAATGCGGAACGACAGTCA
GTGGTAAAGCTCCGCGGCTTCTCGAACGAACGATAGCctttctgttcacctatacattccatacatcCTCGAACGAACGATAGCGATTGGTCAATGCGGAACGACCGGCT
GTGGTAAAGCTCCGCGGCTTCTCGAACGAACGATAGCtattctacctatcatctatctatccatctaCTCGAACGAACGATAGCGATTGGTCAATGCGGAACGATGAGCT
GTGGTAAAGCTCCGCGGCTTCTCGAACGAACGATAGCtatctaGAACTATTTCAGGTAGCTCTCTATCTCGAACGAACGATAGCGATTGGTCAATGCGGAACGACGGAGA
GTGGTAAAGCTCCGCGGCTTCTCGAACGAACGATAGCagcaggaagtacagcctgaaactcaccacaCTCGAACGAACGATAGCGATTGGTCAATGCGGAACGAAATTAC
GTGGTAAAGCTCCGCGGCTTCTCGAACGAACGATAGCttcttcttctctacatgtttttaagcatcgCTCGAACGAACGATAGCGATTGGTCAATGCGGAACGAAGTCTC
GTGGTAAAGCTCCGCGGCTTCTCGAACGAACGATAGCaacaaggaccacaaggttaacgggataatcCTCGAACGAACGATAGCGATTGGTCAATGCGGAACGAAGTGAC
GTGGTAAAGCTCCGCGGCTTCTCGAACGAACGATAGCtaattacatatctttatgacaatgcctacgCTCGAACGAACGATAGCGATTGGTCAATGCGGAACGAAAATTC
GTGGTAAAGCTCCGCGGCTTCTCGAACGAACGATAGCgcaaagctggcatgtccaaaagatcatcacCTCGAACGAACGATAGCGATTGGTCAATGCGGAACGATTGCCA
GTGGTAAAGCTCCGCGGCTTCTCGAACGAACGATAGCGAGTCAGAAATAACAAGTAACGACAAGAATCTCGAACGAACGATAGCGATTGGTCAATGCGGAACGACGCGGT
GTGGTAAAGCTCCGCGGCTTCTCGAACGAACGATAGCttgcacaaatcatgttctccctggtcctgtCTCGAACGAACGATAGCGATTGGTCAATGCGGAACGAACGAGA
GTGGTAAAGCTCCGCGGCTTCTCGAACGAACGATAGCgtactcatctgtaaaaagcagacagtatgtCTCGAACGAACGATAGCGATTGGTCAATGCGGAACGAGTCCAA
GTGGTAAAGCTCCGCGGCTTCTCGAACGAACGATAGCagataatgtgtataatgcaccttacactctCTCGAACGAACGATAGCGATTGGTCAATGCGGAACGATTCACT
GTGGTAAAGCTCCGCGGCTTCTCGAACGAACGATAGCCCCCCTTACTTATAAAACGTTGTTCAGAAGCTCGAACGAACGATAGCGATTGGTCAATGCGGAACGATGTTAG
GTGGTAAAGCTCCGCGGCTTCTCGAACGAACGATAGCagatttggggctcctctctttagtgattctCTCGAACGAACGATAGCGATTGGTCAATGCGGAACGACATCTA
GTGGTAAAGCTCCGCGGCTTCTCGAACGAACGATAGCtaaccatcatttaaataatactgggctgatCTCGAACGAACGATAGCGATTGGTCAATGCGGAACGACGAGCT
GTGGTAAAGCTCCGCGGCTTCTCGAACGAACGATAGCCATAGAGAAAGTCAAAAGAACTTAAGTGCTCTCGAACGAACGATAGCGATTGGTCAATGCGGAACGAGCCCTC
GTGGTAAAGCTCCGCGGCTTCTCGAACGAACGATAGCTCAGGTTAGTGAGGAACTATAATTAGTGAACTCGAACGAACGATAGCGATTGGTCAATGCGGAACGACCTATA
GTGGTAAAGCTCCGCGGCTTCTCGAACGAACGATAGCTAAAAATTTCCATTCTAAAGATAAAGggccCTCGAACGAACGATAGCGATTGGTCAATGCGGAACGACTCGCA
GTGGTAAAGCTCCGCGGCTTCTCGAACGAACGATAGCaaaaaGATAATGGATTgctggtcatggtggCTCGAACGAACGATAGCGATTGGTCAATGCGGAACGAGGGCCG
GTGGTAAAGCTCCGCGGCTTCTCGAACGAACGATAGCaaattgccaggcatggtggtatatgtctgtCTCGAACGAACGATAGCGATTGGTCAATGCGGAACGATAAGTT
GTGGTAAAGCTCCGCGGCTTCTCGAACGAACGATAGCTTAATAAATGAAACATGAATTTGCCAAGCCCTCGAACGAACGATAGCGATTGGTCAATGCGGAACGAACGCTC
GTGGTAAAGCTCCGCGGCTTCTCGAACGAACGATAGCATAAGCATCATGCCTCCTGAAGCTATGTAACTCGAACGAACGATAGCGATTGGTCAATGCGGAACGAAGATTC
GTGGTAAAGCTCCGCGGCTTCTCGAACGAACGATAGCAAACATCCTGCTACCTGCACATTGATGATGCTCGAACGAACGATAGCGATTGGTCAATGCGGAACGAAACTGC
GTGGTAAAGCTCCGCGGCTTCTCGAACGAACGATAGCAACTGCCAATGTGGAAAATCGCAAAGGTGGCTCGAACGAACGATAGCGATTGGTCAATGCGGAACGACCTTGG
GTGGTAAAGCTCCGCGGCTTCTCGAACGAACGATAGCAGAATCTTTGTTCCTCAAGAAATAAGTAACCTCGAACGAACGATAGCGATTGGTCAATGCGGAACGAGAGACC
GTGGTAAAGCTCCGCGGCTTCTCGAACGAACGATAGCGAAAGGCCCAGCCATTCCAGGATTCATGACCTCGAACGAACGATAGCGATTGGTCAATGCGGAACGAAATGCC
GTGGTAAAGCTCCGCGGCTTCTCGAACGAACGATAGCTTCCTAAATTTGAACTCATAAAATTGCTGGCTCGAACGAACGATAGCGATTGGTCAATGCGGAACGAAACCTC
GTGGTAAAGCTCCGCGGCTTCTCGAACGAACGATAGCCTAGGCAAAGTTCAGTAGCACAAGCACACCCTCGAACGAACGATAGCGATTGGTCAATGCGGAACGACATGTG
GTGGTAAAGCTCCGCGGCTTCTCGAACGAACGATAGCACCCTCAGCTAAATCTTGGCATTCCATTGTCTCGAACGAACGATAGCGATTGGTCAATGCGGAACGATTCGGC
GTGGTAAAGCTCCGCGGCTTCTCGAACGAACGATAGCATCGCTCTCTACAGGCCAGGCCTGAGGTAACTCGAACGAACGATAGCGATTGGTCAATGCGGAACGATAAAAG
GTGGTAAAGCTCCGCGGCTTCTCGAACGAACGATAGCTGAGACTTGCCACATGTCCCTCCTCCAGCTCTCGAACGAACGATAGCGATTGGTCAATGCGGAACGAGCCATG
GTGGTAAAGCTCCGCGGCTTCTCGAACGAACGATAGCATGTATACTTTAAAAATATGCACTTTggccCTCGAACGAACGATAGCGATTGGTCAATGCGGAACGACATTTC
GTGGTAAAGCTCCGCGGCTTCTCGAACGAACGATAGCtgttttcccagctagtagggaggctgaggcCTCGAACGAACGATAGCGATTGGTCAATGCGGAACGATTAATC
GTGGTAAAGCTCCGCGGCTTCTCGAACGAACGATAGCaaaGCACATTGAAAAAGAAAAGATGTTTCCCTCGAACGAACGATAGCGATTGGTCAATGCGGAACGACTTTGT
GTGGTAAAGCTCCGCGGCTTCTCGAACGAACGATAGCttgttatgttttgtcttgtcttgttttCACCTCGAACGAACGATAGCGATTGGTCAATGCGGAACGACACCGA
GTGGTAAAGCTCCGCGGCTTCTCGAACGAACGATAGCAAGAGTGAGAAGAATTTTAAGCAACAGAATCTCGAACGAACGATAGCGATTGGTCAATGCGGAACGAAATTGT
GTGGTAAAGCTCCGCGGCTTCTCGAACGAACGATAGCGGCCAATGCAGTCCCAGGGCCAGGATGGAGCTCGAACGAACGATAGCGATTGGTCAATGCGGAACGATTATGA
GTGGTAAAGCTCCGCGGCTTCTCGAACGAACGATAGCAAGAAAGACAGCATGTCATACATGCTTGAGCTCGAACGAACGATAGCGATTGGTCAATGCGGAACGACTTAGT
GTGGTAAAGCTCCGCGGCTTCTCGAACGAACGATAGCATAAGCTCCCTGTGCCATGAATATTGCCAGCTCGAACGAACGATAGCGATTGGTCAATGCGGAACGAAACACC
GTGGTAAAGCTCCGCGGCTTCTCGAACGAACGATAGCCGAGGAGACATTGACCAACACTATTGAATGCTCGAACGAACGATAGCGATTGGTCAATGCGGAACGACTCCAA
GTGGTAAAGCTCCGCGGCTTCTCGAACGAACGATAGCTTGCAATAGAGAAAAATGAGAAAGTGGGGACTCGAACGAACGATAGCGATTGGTCAATGCGGAACGAAAGAGC
GTGGTAAAGCTCCGCGGCTTCTCGAACGAACGATAGCTGTTTCTTAATTGCTGATTGTTTAAGAGACCTCGAACGAACGATAGCGATTGGTCAATGCGGAACGAAGCAGA
GTGGTAAAGCTCCGCGGCTTCTCGAACGAACGATAGCACTACACTGttatacactattggtgggaatCTCGAACGAACGATAGCGATTGGTCAATGCGGAACGATGTTTG
GTGGTAAAGCTCCGCGGCTTCTCGAACGAACGATAGCaactaccatccaacccaacaatcccactacCTCGAACGAACGATAGCGATTGGTCAATGCGGAACGAGGCGTA
GTGGTAAAGCTCCGCGGCTTCTCGAACGAACGATAGCcagcacaattcacagtagcaaagtcagggaCTCGAACGAACGATAGCGATTGGTCAATGCGGAACGAGCTGTG
GTGGTAAAGCTCCGCGGCTTCTCGAACGAACGATAGCgtgatacatataatctatggaatactacacCTCGAACGAACGATAGCGATTGGTCAATGCGGAACGATCGAGT
GTGGTAAAGCTCCGCGGCTTCTCGAACGAACGATAGCacataaatggagctggaggccataatcctaCTCGAACGAACGATAGCGATTGGTCAATGCGGAACGAGCTATA
GTGGTAAAGCTCCGCGGCTTCTCGAACGAACGATAGCagcaaattcaagcagaaacagaaaatcaaaCTCGAACGAACGATAGCGATTGGTCAATGCGGAACGAGGGCCG
GTGGTAAAGCTCCGCGGCTTCTCGAACGAACGATAGCggaaataatagaACACCATGAGACATGCTCCTCGAACGAACGATAGCGATTGGTCAATGCGGAACGATGTAGA
GTGGTAAAGCTCCGCGGCTTCTCGAACGAACGATAGCTGGGAGACTGTGGAGAACTCATGACTGATACTCGAACGAACGATAGCGATTGGTCAATGCGGAACGAGGATCT
GTGGTAAAGCTCCGCGGCTTCTCGAACGAACGATAGCGTGCAGTCAGGATCTGGTGTAGCCCAAACACTCGAACGAACGATAGCGATTGGTCAATGCGGAACGACAAATA
GTGGTAAAGCTCCGCGGCTTCTCGAACGAACGATAGCTGAAAGTCTCTGACCTGGTGCTTCCCCACACTCGAACGAACGATAGCGATTGGTCAATGCGGAACGAAAAAGG
GTGGTAAAGCTCCGCGGCTTCTCGAACGAACGATAGCTTGTCCTCCAAGGACTGTTTTTCTTTCATACTCGAACGAACGATAGCGATTGGTCAATGCGGAACGAAAACAG
GTGGTAAAGCTCCGCGGCTTCTCGAACGAACGATAGCCTCCCAAGCTTGGGAACATTACCTGAAGTTCTCGAACGAACGATAGCGATTGGTCAATGCGGAACGACCGTCG
GTGGTAAAGCTCCGCGGCTTCTCGAACGAACGATAGCTTCCTGCTGACTTTAAAATAGCCACAAAGGCTCGAACGAACGATAGCGATTGGTCAATGCGGAACGACCTTGA
GTGGTAAAGCTCCGCGGCTTCTCGAACGAACGATAGCTGCTGAATATCCGAAATAAATACCCAGGCGCTCGAACGAACGATAGCGATTGGTCAATGCGGAACGAAGCCGA
GTGGTAAAGCTCCGCGGCTTCTCGAACGAACGATAGCTTTTTGTGACTGAAGAGGCAGAAAGTAGATCTCGAACGAACGATAGCGATTGGTCAATGCGGAACGAGAACAT
GTGGTAAAGCTCCGCGGCTTCTCGAACGAACGATAGCCTCAGAATCCTTCTGATTCCTCTCCAAGTACTCGAACGAACGATAGCGATTGGTCAATGCGGAACGATCACCG
GTGGTAAAGCTCCGCGGCTTCTCGAACGAACGATAGCAATATTTCCTTCTCTTGCTAGCTAAAGTGGCTCGAACGAACGATAGCGATTGGTCAATGCGGAACGACTTTCC
GTGGTAAAGCTCCGCGGCTTCTCGAACGAACGATAGCACTGAAAACTTTTAGATGCCTAATTCTTTGCTCGAACGAACGATAGCGATTGGTCAATGCGGAACGATAAGTC
GTGGTAAAGCTCCGCGGCTTCTCGAACGAACGATAGCAACCTTAAAAGTTGGTTCTGAAATGAGTTTCTCGAACGAACGATAGCGATTGGTCAATGCGGAACGAAATGCG
GTGGTAAAGCTCCGCGGCTTCTCGAACGAACGATAGCTTTTAGGATGAGgtattcctttcctactgtCTCGAACGAACGATAGCGATTGGTCAATGCGGAACGATCGATG
GTGGTAAAGCTCCGCGGCTTCTCGAACGAACGATAGCtttttatttctgcacgttgggagtccaaaaCTCGAACGAACGATAGCGATTGGTCAATGCGGAACGAACGTGG
GTGGTAAAGCTCCGCGGCTTCTCGAACGAACGATAGCgacaacgttgtgtctcctctgaaggctcctCTCGAACGAACGATAGCGATTGGTCAATGCGGAACGAGTACCG
GTGGTAAAGCTCCGCGGCTTCTCGAACGAACGATAGCgtggcttcctcctccatcactccaacctctCTCGAACGAACGATAGCGATTGGTCAATGCGGAACGATCTCGC
GTGGTAAAGCTCCGCGGCTTCTCGAACGAACGATAGCgcttcccttgtcccatctccttctctgattCTCGAACGAACGATAGCGATTGGTCAATGCGGAACGATGTACT
GTGGTAAAGCTCCGCGGCTTCTCGAACGAACGATAGCaatgattattttgaacacaggcagataatcCTCGAACGAACGATAGCGATTGGTCAATGCGGAACGAAACTCG
GTGGTAAAGCTCCGCGGCTTCTCGAACGAACGATAGCcatataaggtgacacaggtatgggctctggCTCGAACGAACGATAGCGATTGGTCAATGCGGAACGACAGTCA
GTGGTAAAGCTCCGCGGCTTCTCGAACGAACGATAGCcattCATTATTCACTCAGCATAGCTGAAAACTCGAACGAACGATAGCGATTGGTCAATGCGGAACGAAGCGAG
GTGGTAAAGCTCCGCGGCTTCTCGAACGAACGATAGCcctcccacaattcccacttttgggaaggacCTCGAACGAACGATAGCGATTGGTCAATGCGGAACGACACGTT
GTGGTAAAGCTCCGCGGCTTCTCGAACGAACGATAGCttcaccttatatcatgattgtgaggccttcCTCGAACGAACGATAGCGATTGGTCAATGCGGAACGATTTTGC
GTGGTAAAGCTCCGCGGCTTCTCGAACGAACGATAGCactaatacaTATATACGCCTGTGAATGTATCTCGAACGAACGATAGCGATTGGTCAATGCGGAACGAAGTCTA
GTGGTAAAGCTCCGCGGCTTCTCGAACGAACGATAGCTAGTACTATTGTGTTTATACGaatctgttcCTCGAACGAACGATAGCGATTGGTCAATGCGGAACGACCAGCT
GTGGTAAAGCTCCGCGGCTTCTCGAACGAACGATAGCatggcttaagcaacagaattccgtttctcaCTCGAACGAACGATAGCGATTGGTCAATGCGGAACGACGAGGT
GTGGTAAAGCTCCGCGGCTTCTCGAACGAACGATAGCaggtctagcaacgtggagattctggtaaagCTCGAACGAACGATAGCGATTGGTCAATGCGGAACGAGTTAAT
GTGGTAAAGCTCCGCGGCTTCTCGAACGAACGATAGCctaacatggtagagagagagtgctggtgtcCTCGAACGAACGATAGCGATTGGTCAATGCGGAACGAACCGAT
GTGGTAAAGCTCCGCGGCTTCTCGAACGAACGATAGCattgagtgagggcccactcttatgacttcaCTCGAACGAACGATAGCGATTGGTCAATGCGGAACGATGCAGA
GTGGTAAAGCTCCGCGGCTTCTCGAACGAACGATAGCagacacagtcatattgggggttagggttccCTCGAACGAACGATAGCGATTGGTCAATGCGGAACGAAACGTC
GTGGTAAAGCTCCGCGGCTTCTCGAACGAACGATAGCtccatagcaGTGTTTATATCCATTTAGGTTCTCGAACGAACGATAGCGATTGGTCAATGCGGAACGAACGTCC
GTGGTAAAGCTCCGCGGCTTCTCGAACGAACGATAGCGAAAACCACAGATTTGAAAACTGTGAAGCTCTCGAACGAACGATAGCGATTGGTCAATGCGGAACGATGGCCT
GTGGTAAAGCTCCGCGGCTTCTCGAACGAACGATAGCTAGAAGTCCAAGGACCAAACCACCccactcCTCGAACGAACGATAGCGATTGGTCAATGCGGAACGACCCGGG
GTGGTAAAGCTCCGCGGCTTCTCGAACGAACGATAGCtgttttcaaatacggagataataacatctgCTCGAACGAACGATAGCGATTGGTCAATGCGGAACGACCCACT
GTGGTAAAGCTCCGCGGCTTCTCGAACGAACGATAGCataaagtaggacaaccattgtcaaagtgctCTCGAACGAACGATAGCGATTGGTCAATGCGGAACGATGTTTT
GTGGTAAAGCTCCGCGGCTTCTCGAACGAACGATAGCtcaagggctctgaagtgctttatgaaAATCCTCGAACGAACGATAGCGATTGGTCAATGCGGAACGATACCCA
GTGGTAAAGCTCCGCGGCTTCTCGAACGAACGATAGCATGAACAGAGTGAGTGCTAAGAAATGCTTGCTCGAACGAACGATAGCGATTGGTCAATGCGGAACGATGAAGC
GTGGTAAAGCTCCGCGGCTTCTCGAACGAACGATAGCGAGAACCATATGTTACAGATTTGCAAAGGTCTCGAACGAACGATAGCGATTGGTCAATGCGGAACGAACATTA
GTGGTAAAGCTCCGCGGCTTCTCGAACGAACGATAGCaaaaatctaaaatgtagcgaggcatggtggCTCGAACGAACGATAGCGATTGGTCAATGCGGAACGAGGCTCA
GTGGTAAAGCTCCGCGGCTTCTCGAACGAACGATAGCgtttcaggctgcagtaagctatggtcgcgcCTCGAACGAACGATAGCGATTGGTCAATGCGGAACGAATGTGT
GTGGTAAAGCTCCGCGGCTTCTCGAACGAACGATAGCAATACAAATAAATTGCTCTCCTTTATAGGGCTCGAACGAACGATAGCGATTGGTCAATGCGGAACGAACACTC
GTGGTAAAGCTCCGCGGCTTCTCGAACGAACGATAGCAATGGTTAATCAGAAGAAGAAAAGAAAACCCTCGAACGAACGATAGCGATTGGTCAATGCGGAACGAGAATAT
GTGGTAAAGCTCCGCGGCTTCTCGAACGAACGATAGCTTTTTCCTCACTTTGCATATGCCCAGCAAACTCGAACGAACGATAGCGATTGGTCAATGCGGAACGACGAGCT
GTGGTAAAGCTCCGCGGCTTCTCGAACGAACGATAGCAATAATTTTTGTAGGAAGCACATGATTAGCCTCGAACGAACGATAGCGATTGGTCAATGCGGAACGACCATCA
GTGGTAAAGCTCCGCGGCTTCTCGAACGAACGATAGCCTGAGGAGGTCAAAGAAACCCATGGCCAGTCTCGAACGAACGATAGCGATTGGTCAATGCGGAACGAGGCTTC
GTGGTAAAGCTCCGCGGCTTCTCGAACGAACGATAGCATTATTAAAGACAAGTTCTAGGGAAAGAACCTCGAACGAACGATAGCGATTGGTCAATGCGGAACGAGCAGTA
GTGGTAAAGCTCCGCGGCTTCTCGAACGAACGATAGCTAAGCCTATGAAATATGAGTTAATGTCACACTCGAACGAACGATAGCGATTGGTCAATGCGGAACGATGCAAC
GTGGTAAAGCTCCGCGGCTTCTCGAACGAACGATAGCAACTGTCTTCTTAAACACTTTACTACGGGTCTCGAACGAACGATAGCGATTGGTCAATGCGGAACGAGCTTGC
GTGGTAAAGCTCCGCGGCTTCTCGAACGAACGATAGCCTCACAAAATCCAGATTTAGATGAGAAAGGCTCGAACGAACGATAGCGATTGGTCAATGCGGAACGAGGACCG
GTGGTAAAGCTCCGCGGCTTCTCGAACGAACGATAGCGGAACCATGGTATTGTGTGACATGGAACAACTCGAACGAACGATAGCGATTGGTCAATGCGGAACGATCATTC
GTGGTAAAGCTCCGCGGCTTCTCGAACGAACGATAGCTTCCAACAGCTTAGCCTTTTCCAATATGTGCTCGAACGAACGATAGCGATTGGTCAATGCGGAACGACTGGGA
GTGGTAAAGCTCCGCGGCTTCTCGAACGAACGATAGCCAGAGTAACATTATATTAGTTCAACAGTCTCTCGAACGAACGATAGCGATTGGTCAATGCGGAACGATTATTA
GTGGTAAAGCTCCGCGGCTTCTCGAACGAACGATAGCAAACATTTTGCAAACACAATGAAACCCGAACTCGAACGAACGATAGCGATTGGTCAATGCGGAACGAGGCGTG
GTGGTAAAGCTCCGCGGCTTCTCGAACGAACGATAGCATTTTCATGAGTCTCTAAAACATAATCAGGCTCGAACGAACGATAGCGATTGGTCAATGCGGAACGAGCTCGT
GTGGTAAAGCTCCGCGGCTTCTCGAACGAACGATAGCAGCAAATCTGGGAACTGTAATTAAAAAGATCTCGAACGAACGATAGCGATTGGTCAATGCGGAACGACCGCAG
GTGGTAAAGCTCCGCGGCTTCTCGAACGAACGATAGCCAAGAGAATTGCATTATGCTGCACtgtgtgCTCGAACGAACGATAGCGATTGGTCAATGCGGAACGAACATGT
GTGGTAAAGCTCCGCGGCTTCTCGAACGAACGATAGCAGATTTTGTATTCCTGCTGCTCAAAACAATCTCGAACGAACGATAGCGATTGGTCAATGCGGAACGACTCTTC
GTGGTAAAGCTCCGCGGCTTCTCGAACGAACGATAGCTGGTCAAAGCAAACCTAAAGAATTGTGGTTCTCGAACGAACGATAGCGATTGGTCAATGCGGAACGAGGTAAT
GTGGTAAAGCTCCGCGGCTTCTCGAACGAACGATAGCAAGAATAATGACTCAATAACAAAACCATCCCTCGAACGAACGATAGCGATTGGTCAATGCGGAACGAAAGCTT
GTGGTAAAGCTCCGCGGCTTCTCGAACGAACGATAGCGAGTAAACTACAGCTCTCTATAAAGTATCTCTCGAACGAACGATAGCGATTGGTCAATGCGGAACGATCTAGG
GTGGTAAAGCTCCGCGGCTTCTCGAACGAACGATAGCAACTCTTAAATTGACATTTATCAGGTTTCCCTCGAACGAACGATAGCGATTGGTCAATGCGGAACGAAGTCAT
GTGGTAAAGCTCCGCGGCTTCTCGAACGAACGATAGCGTAAACAGCACACAGCAGTAACAATTTATGCTCGAACGAACGATAGCGATTGGTCAATGCGGAACGACAAGGC
GTGGTAAAGCTCCGCGGCTTCTCGAACGAACGATAGCTACAGATAAATCATACATTGGGTTGCGAAACTCGAACGAACGATAGCGATTGGTCAATGCGGAACGAGGCCCT
GTGGTAAAGCTCCGCGGCTTCTCGAACGAACGATAGCATGAAGTGATTAGCCGTCACATTCAGAATACTCGAACGAACGATAGCGATTGGTCAATGCGGAACGAATCCTG
GTGGTAAAGCTCCGCGGCTTCTCGAACGAACGATAGCGTTGGCAGATCCAAAAGTTTTAACTTGTCTCTCGAACGAACGATAGCGATTGGTCAATGCGGAACGAAGATTG
GTGGTAAAGCTCCGCGGCTTCTCGAACGAACGATAGCAGGAAGAAAATATGATGGTGGCTTCAGGTACTCGAACGAACGATAGCGATTGGTCAATGCGGAACGAGTATTT
GTGGTAAAGCTCCGCGGCTTCTCGAACGAACGATAGCTATCAGAAAGATCATACAGTCCTTCTCCTCCTCGAACGAACGATAGCGATTGGTCAATGCGGAACGAACACAC
GTGGTAAAGCTCCGCGGCTTCTCGAACGAACGATAGCTTAGGTTGGTGCCTCCACCGTGGTCTGAAGCTCGAACGAACGATAGCGATTGGTCAATGCGGAACGAGTCGTT
GTGGTAAAGCTCCGCGGCTTCTCGAACGAACGATAGCGAGGAGCGATGGCAGTATCATCCCATGATCCTCGAACGAACGATAGCGATTGGTCAATGCGGAACGAGTATCA
GTGGTAAAGCTCCGCGGCTTCTCGAACGAACGATAGCATTCAGCTCTACTTTGAAAATGTATCTTCACTCGAACGAACGATAGCGATTGGTCAATGCGGAACGATCAATG
GTGGTAAAGCTCCGCGGCTTCTCGAACGAACGATAGCtcaaatgtcatttgatcagaagggctttccCTCGAACGAACGATAGCGATTGGTCAATGCGGAACGATTGTCT
GTGGTAAAGCTCCGCGGCTTCTCGAACGAACGATAGCtggctgcaccctgttaaggagactgtcctcCTCGAACGAACGATAGCGATTGGTCAATGCGGAACGATCATAG
GTGGTAAAGCTCCGCGGCTTGATCGGACGATCATGGGtttctccttggttttcttcactatctCTGTGATCGGACGATCATGGGGATTGGTCAATGCGGAACGACGAGGA
GTGGTAAAGCTCCGCGGCTTGATCGGACGATCATGGGGAGTGTTGGACTATATCATTGTAATAAAGTGATCGGACGATCATGGGGATTGGTCAATGCGGAACGACTACGC
GTGGTAAAGCTCCGCGGCTTGATCGGACGATCATGGGATTGGTAATATGAGGACACTATTATTTACCGATCGGACGATCATGGGGATTGGTCAATGCGGAACGATGAGTG
GTGGTAAAGCTCCGCGGCTTGATCGGACGATCATGGGTCATATCTGTGAAATGCTCAGGAAGTATTTGATCGGACGATCATGGGGATTGGTCAATGCGGAACGATTTAAA
GTGGTAAAGCTCCGCGGCTTGATCGGACGATCATGGGTTCAGCATTAGCAAAAGCATTCAGTGTGCTGATCGGACGATCATGGGGATTGGTCAATGCGGAACGAAAGGTG
GTGGTAAAGCTCCGCGGCTTGATCGGACGATCATGGGagtgagaccccatctgtacaaaacaaattgGATCGGACGATCATGGGGATTGGTCAATGCGGAACGACCCGAG
GTGGTAAAGCTCCGCGGCTTGATCGGACGATCATGGGgtagttccagctactcggaaatagaagcggGATCGGACGATCATGGGGATTGGTCAATGCGGAACGATGCGCA
GTGGTAAAGCTCCGCGGCTTGATCGGACGATCATGGGtatagtgagctatgactgcaccactttaatGATCGGACGATCATGGGGATTGGTCAATGCGGAACGATGCTAC
GTGGTAAAGCTCCGCGGCTTGATCGGACGATCATGGGCTAATGATAAACTGTTAAGATGATCTACAGGATCGGACGATCATGGGGATTGGTCAATGCGGAACGACAAGAG
GTGGTAAAGCTCCGCGGCTTGATCGGACGATCATGGGGTCTCCCCAGCCATTCATCCTGGTCGCATGGATCGGACGATCATGGGGATTGGTCAATGCGGAACGACCTAAT
GTGGTAAAGCTCCGCGGCTTGATCGGACGATCATGGGCCAAGTTTAGAGAAAACCGGAATTGTTATGGATCGGACGATCATGGGGATTGGTCAATGCGGAACGAGGGATC
GTGGTAAAGCTCCGCGGCTTGATCGGACGATCATGGGGCAAACGTGGTTGGGTAATAAATATGACTTGATCGGACGATCATGGGGATTGGTCAATGCGGAACGAGCAGGA
GTGGTAAAGCTCCGCGGCTTGATCGGACGATCATGGGgaatgttagtgtccctccaaaatttatggtGATCGGACGATCATGGGGATTGGTCAATGCGGAACGAATACTT
GTGGTAAAGCTCCGCGGCTTGATCGGACGATCATGGGgaggatttgagggatgattaggtcatgagaGATCGGACGATCATGGGGATTGGTCAATGCGGAACGAGTGGGT
GTGGTAAAGCTCCGCGGCTTGATCGGACGATCATGGGttatgaaagaaattgagaggatctctttggGATCGGACGATCATGGGGATTGGTCAATGCGGAACGAGCGCAC
GTGGTAAAGCTCCGCGGCTTGATCGGACGATCATGGGaatgagaggcaccatctacaaagcagagagGATCGGACGATCATGGGGATTGGTCAATGCGGAACGAGCCTGC
GTGGTAAAGCTCCGCGGCTTGATCGGACGATCATGGGattataccatctaagatgtttggttatagcGATCGGACGATCATGGGGATTGGTCAATGCGGAACGAACCGGT
GTGGTAAAGCTCCGCGGCTTGATCGGACGATCATGGGGCAGGGCACTGCACCCTGGACTTGTCACATGATCGGACGATCATGGGGATTGGTCAATGCGGAACGATATATG
GTGGTAAAGCTCCGCGGCTTGATCGGACGATCATGGGGTGAGGTTGGCATTGATGTTGGCCAACCAAGATCGGACGATCATGGGGATTGGTCAATGCGGAACGAAACTAC
GTGGTAAAGCTCCGCGGCTTGATCGGACGATCATGGGggtccccagagtgagtgagtggcagaactgGATCGGACGATCATGGGGATTGGTCAATGCGGAACGAAAAGAG
GTGGTAAAGCTCCGCGGCTTGATCGGACGATCATGGGagtctgggatcttggtggccatgccattttGATCGGACGATCATGGGGATTGGTCAATGCGGAACGAAGCCTT
GTGGTAAAGCTCCGCGGCTTGATCGGACGATCATGGGgatcataggttttagacccagaaagagatgGATCGGACGATCATGGGGATTGGTCAATGCGGAACGATAGAAA
GTGGTAAAGCTCCGCGGCTTGATCGGACGATCATGGGAATTCTGACCCAAACTCACTACGTCTGAAGGATCGGACGATCATGGGGATTGGTCAATGCGGAACGACACACC
GTGGTAAAGCTCCGCGGCTTGATCGGACGATCATGGGAATTATATTTGTTTAGACATTAGGAGGTGGGATCGGACGATCATGGGGATTGGTCAATGCGGAACGAGTCTGT
GTGGTAAAGCTCCGCGGCTTGATCGGACGATCATGGGAAGGCTCATTCATTTTGTACTAAAAACTACGATCGGACGATCATGGGGATTGGTCAATGCGGAACGAAAGGAA
GTGGTAAAGCTCCGCGGCTTGATCGGACGATCATGGGTGCATCTCACATCATGACTTATATGCTTTAGATCGGACGATCATGGGGATTGGTCAATGCGGAACGAGTTAGT
GTGGTAAAGCTCCGCGGCTTGATCGGACGATCATGGGCAGTGAAGCTTTCCATAAATGCTATCAGATGATCGGACGATCATGGGGATTGGTCAATGCGGAACGACAAGAC
GTGGTAAAGCTCCGCGGCTTGATCGGACGATCATGGGAGTGAGTATTGGCCTATATACTGGAAATGTGATCGGACGATCATGGGGATTGGTCAATGCGGAACGAGTAAGA
GTGGTAAAGCTCCGCGGCTTGATCGGACGATCATGGGTTGGCAAATTCAGCACATGATGTCACATATGATCGGACGATCATGGGGATTGGTCAATGCGGAACGATAGTTC
GTGGTAAAGCTCCGCGGCTTGATCGGACGATCATGGGAGATAGATCAGAAATAAAATGAGAGTTGTGGATCGGACGATCATGGGGATTGGTCAATGCGGAACGATTTAGT
GTGGTAAAGCTCCGCGGCTTGATCGGACGATCATGGGTTTGAAACACGAGTATATAATATGATCAGGGATCGGACGATCATGGGGATTGGTCAATGCGGAACGAAGCGCA
GTGGTAAAGCTCCGCGGCTTGATCGGACGATCATGGGAATCATTGCTATGCTTCTTAATAGGCTTGGGATCGGACGATCATGGGGATTGGTCAATGCGGAACGACTCCTT
GTGGTAAAGCTCCGCGGCTTGATCGGACGATCATGGGCTGAAATGCATAATATGTGGAAATATGTAGGATCGGACGATCATGGGGATTGGTCAATGCGGAACGAATTCGC
GTGGTAAAGCTCCGCGGCTTGATCGGACGATCATGGGACAATTGTTTTGTTGTTGCTAAAATGGAACGATCGGACGATCATGGGGATTGGTCAATGCGGAACGATCAGCG
GTGGTAAAGCTCCGCGGCTTGATCGGACGATCATGGGAATTATCATCATGTTTTAGACATAGCATGCGATCGGACGATCATGGGGATTGGTCAATGCGGAACGATCATCG
GTGGTAAAGCTCCGCGGCTTGATCGGACGATCATGGGtgttttcttctaccctaccactggcttaccGATCGGACGATCATGGGGATTGGTCAATGCGGAACGAAAATCC
GTGGTAAAGCTCCGCGGCTTGATCGGACGATCATGGGaaaggctaagccccactttgggactcgcctGATCGGACGATCATGGGGATTGGTCAATGCGGAACGAGTTCAG
GTGGTAAAGCTCCGCGGCTTGATCGGACGATCATGGGcatatgtgagaatttcagtcactccacagaGATCGGACGATCATGGGGATTGGTCAATGCGGAACGAACGGCT
GTGGTAAAGCTCCGCGGCTTGATCGGACGATCATGGGttcacaatttcattcattctggtagctgggGATCGGACGATCATGGGGATTGGTCAATGCGGAACGAAGACTC
GTGGTAAAGCTCCGCGGCTTGATCGGACGATCATGGGattttcctgataaggaatgctgttgagtaaGATCGGACGATCATGGGGATTGGTCAATGCGGAACGAAGCAGC
GTGGTAAAGCTCCGCGGCTTGATCGGACGATCATGGGtctttatttggaaatggtctgtctaaatctGATCGGACGATCATGGGGATTGGTCAATGCGGAACGAAAAACT
GTGGTAAAGCTCCGCGGCTTGATCGGACGATCATGGGagactataatgtctcattcgttatcatatcGATCGGACGATCATGGGGATTGGTCAATGCGGAACGAGACGGG
GTGGTAAAGCTCCGCGGCTTGATCGGACGATCATGGGgtgttctctttaaaaattgttgtatatcccGATCGGACGATCATGGGGATTGGTCAATGCGGAACGATCGAAC
GTGGTAAAGCTCCGCGGCTTGATCGGACGATCATGGGaaaatattgaaatccaatggaaccaacaacGATCGGACGATCATGGGGATTGGTCAATGCGGAACGATCTGCT
GTGGTAAAGCTCCGCGGCTTGATCGGACGATCATGGGttgctgtaacactttttcataaatatgtcgGATCGGACGATCATGGGGATTGGTCAATGCGGAACGATTCCTG
GTGGTAAAGCTCCGCGGCTTGATCGGACGATCATGGGagactctgttttctatgtatcttttagtgtGATCGGACGATCATGGGGATTGGTCAATGCGGAACGACTCTCG
GTGGTAAAGCTCCGCGGCTTGATCGGACGATCATGGGcttcgttgtaattcttgatatctggtaaatGATCGGACGATCATGGGGATTGGTCAATGCGGAACGATCCATG
GTGGTAAAGCTCCGCGGCTTGATCGGACGATCATGGGctaccttagctgctttttaggtacttcggcGATCGGACGATCATGGGGATTGGTCAATGCGGAACGAGTATTC
GTGGTAAAGCTCCGCGGCTTGATCGGACGATCATGGGaatctttggtaaaatattgatagggattgcGATCGGACGATCATGGGGATTGGTCAATGCGGAACGAGCCAGG
GTGGTAAAGCTCCGCGGCTTGATCGGACGATCATGGGtattgggtcctccagactataaacatgataGATCGGACGATCATGGGGATTGGTCAATGCGGAACGATCACCT
GTGGTAAAGCTCCGCGGCTTGATCGGACGATCATGGGgagcatttttgttgttgtttcctgtgtagaGATCGGACGATCATGGGGATTGGTCAATGCGGAACGAAAGAAG
GTGGTAAAGCTCCGCGGCTTGATCGGACGATCATGGGATTTCTAACTCATTGTTCCTTGTATCATTGGATCGGACGATCATGGGGATTGGTCAATGCGGAACGAGGTTGC
GTGGTAAAGCTCCGCGGCTTGATCGGACGATCATGGGAATCCTTGGTCAAGCCAATAATAGCAGAAGGATCGGACGATCATGGGGATTGGTCAATGCGGAACGAATTTGA
GTGGTAAAGCTCCGCGGCTTGATCGGACGATCATGGGACACCAACGTATATAGATAACATTCTACATGATCGGACGATCATGGGGATTGGTCAATGCGGAACGAAAAGAG
GTGGTAAAGCTCCGCGGCTTGATCGGACGATCATGGGCCATGCATTTCAGATGCAACTGTTTCTCAGGATCGGACGATCATGGGGATTGGTCAATGCGGAACGATGCTCC
GTGGTAAAGCTCCGCGGCTTGATCGGACGATCATGGGGTCATATCCCTCACCAATTCAACCATACACGATCGGACGATCATGGGGATTGGTCAATGCGGAACGATGCGAT
GTGGTAAAGCTCCGCGGCTTGATCGGACGATCATGGGAGCATAGCATTTTCTTACCAGATCTTCATCGATCGGACGATCATGGGGATTGGTCAATGCGGAACGAAAATTG
GTGGTAAAGCTCCGCGGCTTGATCGGACGATCATGGGCAAAGCTGCACTCTTTCCAGCCCTGCGTCTGATCGGACGATCATGGGGATTGGTCAATGCGGAACGATTCTCT
GTGGTAAAGCTCCGCGGCTTGATCGGACGATCATGGGGACACCAAGTCAAACCAGCCACCTTAACAGGATCGGACGATCATGGGGATTGGTCAATGCGGAACGAATGCGC
GTGGTAAAGCTCCGCGGCTTGATCGGACGATCATGGGTAGTGCCTCTGGACTCCCGCTTCTCCCTTGGATCGGACGATCATGGGGATTGGTCAATGCGGAACGAAGGTCC
GTGGTAAAGCTCCGCGGCTTGATCGGACGATCATGGGAGAAACATGGAAGTCAAAATTGGGTTTTAAGATCGGACGATCATGGGGATTGGTCAATGCGGAACGACCTTCG
GTGGTAAAGCTCCGCGGCTTGATCGGACGATCATGGGGATTCTTTGAAACCATATTGTTCTTTTGAGGATCGGACGATCATGGGGATTGGTCAATGCGGAACGATTTGAA
GTGGTAAAGCTCCGCGGCTTGATCGGACGATCATGGGGAGGAGATATTTCCCTTCAACCTTCTTCTGGATCGGACGATCATGGGGATTGGTCAATGCGGAACGATCGTAG
GTGGTAAAGCTCCGCGGCTTGATCGGACGATCATGGGattcagcacagtctttggttcatggttgatGATCGGACGATCATGGGGATTGGTCAATGCGGAACGAAATACC
GTGGTAAAGCTCCGCGGCTTGATCGGACGATCATGGGTCGTGCTATCTTTTCTGCTTGAGTTATGTCGATCGGACGATCATGGGGATTGGTCAATGCGGAACGAAGTAGT
GTGGTAAAGCTCCGCGGCTTGATCGGACGATCATGGGGTGCTAAAATGAAAAATAGGCAAAACTCCAGATCGGACGATCATGGGGATTGGTCAATGCGGAACGATTAGTG
GTGGTAAAGCTCCGCGGCTTGATCGGACGATCATGGGTTTTCACAAGTCAACATTCTTAATGCAGTCGATCGGACGATCATGGGGATTGGTCAATGCGGAACGATTTACC
GTGGTAAAGCTCCGCGGCTTGATCGGACGATCATGGGGATGAATATGCCAGCTCAGTCCATTTCTTTGATCGGACGATCATGGGGATTGGTCAATGCGGAACGAAATGTT
GTGGTAAAGCTCCGCGGCTTGATCGGACGATCATGGGTGCATATTTTTATGTCCAAGCTTGCAAATAGATCGGACGATCATGGGGATTGGTCAATGCGGAACGACCACCC
GTGGTAAAGCTCCGCGGCTTGATCGGACGATCATGGGTCTGCCTCCAAATTTGTAATTCAAAAGCCTGATCGGACGATCATGGGGATTGGTCAATGCGGAACGACCACGC
GTGGTAAAGCTCCGCGGCTTGATCGGACGATCATGGGCAGTTTCTGCTTCTGCCCCACACACTCACCGATCGGACGATCATGGGGATTGGTCAATGCGGAACGAGCCTTT
GTGGTAAAGCTCCGCGGCTTGATCGGACGATCATGGGGATATGGTTTTTAAAACACAGATGGGAAAGGATCGGACGATCATGGGGATTGGTCAATGCGGAACGATGGGAA
GTGGTAAAGCTCCGCGGCTTGATCGGACGATCATGGGGCACTTCAAGGTAGTAAGTAAACAATTCTTGATCGGACGATCATGGGGATTGGTCAATGCGGAACGAGCTCAC
GTGGTAAAGCTCCGCGGCTTGATCGGACGATCATGGGCACCCGGAAGACTTCAAGGACTGGATATTGGATCGGACGATCATGGGGATTGGTCAATGCGGAACGAGTGGGG
GTGGTAAAGCTCCGCGGCTTGATCGGACGATCATGGGAGAATGTAATAACACTTCCTGCACATATTTGATCGGACGATCATGGGGATTGGTCAATGCGGAACGATCCATG
GTGGTAAAGCTCCGCGGCTTGATCGGACGATCATGGGCCACCAGGGGTGGTGGAGTTTTATGTAATGGATCGGACGATCATGGGGATTGGTCAATGCGGAACGACGAAGG
GTGGTAAAGCTCCGCGGCTTGATCGGACGATCATGGGTTTTTGTCTTAATGGGAGCTTCTGATGAAGGATCGGACGATCATGGGGATTGGTCAATGCGGAACGAGTGGCA
GTGGTAAAGCTCCGCGGCTTGATCGGACGATCATGGGACACAATGTAACCACACTGTCTTGTTATAGGATCGGACGATCATGGGGATTGGTCAATGCGGAACGAGACCGG
GTGGTAAAGCTCCGCGGCTTGATCGGACGATCATGGGTCAAATACGCATACACTCTTTTAGGGAAAAGATCGGACGATCATGGGGATTGGTCAATGCGGAACGATTTTAT
GTGGTAAAGCTCCGCGGCTTGATCGGACGATCATGGGACTACAGAAAGGCTGCCACTTCCTTCAATTGATCGGACGATCATGGGGATTGGTCAATGCGGAACGAAAAGTG
GTGGTAAAGCTCCGCGGCTTGATCGGACGATCATGGGGTTTAGGGGGAGATGCTCTCTTTTGGATTTGATCGGACGATCATGGGGATTGGTCAATGCGGAACGAAGGACG
GTGGTAAAGCTCCGCGGCTTGATCGGACGATCATGGGCTTCCTTGGGCAGAAAGATGAAAGTAGGGTGATCGGACGATCATGGGGATTGGTCAATGCGGAACGAGACCGA
GTGGTAAAGCTCCGCGGCTTGATCGGACGATCATGGGTAACCTGTGAATACTGTATTTCTTATTGTGGATCGGACGATCATGGGGATTGGTCAATGCGGAACGAGTAGTG
GTGGTAAAGCTCCGCGGCTTGATCGGACGATCATGGGCAACCAGACATTCATTTTCCTCAGGTATTAGATCGGACGATCATGGGGATTGGTCAATGCGGAACGAGCCACC
GTGGTAAAGCTCCGCGGCTTGATCGGACGATCATGGGGAATGTCCTCGGTCTGAAAGATATTACTGAGATCGGACGATCATGGGGATTGGTCAATGCGGAACGACTCTTC
GTGGTAAAGCTCCGCGGCTTGATCGGACGATCATGGGTCAGATTGACACTCCTGACTTGTTGAGTGCGATCGGACGATCATGGGGATTGGTCAATGCGGAACGAAAGCTC
GTGGTAAAGCTCCGCGGCTTGATCGGACGATCATGGGAGCTTGGGACCCAGGCAGTGGAGGGGTAAGGATCGGACGATCATGGGGATTGGTCAATGCGGAACGAAGTGCC
GTGGTAAAGCTCCGCGGCTTGATCGGACGATCATGGGCCCAAGCATTTGGAGAGATAAGAGGATGTGGATCGGACGATCATGGGGATTGGTCAATGCGGAACGATTCAAG
GTGGTAAAGCTCCGCGGCTTGATCGGACGATCATGGGAGGTGACAAACCGCACAGGTGCATTCCGCCGATCGGACGATCATGGGGATTGGTCAATGCGGAACGAACCCCC
GTGGTAAAGCTCCGCGGCTTGATCGGACGATCATGGGTCATTTATGTCTCCCCGGTATCCCCAGAAGGATCGGACGATCATGGGGATTGGTCAATGCGGAACGAAAGATC
GTGGTAAAGCTCCGCGGCTTGATCGGACGATCATGGGGCTTCCAAAACTGATGTGGGAGAGGGGAGTGATCGGACGATCATGGGGATTGGTCAATGCGGAACGACGGAAA
GTGGTAAAGCTCCGCGGCTTGATCGGACGATCATGGGGGTGGGCTAAACCAGTTATCCACTCTCTCCGATCGGACGATCATGGGGATTGGTCAATGCGGAACGAGTGAGT
GTGGTAAAGCTCCGCGGCTTGATCGGACGATCATGGGTCTGGTGTTGATTCCCTGGAGCAGCCTTTCGATCGGACGATCATGGGGATTGGTCAATGCGGAACGAATATTG
GTGGTAAAGCTCCGCGGCTTGATCGGACGATCATGGGACTTCCCAAGCATGTCCTTCTCCAGCCCTAGATCGGACGATCATGGGGATTGGTCAATGCGGAACGACTAGGG
GTGGTAAAGCTCCGCGGCTTGATCGGACGATCATGGGATACATCATAAGGGCTTCTTCTTTGAGTCCGATCGGACGATCATGGGGATTGGTCAATGCGGAACGAAAATTC
GTGGTAAAGCTCCGCGGCTTGATCGGACGATCATGGGAGACAACCAAGTATCTTTAATCACCATGGGGATCGGACGATCATGGGGATTGGTCAATGCGGAACGATCACGG
GTGGTAAAGCTCCGCGGCTTGATCGGACGATCATGGGAATGTGGAGTGTCTAAGTCTTACCTTTCTGGATCGGACGATCATGGGGATTGGTCAATGCGGAACGAGCAAAG
GTGGTAAAGCTCCGCGGCTTGATCGGACGATCATGGGACTTGCATGGCTCCTAATGATTTTTCAAAGGATCGGACGATCATGGGGATTGGTCAATGCGGAACGACAGATG
GTGGTAAAGCTCCGCGGCTTGATCGGACGATCATGGGTTCACAGCTGCATCCCCGCTTGACAATCCTGATCGGACGATCATGGGGATTGGTCAATGCGGAACGAGATGGC
GTGGTAAAGCTCCGCGGCTTGATCGGACGATCATGGGAGCTAACCCTCAGTCCTTGAGGAGGAGAAGGATCGGACGATCATGGGGATTGGTCAATGCGGAACGAGAGTCG
GTGGTAAAGCTCCGCGGCTTGATCGGACGATCATGGGTACATGGCAGGAATTGGTTGAGTCACAGCTGATCGGACGATCATGGGGATTGGTCAATGCGGAACGACGCTTT
GTGGTAAAGCTCCGCGGCTTGATCGGACGATCATGGGTGAATATAAAATACAGTGcaggaacaggggGATCGGACGATCATGGGGATTGGTCAATGCGGAACGACCGTAA
GTGGTAAAGCTCCGCGGCTTGATCGGACGATCATGGGaaaaatgtaaaaataagccaggtgtcatggGATCGGACGATCATGGGGATTGGTCAATGCGGAACGATTCTTG
GTGGTAAAGCTCCGCGGCTTGATCGGACGATCATGGGccactgcactccaacattggtgacagagcaGATCGGACGATCATGGGGATTGGTCAATGCGGAACGACCCGCT
GTGGTAAAGCTCCGCGGCTTGATCGGACGATCATGGGAAAAATACTTGGTTGTCTTACTTCAGTCGTGATCGGACGATCATGGGGATTGGTCAATGCGGAACGACCTGGA
GTGGTAAAGCTCCGCGGCTTGATCGGACGATCATGGGTGAAAGATGAAGACCTAAGATGGATGTACAGATCGGACGATCATGGGGATTGGTCAATGCGGAACGACAGGTG
GTGGTAAAGCTCCGCGGCTTGATCGGACGATCATGGGCACCTATTTAAGCCTGGATGAGCCCAACTTGATCGGACGATCATGGGGATTGGTCAATGCGGAACGAGTCCTT
GTGGTAAAGCTCCGCGGCTTGATCGGACGATCATGGGATACCtgaggtcaggaaccagacctgtctaGATCGGACGATCATGGGGATTGGTCAATGCGGAACGAAAAAAG
GTGGTAAAGCTCCGCGGCTTGATCGGACGATCATGGGtggaattgagcttttccactcaaatatttaGATCGGACGATCATGGGGATTGGTCAATGCGGAACGAACGAAC
GTGGTAAAGCTCCGCGGCTTGATCGGACGATCATGGGATCAATAGATGAGGAAACTGTGATGTTGTGGATCGGACGATCATGGGGATTGGTCAATGCGGAACGAACTCTG
GTGGTAAAGCTCCGCGGCTTGATCGGACGATCATGGGAGGTGACCCACTGGTGTGTAGCAAGAGGCAGATCGGACGATCATGGGGATTGGTCAATGCGGAACGAGGTTAT
GTGGTAAAGCTCCGCGGCTTGATCGGACGATCATGGGTCCAACTGCCCATGAGAGGTGTAGATTCAGGATCGGACGATCATGGGGATTGGTCAATGCGGAACGAAAAAAT
GTGGTAAAGCTCCGCGGCTTGATCGGACGATCATGGGTTTGGCTCAGGTGAGCAGAGGATTTCCCTCGATCGGACGATCATGGGGATTGGTCAATGCGGAACGACTGTCA
GTGGTAAAGCTCCGCGGCTTGATCGGACGATCATGGGGGCACTCCTCTTGGTGACTTTAACATGTTCGATCGGACGATCATGGGGATTGGTCAATGCGGAACGAAGCCAG
GTGGTAAAGCTCCGCGGCTTGATCGGACGATCATGGGAAAAATCATTACCAGCTATGCAAGTTTCTTGATCGGACGATCATGGGGATTGGTCAATGCGGAACGATTAGCA
GTGGTAAAGCTCCGCGGCTTGATCGGACGATCATGGGAGGGACGATTTAGACGCTCTACATTTCTTGGATCGGACGATCATGGGGATTGGTCAATGCGGAACGAGCGTAC
GTGGTAAAGCTCCGCGGCTTGATCGGACGATCATGGGTCAAGGCTGTCTGTTGTATCAATTCCCAGCGATCGGACGATCATGGGGATTGGTCAATGCGGAACGAACGAGC
GTGGTAAAGCTCCGCGGCTTGATCGGACGATCATGGGAGGTCCATTCTggttgggtgtgatggctcaGATCGGACGATCATGGGGATTGGTCAATGCGGAACGAGACAAC
GTGGTAAAGCTCCGCGGCTTGATCGGACGATCATGGGaaaaaTGAGGTCCATTCTTTCTATTTAGAGGATCGGACGATCATGGGGATTGGTCAATGCGGAACGAGACGCA
GTGGTAAAGCTCCGCGGCTTGATCGGACGATCATGGGATTCTTTATCATCCATAATGCCTAACAAAGGATCGGACGATCATGGGGATTGGTCAATGCGGAACGACCTCTG
GTGGTAAAGCTCCGCGGCTTGATCGGACGATCATGGGtctatgtacaacttttgattccctaaaaacGATCGGACGATCATGGGGATTGGTCAATGCGGAACGAACGCAA
GTGGTAAAGCTCCGCGGCTTGATCGGACGATCATGGGaggaggttgaggagcaggaggaagaggaggGATCGGACGATCATGGGGATTGGTCAATGCGGAACGATGAGCC
GTGGTAAAGCTCCGCGGCTTGATCGGACGATCATGGGgttgTATTCGTTTTACTGTATTTGTTTAGGGATCGGACGATCATGGGGATTGGTCAATGCGGAACGAGCAAGC
GTGGTAAAGCTCCGCGGCTTGATCGGACGATCATGGGCTCCAGGAAATTAAGAGAGTTGGACTCTGCGATCGGACGATCATGGGGATTGGTCAATGCGGAACGATACGAT
GTGGTAAAGCTCCGCGGCTTGATCGGACGATCATGGGAGTATGTGGCTCCTTGTTATCAATTTCTGAGATCGGACGATCATGGGGATTGGTCAATGCGGAACGAGTGACA
GTGGTAAAGCTCCGCGGCTTGATCGGACGATCATGGGGACTTCTCAATTCTAAGTAACTTTTTACAGGATCGGACGATCATGGGGATTGGTCAATGCGGAACGAGAGCCG
GTGGTAAAGCTCCGCGGCTTGATCGGACGATCATGGGGAGCTTTGCCATAATTATTTTCGCAAGCTAGATCGGACGATCATGGGGATTGGTCAATGCGGAACGAGTCCCG
GTGGTAAAGCTCCGCGGCTTGATCGGACGATCATGGGGTTGATAAAGGCATGTAGGCGCCACCGCCCGATCGGACGATCATGGGGATTGGTCAATGCGGAACGATTTTAT
GTGGTAAAGCTCCGCGGCTTGATCGGACGATCATGGGGCCTCTACATCTTACTTGACATCACGATCAGATCGGACGATCATGGGGATTGGTCAATGCGGAACGATTTAGC
GTGGTAAAGCTCCGCGGCTTGATCGGACGATCATGGGTGCTCTCTTACATGCTTCACATACTTACATGATCGGACGATCATGGGGATTGGTCAATGCGGAACGAGTCTAG
GTGGTAAAGCTCCGCGGCTTGATCGGACGATCATGGGCCTGAGATGCCTGTGAAAATCAGAAGTATGGATCGGACGATCATGGGGATTGGTCAATGCGGAACGAGGCCTG
GTGGTAAAGCTCCGCGGCTTGATCGGACGATCATGGGGAGGGCTTTGTAAATTTGCAACCCATGGACGATCGGACGATCATGGGGATTGGTCAATGCGGAACGAAGATTC
GTGGTAAAGCTCCGCGGCTTGATCGGACGATCATGGGTAAAAGCTTTTGCATATAGGTTTTACATCCGATCGGACGATCATGGGGATTGGTCAATGCGGAACGAATCCAA
GTGGTAAAGCTCCGCGGCTTGATCGGACGATCATGGGTCTCAGGTCCTTAAAATTAAAGGGATGGAAGATCGGACGATCATGGGGATTGGTCAATGCGGAACGAGCTCCA
GTGGTAAAGCTCCGCGGCTTGATCGGACGATCATGGGAAAAAGCCTAAATGTTATCTGCTTTGGAATGATCGGACGATCATGGGGATTGGTCAATGCGGAACGAAGCTAC
GTGGTAAAGCTCCGCGGCTTGATCGGACGATCATGGGACTTTCCTTACAAACCCCATGGTTTCAGGAGATCGGACGATCATGGGGATTGGTCAATGCGGAACGAGAGTAA
GTGGTAAAGCTCCGCGGCTTGATCGGACGATCATGGGCTAAATAGCTAACATTTGAGTCTACTGTAGGATCGGACGATCATGGGGATTGGTCAATGCGGAACGAAGACTT
GTGGTAAAGCTCCGCGGCTTGATCGGACGATCATGGGGTTTCAATTTAAATGATTATTTTCCCAGGCGATCGGACGATCATGGGGATTGGTCAATGCGGAACGAAGAGTT
GTGGTAAAGCTCCGCGGCTTGATCGGACGATCATGGGCACAAACATTATGTTATCTTGGATTTTCTGGATCGGACGATCATGGGGATTGGTCAATGCGGAACGACCGGCC
GTGGTAAAGCTCCGCGGCTTGATCGGACGATCATGGGACTACGGGCTTGAGTAAATATTCTTATTAAGATCGGACGATCATGGGGATTGGTCAATGCGGAACGACACACT
GTGGTAAAGCTCCGCGGCTTGATCGGACGATCATGGGTTAGTTATGAATACAACGAACACTAAACACGATCGGACGATCATGGGGATTGGTCAATGCGGAACGAGTATAC
GTGGTAAAGCTCCGCGGCTTGATCGGACGATCATGGGAATTGCTGGGGAGCTTCACCGCATTCCCAGGATCGGACGATCATGGGGATTGGTCAATGCGGAACGATGCCAC
GTGGTAAAGCTCCGCGGCTTGATCGGACGATCATGGGGGGGAGTTTTACTGCATTCCTGGGGACTGCGATCGGACGATCATGGGGATTGGTCAATGCGGAACGAACATTA
GTGGTAAAGCTCCGCGGCTTGATCGGACGATCATGGGGTTTCTTCAAAATATTGCAAGCAAAACCCAGATCGGACGATCATGGGGATTGGTCAATGCGGAACGAGAGGAA
GTGGTAAAGCTCCGCGGCTTGATCGGACGATCATGGGGCATGAATAATGCAGACCATCAAAAGATAGGATCGGACGATCATGGGGATTGGTCAATGCGGAACGAATCGGG
GTGGTAAAGCTCCGCGGCTTGATCGGACGATCATGGGgatagatacatacagagatggatagatagaGATCGGACGATCATGGGGATTGGTCAATGCGGAACGACCCTAC
GTGGTAAAGCTCCGCGGCTTGATCGGACGATCATGGGacatacatgatgcatacatacatacatagaGATCGGACGATCATGGGGATTGGTCAATGCGGAACGATGCTAC
GTGGTAAAGCTCCGCGGCTTGATCGGACGATCATGGGgatagatggatacctacataaaaacatatgGATCGGACGATCATGGGGATTGGTCAATGCGGAACGATGGCAT
GTGGTAAAGCTCCGCGGCTTGATCGGACGATCATGGGcatagatacatagatagagattaatgatggGATCGGACGATCATGGGGATTGGTCAATGCGGAACGATCTCCT
GTGGTAAAGCTCCGCGGCTTGATCGGACGATCATGGGgatagatggatagatagatatagagattagGATCGGACGATCATGGGGATTGGTCAATGCGGAACGAATACAC
GTGGTAAAGCTCCGCGGCTTGATCGGACGATCATGGGtagatagatatgatagatatgtaggtagtgGATCGGACGATCATGGGGATTGGTCAATGCGGAACGATTGTGT
GTGGTAAAGCTCCGCGGCTTGATCGGACGATCATGGGatagatagatacatccatacatggatgaatGATCGGACGATCATGGGGATTGGTCAATGCGGAACGAACCCTA
GTGGTAAAGCTCCGCGGCTTGATCGGACGATCATGGGgatagatacatTTTATTTCTGGTAACAAGCGATCGGACGATCATGGGGATTGGTCAATGCGGAACGAGAGTAT
GTGGTAAAGCTCCGCGGCTTGATCGGACGATCATGGGATAACTTGATGAAAGATAAGTTGTTTCCTGGATCGGACGATCATGGGGATTGGTCAATGCGGAACGAAAGAAG
GTGGTAAAGCTCCGCGGCTTGATCGGACGATCATGGGCTGTAATCCTGGATTCCTTGCTGCAGGTTGGATCGGACGATCATGGGGATTGGTCAATGCGGAACGAATGCGT
GTGGTAAAGCTCCGCGGCTTGATCGGACGATCATGGGATTGAACAGCATGATGCATTTCTTTACAGCGATCGGACGATCATGGGGATTGGTCAATGCGGAACGACGGTGC
GTGGTAAAGCTCCGCGGCTTGATCGGACGATCATGGGGACAGAGGCTGTAGCACCAGAGAAACACAAGATCGGACGATCATGGGGATTGGTCAATGCGGAACGATATTCG
GTGGTAAAGCTCCGCGGCTTGATCGGACGATCATGGGATGAGACTTTAGCCAACTCTTCATGTGAAAGATCGGACGATCATGGGGATTGGTCAATGCGGAACGAGCCTTG
GTGGTAAAGCTCCGCGGCTTGATCGGACGATCATGGGAGAAGGGAAGCCAAGGAGAAGCTCAGTGCTGATCGGACGATCATGGGGATTGGTCAATGCGGAACGACAGGCT
GTGGTAAAGCTCCGCGGCTTGATCGGACGATCATGGGAACAGAACTACAAGATAGGAAACACGTTCTGATCGGACGATCATGGGGATTGGTCAATGCGGAACGAGGCACA
GTGGTAAAGCTCCGCGGCTTGATCGGACGATCATGGGAAAAGGTTCCTGAAGTTTACGCAGAGCACTGATCGGACGATCATGGGGATTGGTCAATGCGGAACGACTAAGG
GTGGTAAAGCTCCGCGGCTTGATCGGACGATCATGGGATGAAAGAATTCAGTGATCCTCTCTCATGGGATCGGACGATCATGGGGATTGGTCAATGCGGAACGAAGTTCC
GTGGTAAAGCTCCGCGGCTTGATCGGACGATCATGGGAGAACATTAGATTTGTGAAAGGGGATGGTGGATCGGACGATCATGGGGATTGGTCAATGCGGAACGAACCCTC
GTGGTAAAGCTCCGCGGCTTGATCGGACGATCATGGGCTATGGGAACCCTTTCTCATGCAGCCCTTAGATCGGACGATCATGGGGATTGGTCAATGCGGAACGACGAAGG
GTGGTAAAGCTCCGCGGCTTGATCGGACGATCATGGGTGTGAACTCTTGGCTACATCACCCTGATTCGATCGGACGATCATGGGGATTGGTCAATGCGGAACGAATCGGA
GTGGTAAAGCTCCGCGGCTTGATCGGACGATCATGGGAAACTTCATTTAGTTGGTGTTGACACAGATGATCGGACGATCATGGGGATTGGTCAATGCGGAACGAACACGG
GTGGTAAAGCTCCGCGGCTTGATCGGACGATCATGGGCATTTAAACACAGTCCTCTTGTAACTCCACGATCGGACGATCATGGGGATTGGTCAATGCGGAACGAAGAGGT
GTGGTAAAGCTCCGCGGCTTGATCGGACGATCATGGGGGAAAGCCCTCCCAAAGACCTCCTACATGGGATCGGACGATCATGGGGATTGGTCAATGCGGAACGAATCCCG
GTGGTAAAGCTCCGCGGCTTGATCGGACGATCATGGGGGTCTCCTTAAATCACGCATCTGAACTGATGATCGGACGATCATGGGGATTGGTCAATGCGGAACGACCCGGT
GTGGTAAAGCTCCGCGGCTTGATCGGACGATCATGGGCCATATATAGCAGAGATTATTACTTCCAGGGATCGGACGATCATGGGGATTGGTCAATGCGGAACGATCATCG
GTGGTAAAGCTCCGCGGCTTGATCGGACGATCATGGGAAAAGGGCATTTAAGATCCTGACTGGACAAGATCGGACGATCATGGGGATTGGTCAATGCGGAACGATACCGT
GTGGTAAAGCTCCGCGGCTTGATCGGACGATCATGGGAAACCAGCTGTTATATATTAGACATGTTCAGATCGGACGATCATGGGGATTGGTCAATGCGGAACGAATCTGC
GTGGTAAAGCTCCGCGGCTTGATCGGACGATCATGGGCTAAGAATTATGAGTGATGTTTTCTAGGAGGATCGGACGATCATGGGGATTGGTCAATGCGGAACGACGTTAA
GTGGTAAAGCTCCGCGGCTTGATCGGACGATCATGGGGCCTGGGAAGTGAGACAGCTTGGAGTAAAGGATCGGACGATCATGGGGATTGGTCAATGCGGAACGATGAGTC
GTGGTAAAGCTCCGCGGCTTGATCGGACGATCATGGGCGAAAAGCATCATTTCTAGAGGCTTGTAATGATCGGACGATCATGGGGATTGGTCAATGCGGAACGACAACGC
GTGGTAAAGCTCCGCGGCTTGATCGGACGATCATGGGCACTTTACCTGCCCAAAGGACAAGGTGAATGATCGGACGATCATGGGGATTGGTCAATGCGGAACGAGTAGGC
GTGGTAAAGCTCCGCGGCTTGATCGGACGATCATGGGTAAAAAGTGTAAGAACAGCTTAGTCTATAGGATCGGACGATCATGGGGATTGGTCAATGCGGAACGATAGAAG
GTGGTAAAGCTCCGCGGCTTGATCGGACGATCATGGGCACTGGAACAAGGATGAGAAATGTCTGTGTGATCGGACGATCATGGGGATTGGTCAATGCGGAACGATGTAGA
GTGGTAAAGCTCCGCGGCTTGATCGGACGATCATGGGGGTGACACACTCACatcctcatcatttgttGATCGGACGATCATGGGGATTGGTCAATGCGGAACGACAGTGT
GTGGTAAAGCTCCGCGGCTTGATCGGACGATCATGGGctaaaattgatttgtaatctagcacttccgGATCGGACGATCATGGGGATTGGTCAATGCGGAACGAGCACTA
GTGGTAAAGCTCCGCGGCTTGATCGGACGATCATGGGacaattttCAATAACTGAGACccacattgcGATCGGACGATCATGGGGATTGGTCAATGCGGAACGAGACACT
GTGGTAAAGCTCCGCGGCTTGATCGGACGATCATGGGgaagtgctgtctaatgttgctaagcacaaaGATCGGACGATCATGGGGATTGGTCAATGCGGAACGATTGTGA
GTGGTAAAGCTCCGCGGCTTGATCGGACGATCATGGGggtgtgttcaattagcttttctcaggcatgGATCGGACGATCATGGGGATTGGTCAATGCGGAACGAAAAAAC
GTGGTAAAGCTCCGCGGCTTGATCGGACGATCATGGGtaaatacagtgtctttaaacagagatacacGATCGGACGATCATGGGGATTGGTCAATGCGGAACGATCCCCT
GTGGTAAAGCTCCGCGGCTTGATCGGACGATCATGGGaaaatgttgtgaccagagacttcatagactGATCGGACGATCATGGGGATTGGTCAATGCGGAACGACAGCCA
GTGGTAAAGCTCCGCGGCTTGATCGGACGATCATGGGggtattatgataattcagcattcacagtggGATCGGACGATCATGGGGATTGGTCAATGCGGAACGATCATCG
GTGGTAAAGCTCCGCGGCTTGATCGGACGATCATGGGatatatggagtgtgtgtatgtatatgtatgGATCGGACGATCATGGGGATTGGTCAATGCGGAACGAGATGGT
GTGGTAAAGCTCCGCGGCTTGATCGGACGATCATGGGCACAGGTGTCACAAGAGCCCATAAAACAGCGATCGGACGATCATGGGGATTGGTCAATGCGGAACGAGACTGG
GTGGTAAAGCTCCGCGGCTTGATCGGACGATCATGGGACCCCAATATAGTTCTACATAAACAATGAAGATCGGACGATCATGGGGATTGGTCAATGCGGAACGAAGCGTT
GTGGTAAAGCTCCGCGGCTTGATCGGACGATCATGGGCTGGTGCCAAAGATCTTAATGGACAGTTTTGATCGGACGATCATGGGGATTGGTCAATGCGGAACGAATGACA
GTGGTAAAGCTCCGCGGCTTGATCGGACGATCATGGGTAAAATGCCAAATCTGACAAAATTCAGAACGATCGGACGATCATGGGGATTGGTCAATGCGGAACGAGGATCC
GTGGTAAAGCTCCGCGGCTTGATCGGACGATCATGGGCATAAGACAAATACCATCTTCATGCTAAGCGATCGGACGATCATGGGGATTGGTCAATGCGGAACGACAGCCT
GTGGTAAAGCTCCGCGGCTTGATCGGACGATCATGGGCCTTATAGAAGAGTTTGAAAAGAATTTGACGATCGGACGATCATGGGGATTGGTCAATGCGGAACGATAGCGG
GTGGTAAAGCTCCGCGGCTTGATCGGACGATCATGGGATACTTACATAAACAGGTTTCTACATCCAAGATCGGACGATCATGGGGATTGGTCAATGCGGAACGACCTGAA
GTGGTAAAGCTCCGCGGCTTGATCGGACGATCATGGGAAACAAAATAATTACATTCTCGGGAGCCAAGATCGGACGATCATGGGGATTGGTCAATGCGGAACGACTGGAA
GTGGTAAAGCTCCGCGGCTTGATCGGACGATCATGGGAGAAAAGCATAAAGCTTAAGAAAAAGTGCTGATCGGACGATCATGGGGATTGGTCAATGCGGAACGATCCCGC
GTGGTAAAGCTCCGCGGCTTGATCGGACGATCATGGGACACATTGTAGAAATGTTGAAGCTGCCTAAGATCGGACGATCATGGGGATTGGTCAATGCGGAACGAATTGCG
GTGGTAAAGCTCCGCGGCTTGATCGGACGATCATGGGCTCTGTTGACTTTTAAAATTCACCTGTAGTGATCGGACGATCATGGGGATTGGTCAATGCGGAACGAGTAGCG
GTGGTAAAGCTCCGCGGCTTGATCGGACGATCATGGGGGGGGAGGGGCACTGGAACATGTAGGGTTTGATCGGACGATCATGGGGATTGGTCAATGCGGAACGAGAAAAC
GTGGTAAAGCTCCGCGGCTTGATCGGACGATCATGGGAATTTGGAATAAACCGAGAACTCAAAAGTCGATCGGACGATCATGGGGATTGGTCAATGCGGAACGATCGTGG
GTGGTAAAGCTCCGCGGCTTGATCGGACGATCATGGGTAGCTCATAAAGCTAGTATGCTAAACCAGTGATCGGACGATCATGGGGATTGGTCAATGCGGAACGAAGTTGG
GTGGTAAAGCTCCGCGGCTTGATCGGACGATCATGGGGGACTCCTACCTCACCCAGCACAGCAAACTGATCGGACGATCATGGGGATTGGTCAATGCGGAACGATCCGCG
GTGGTAAAGCTCCGCGGCTTGATCGGACGATCATGGGTTTTTGTAATATTCCGGTTCTGAAAGGCATGATCGGACGATCATGGGGATTGGTCAATGCGGAACGAATAGCG
GTGGTAAAGCTCCGCGGCTTGATCGGACGATCATGGGTGTCACTCATTTTCTATGGAAAATGCACTAGATCGGACGATCATGGGGATTGGTCAATGCGGAACGAAATACG
GTGGTAAAGCTCCGCGGCTTGATCGGACGATCATGGGAAACAAATGGTCATACTATGTCCGTAAGCAGATCGGACGATCATGGGGATTGGTCAATGCGGAACGAAGTGTA
GTGGTAAAGCTCCGCGGCTTGATCGGACGATCATGGGAAATAGCCTTTATGGTTAAAAcaatagtggGATCGGACGATCATGGGGATTGGTCAATGCGGAACGACCGAAC
GTGGTAAAGCTCCGCGGCTTGATCGGACGATCATGGGgtaaacataaaaatgtttcaacctcactacGATCGGACGATCATGGGGATTGGTCAATGCGGAACGAAACAGG
GTGGTAAAGCTCCGCGGCTTGATCGGACGATCATGGGaagtgataattcatgtttatttaaaggggcGATCGGACGATCATGGGGATTGGTCAATGCGGAACGAAACCAT
GTGGTAAAGCTCCGCGGCTTGATCGGACGATCATGGGAATAAACTAGTCTATGAAAAATGTTGGAGGGATCGGACGATCATGGGGATTGGTCAATGCGGAACGAGATCAA
GTGGTAAAGCTCCGCGGCTTGATCGGACGATCATGGGcaagcaaggtggttcaagtctgtaatcccaGATCGGACGATCATGGGGATTGGTCAATGCGGAACGATTGACC
GTGGTAAAGCTCCGCGGCTTGATCGGACGATCATGGGAAACATATAGATACACAAATCCAAGTGTTCGATCGGACGATCATGGGGATTGGTCAATGCGGAACGAAGCCGA
GTGGTAAAGCTCCGCGGCTTGATCGGACGATCATGGGTTACAAAAGAATAGCACTTTGAAGTATTGCGATCGGACGATCATGGGGATTGGTCAATGCGGAACGAACGGAT
GTGGTAAAGCTCCGCGGCTTGATCGGACGATCATGGGTAGGCGATTGTATAATAAGATCCAGTGTTTGATCGGACGATCATGGGGATTGGTCAATGCGGAACGATCTGAT
GTGGTAAAGCTCCGCGGCTTGATCGGACGATCATGGGCTCAGTTATTATAAAGTGTGCAGTTAAACCGATCGGACGATCATGGGGATTGGTCAATGCGGAACGACATAGT
GTGGTAAAGCTCCGCGGCTTGATCGGACGATCATGGGGTAGGATATATCTGAGCAAAATGGACAATTGATCGGACGATCATGGGGATTGGTCAATGCGGAACGAGGCGTC
GTGGTAAAGCTCCGCGGCTTGATCGGACGATCATGGGTTTCAAGCATTTTACATGATCTCTCTAGGTGATCGGACGATCATGGGGATTGGTCAATGCGGAACGAACCCGG
GTGGTAAAGCTCCGCGGCTTGATCGGACGATCATGGGGAGTCAAGCTCAATGGCTTAGGTGCTTACAGATCGGACGATCATGGGGATTGGTCAATGCGGAACGACTCCGA
GTGGTAAAGCTCCGCGGCTTGATCGGACGATCATGGGCATGCTTGTGCATCTGGAGAAAAGCTATCAGATCGGACGATCATGGGGATTGGTCAATGCGGAACGAAAATAT
GTGGTAAAGCTCCGCGGCTTGATCGGACGATCATGGGAATTCAAATCAAGAGAAGGGGTATTCACACGATCGGACGATCATGGGGATTGGTCAATGCGGAACGAGACGAT
GTGGTAAAGCTCCGCGGCTTGATCGGACGATCATGGGTATTCATATTCTTGCCATAAAAACAATGGCGATCGGACGATCATGGGGATTGGTCAATGCGGAACGAGCTCTC
GTGGTAAAGCTCCGCGGCTTGATCGGACGATCATGGGTAATTTTTCGATGGTGTGAAACCAAGTCTCGATCGGACGATCATGGGGATTGGTCAATGCGGAACGATATGGT
GTGGTAAAGCTCCGCGGCTTGATCGGACGATCATGGGCCGTGGTATGGCTGAGTAACGTTTGCTTGAGATCGGACGATCATGGGGATTGGTCAATGCGGAACGATCAATC
GTGGTAAAGCTCCGCGGCTTGATCGGACGATCATGGGAAGCTGCCAATCTGGAAGAAATATCACCGAGATCGGACGATCATGGGGATTGGTCAATGCGGAACGACGTCGA
GTGGTAAAGCTCCGCGGCTTGATCGGACGATCATGGGGAGTGACTACATATTTTATTATgttagcagGATCGGACGATCATGGGGATTGGTCAATGCGGAACGACAACCA
GTGGTAAAGCTCCGCGGCTTGATCGGACGATCATGGGaaccgagggggcataaagcacatgagagacGATCGGACGATCATGGGGATTGGTCAATGCGGAACGAGTATGG
GTGGTAAAGCTCCGCGGCTTGATCGGACGATCATGGGaaaaagttttacagcaggaatgaaaagaagGATCGGACGATCATGGGGATTGGTCAATGCGGAACGATGATTC
GTGGTAAAGCTCCGCGGCTTGATCGGACGATCATGGGcaacttgagagattcaagtgtacagttgacGATCGGACGATCATGGGGATTGGTCAATGCGGAACGACTCATC
GTGGTAAAGCTCCGCGGCTTGATCGGACGATCATGGGtcaggggtcttgcgtctcttctctgattctGATCGGACGATCATGGGGATTGGTCAATGCGGAACGACCCTAG
GTGGTAAAGCTCCGCGGCTTGATCGGACGATCATGGGgtcgagcattcctagaggaaggtcatagacGATCGGACGATCATGGGGATTGGTCAATGCGGAACGATCGAGA
GTGGTAAAGCTCCGCGGCTTGATCGGACGATCATGGGgcacatccttgagcccaatcacccaactccGATCGGACGATCATGGGGATTGGTCAATGCGGAACGATGCATG
GTGGTAAAGCTCCGCGGCTTGATCGGACGATCATGGGagattctacctattaggagactgacctttcGATCGGACGATCATGGGGATTGGTCAATGCGGAACGATGATCG
GTGGTAAAGCTCCGCGGCTTGATCGGACGATCATGGGtagagagacagtttaacaacctcctgaacaGATCGGACGATCATGGGGATTGGTCAATGCGGAACGAATTTTC
GTGGTAAAGCTCCGCGGCTTGATCGGACGATCATGGGaggtgagagggccgtctcccatcctgctcaGATCGGACGATCATGGGGATTGGTCAATGCGGAACGAGGGCGA
GTGGTAAAGCTCCGCGGCTTGATCGGACGATCATGGGGGTGCCTACATTTCCTAAGTACTGGTTACTGATCGGACGATCATGGGGATTGGTCAATGCGGAACGAAGGGGT
GTGGTAAAGCTCCGCGGCTTGATCGGACGATCATGGGAGCTAGATTGATGTGGCTTCCATTCCTTGAGATCGGACGATCATGGGGATTGGTCAATGCGGAACGATTGTAC
GTGGTAAAGCTCCGCGGCTTGATCGGACGATCATGGGCATGTCTACAGCAAGGCAGAAATATTCCATGATCGGACGATCATGGGGATTGGTCAATGCGGAACGAAGGACA
GTGGTAAAGCTCCGCGGCTTGATCGGACGATCATGGGAATGAGTCAGGCAAAAATCAAACCATTCACGATCGGACGATCATGGGGATTGGTCAATGCGGAACGACTGTGT
GTGGTAAAGCTCCGCGGCTTGATCGGACGATCATGGGAATATATATTCTAGGCACGGTGGGAGCAAAGATCGGACGATCATGGGGATTGGTCAATGCGGAACGAAACGTA
GTGGTAAAGCTCCGCGGCTTGATCGGACGATCATGGGAGAAGGAAATGGTAGCTGCATGGCAGCTGAGATCGGACGATCATGGGGATTGGTCAATGCGGAACGAACTGTA
GTGGTAAAGCTCCGCGGCTTGATCGGACGATCATGGGACATTCAATCTGTTTTGTGATTTTTAACGGGATCGGACGATCATGGGGATTGGTCAATGCGGAACGAGGAGTA
GTGGTAAAGCTCCGCGGCTTGATCGGACGATCATGGGAAAAGTATTTATGCAGGGAAATTCAGAACAGATCGGACGATCATGGGGATTGGTCAATGCGGAACGACAGATA
GTGGTAAAGCTCCGCGGCTTGATCGGACGATCATGGGCCCAGCTTGATTTGTTTTATTATGTTATGCGATCGGACGATCATGGGGATTGGTCAATGCGGAACGAATTGTG
GTGGTAAAGCTCCGCGGCTTGATCGGACGATCATGGGACTATGCATTGAATCACCACTCTAAATGCGGATCGGACGATCATGGGGATTGGTCAATGCGGAACGAGAGAAC
GTGGTAAAGCTCCGCGGCTTGATCGGACGATCATGGGAACCGGAAAAATGGAAAACCTTTCTCATTTGATCGGACGATCATGGGGATTGGTCAATGCGGAACGAGTGGGT
GTGGTAAAGCTCCGCGGCTTGATCGGACGATCATGGGTCAATCAGATCAAACCCCAAAACAATGTTGGATCGGACGATCATGGGGATTGGTCAATGCGGAACGAGGCTAG
GTGGTAAAGCTCCGCGGCTTGATCGGACGATCATGGGATGGCTAGATGCCCCTACATTGTGTTCAAAGATCGGACGATCATGGGGATTGGTCAATGCGGAACGAGCTGTC
GTGGTAAAGCTCCGCGGCTTGATCGGACGATCATGGGTGCAAGGAATGTAACAGGCAGGGTTACAAGGATCGGACGATCATGGGGATTGGTCAATGCGGAACGATTGACC
GTGGTAAAGCTCCGCGGCTTGATCGGACGATCATGGGCTTTTCTTGTTCCTTGAAAATGATACTTACGATCGGACGATCATGGGGATTGGTCAATGCGGAACGACAATCG
GTGGTAAAGCTCCGCGGCTTGATCGGACGATCATGGGGGAGGGCCCACAGCAATGACAGATGACATAGATCGGACGATCATGGGGATTGGTCAATGCGGAACGACTTTGG
GTGGTAAAGCTCCGCGGCTTGATCGGACGATCATGGGTCTTGCTAAATATAAGAGGATGACAGCAAGGATCGGACGATCATGGGGATTGGTCAATGCGGAACGACGCGTA
GTGGTAAAGCTCCGCGGCTTGATCGGACGATCATGGGGTATTAAGGCATTCTGCAAAGTATGTTATGGATCGGACGATCATGGGGATTGGTCAATGCGGAACGAAAGGTA
GTGGTAAAGCTCCGCGGCTTGATCGGACGATCATGGGTTTCATTACCTACtgtattcgtttgttttcGATCGGACGATCATGGGGATTGGTCAATGCGGAACGAACCCAT
GTGGTAAAGCTCCGCGGCTTGATCGGACGATCATGGGgaggcctcaggaaatttgccatcatggcagGATCGGACGATCATGGGGATTGGTCAATGCGGAACGACGGACT
GTGGTAAAGCTCCGCGGCTTGATCGGACGATCATGGGcaattggacataagatttgggcagagacacGATCGGACGATCATGGGGATTGGTCAATGCGGAACGATCGGTT
GTGGTAAAGCTCCGCGGCTTGATCGGACGATCATGGGAAAAATGTATCCTCAACTGCACCTACTTCTGATCGGACGATCATGGGGATTGGTCAATGCGGAACGAATGAAG
GTGGTAAAGCTCCGCGGCTTGATCGGACGATCATGGGGGGAAAAGGTAGGACAGTAGTTCTGTCTGCGATCGGACGATCATGGGGATTGGTCAATGCGGAACGAGGTGAA
GTGGTAAAGCTCCGCGGCTTGATCGGACGATCATGGGATAGGTGAGACAGGACACTAGACAATGCTTGATCGGACGATCATGGGGATTGGTCAATGCGGAACGAAAGGCA
GTGGTAAAGCTCCGCGGCTTGATCGGACGATCATGGGGAGATTTGAGAACCATATCTTAACTGGAGTGATCGGACGATCATGGGGATTGGTCAATGCGGAACGACTCTCG
GTGGTAAAGCTCCGCGGCTTGATCGGACGATCATGGGTCCTAACAATGATGTGGACACAAGGGACAAGATCGGACGATCATGGGGATTGGTCAATGCGGAACGATACAAA
GTGGTAAAGCTCCGCGGCTTGATCGGACGATCATGGGGAAAGCCACAAACCCAGCAGGAAAAAGGAAGATCGGACGATCATGGGGATTGGTCAATGCGGAACGAAGCGTT
GTGGTAAAGCTCCGCGGCTTGATCGGACGATCATGGGATAAATTGCGTGTAGAATGCTTGTAGaagaGATCGGACGATCATGGGGATTGGTCAATGCGGAACGATTTGCG
GTGGTAAAGCTCCGCGGCTTGATCGGACGATCATGGGaaaatatcggaaatagtgtgaagaaacttgGATCGGACGATCATGGGGATTGGTCAATGCGGAACGAGTGCGT
GTGGTAAAGCTCCGCGGCTTGATCGGACGATCATGGGTTTTCAGAAATTGTATCACAATCCTACAAGGATCGGACGATCATGGGGATTGGTCAATGCGGAACGAGTATTC
GTGGTAAAGCTCCGCGGCTTGATCGGACGATCATGGGAGTGTAATCTATAATCTTCCTAAACAACGAGATCGGACGATCATGGGGATTGGTCAATGCGGAACGAGCAGTC
GTGGTAAAGCTCCGCGGCTTGATCGGACGATCATGGGATCAGCATAAAGAAATGTCAACAAGAACTAGATCGGACGATCATGGGGATTGGTCAATGCGGAACGAGAAAAC
GTGGTAAAGCTCCGCGGCTTGATCGGACGATCATGGGAAAAAGTGAGTAGTACAGAAAATGTGTGTAGATCGGACGATCATGGGGATTGGTCAATGCGGAACGAACATGC
GTGGTAAAGCTCCGCGGCTTGATCGGACGATCATGGGTGACATGTACCAAAAATAATATGTATGAGGGATCGGACGATCATGGGGATTGGTCAATGCGGAACGAACCTCG
GTGGTAAAGCTCCGCGGCTTGATCGGACGATCATGGGGAGGGATAGAAGGATAGGGTAGGAAGAGCTGATCGGACGATCATGGGGATTGGTCAATGCGGAACGAAGTGGT
GTGGTAAAGCTCCGCGGCTTGATCGGACGATCATGGGTTGTACAAACCTTTTATTTAACTCTTCAGCGATCGGACGATCATGGGGATTGGTCAATGCGGAACGATCTCAA
GTGGTAAAGCTCCGCGGCTTGATCGGACGATCATGGGACAGTCCAAACTCAGTACATTATTGGGAAAGATCGGACGATCATGGGGATTGGTCAATGCGGAACGACCAACT
GTGGTAAAGCTCCGCGGCTTGATCGGACGATCATGGGTAATAATGCTAACAAGCTTCAAAAATAGCCGATCGGACGATCATGGGGATTGGTCAATGCGGAACGAGGCTTT
GTGGTAAAGCTCCGCGGCTTGATCGGACGATCATGGGTTTGAAGAAACATCTTAGGGACATGATTTTGATCGGACGATCATGGGGATTGGTCAATGCGGAACGACTCGGT
GTGGTAAAGCTCCGCGGCTTGATCGGACGATCATGGGGCATATTTATTTTGGCGTAAGATTGTGCCTGATCGGACGATCATGGGGATTGGTCAATGCGGAACGACGGGCC
GTGGTAAAGCTCCGCGGCTTGATCGGACGATCATGGGTCATCTTCCTATTTTTACTCCCCTTCCTTTGATCGGACGATCATGGGGATTGGTCAATGCGGAACGAAACCGT
GTGGTAAAGCTCCGCGGCTTGATCGGACGATCATGGGTAGTGGTCTCATTATTTGGGCTTTAAGCAGGATCGGACGATCATGGGGATTGGTCAATGCGGAACGAAGTTAT
GTGGTAAAGCTCCGCGGCTTGATCGGACGATCATGGGTTACAATTGGAGAGTCTCTTACTGGTGTGGGATCGGACGATCATGGGGATTGGTCAATGCGGAACGACTTCGT
GTGGTAAAGCTCCGCGGCTTGATCGGACGATCATGGGCACCAATACCAAAGGGAGTCATCCACAAATGATCGGACGATCATGGGGATTGGTCAATGCGGAACGAAACAAT
GTGGTAAAGCTCCGCGGCTTGATCGGACGATCATGGGAGACTCTTTTAAAAGTGTGTAGGATTGGTCGATCGGACGATCATGGGGATTGGTCAATGCGGAACGACTAGTT
GTGGTAAAGCTCCGCGGCTTGATCGGACGATCATGGGCTGGTTAACAGGTGATTTTAAAGTAATTTGGATCGGACGATCATGGGGATTGGTCAATGCGGAACGAACCCCA
GTGGTAAAGCTCCGCGGCTTGATCGGACGATCATGGGACTGCTTATTCTGGGTGACTTTTGTGTCCTGATCGGACGATCATGGGGATTGGTCAATGCGGAACGACCAGAA
GTGGTAAAGCTCCGCGGCTTGATCGGACGATCATGGGGATAGAAACAAATTTAGTAAAGATCTAGGGGATCGGACGATCATGGGGATTGGTCAATGCGGAACGAGGACCA
GTGGTAAAGCTCCGCGGCTTGATCGGACGATCATGGGAGCTTGAACTGTGGATAGCATTAGTTTTGAGATCGGACGATCATGGGGATTGGTCAATGCGGAACGAACCTGT
GTGGTAAAGCTCCGCGGCTTGATCGGACGATCATGGGGCTAAAAACCTAAATGAATGTTGGAAAGACGATCGGACGATCATGGGGATTGGTCAATGCGGAACGACAAACG
GTGGTAAAGCTCCGCGGCTTGATCGGACGATCATGGGGCAATTATTATCTAGTGTATGGCCTTCCCGGATCGGACGATCATGGGGATTGGTCAATGCGGAACGAACGCCA
GTGGTAAAGCTCCGCGGCTTGATCGGACGATCATGGGTTGTCCTGTATTTATTAAAATGTGTTAGCCGATCGGACGATCATGGGGATTGGTCAATGCGGAACGACTTCGC
GTGGTAAAGCTCCGCGGCTTGATCGGACGATCATGGGATTTTAACAATTGCATGCTATGCCATCTTAGATCGGACGATCATGGGGATTGGTCAATGCGGAACGATGAAGC
GTGGTAAAGCTCCGCGGCTTGATCGGACGATCATGGGTTCGTTAATATTTGATTCTTTGATAGCTGCGATCGGACGATCATGGGGATTGGTCAATGCGGAACGAAAAGTT
GTGGTAAAGCTCCGCGGCTTGATCGGACGATCATGGGaccaaatgacaatttgcatccactgcacacGATCGGACGATCATGGGGATTGGTCAATGCGGAACGACTGACG
GTGGTAAAGCTCCGCGGCTTGATCGGACGATCATGGGTTTTTACAAGGTGTGTTTCTTTTGATAGTGGATCGGACGATCATGGGGATTGGTCAATGCGGAACGAGCTATT
GTGGTAAAGCTCCGCGGCTTGATCGGACGATCATGGGACATCTACTTCTCACTTTCTGTGACAGATTGATCGGACGATCATGGGGATTGGTCAATGCGGAACGACGCAGT
GTGGTAAAGCTCCGCGGCTTGATCGGACGATCATGGGATAGTTGTCTGAAGACAAACAATGTATTTGGATCGGACGATCATGGGGATTGGTCAATGCGGAACGATTCCAC
GTGGTAAAGCTCCGCGGCTTGATCGGACGATCATGGGTGACAATCAAACATTACTACATTATTGTCCGATCGGACGATCATGGGGATTGGTCAATGCGGAACGAGGAACT
GTGGTAAAGCTCCGCGGCTTGATCGGACGATCATGGGCATAAGGGTGCATTGTACATACAAGAAAATGATCGGACGATCATGGGGATTGGTCAATGCGGAACGAAGATTG
GTGGTAAAGCTCCGCGGCTTGATCGGACGATCATGGGATGCAATTATTTCTGTGATACTTAGATGACGATCGGACGATCATGGGGATTGGTCAATGCGGAACGACCTTCG
GTGGTAAAGCTCCGCGGCTTGATCGGACGATCATGGGAAACATTCTTATAAAGATGGGTTCAGAATCGATCGGACGATCATGGGGATTGGTCAATGCGGAACGATGTGCA
GTGGTAAAGCTCCGCGGCTTGATCGGACGATCATGGGTTCCAGTAGGGAAATATGGTGAGAATTATCGATCGGACGATCATGGGGATTGGTCAATGCGGAACGAGAATAG
GTGGTAAAGCTCCGCGGCTTGATCGGACGATCATGGGAAATAGGGGTTTTACATGTCATCAGGAGAAGATCGGACGATCATGGGGATTGGTCAATGCGGAACGACGGCAT
GTGGTAAAGCTCCGCGGCTTGATCGGACGATCATGGGCTAGTTAGCAAAGCTAAACTCCCAGGATAAGATCGGACGATCATGGGGATTGGTCAATGCGGAACGACGTCTT
GTGGTAAAGCTCCGCGGCTTGATCGGACGATCATGGGaattcttgatagtgagaattgaaaagaaccGATCGGACGATCATGGGGATTGGTCAATGCGGAACGATGGCTG
GTGGTAAAGCTCCGCGGCTTGATCGGACGATCATGGGctttagatgaaggaactggagttcaaggagGATCGGACGATCATGGGGATTGGTCAATGCGGAACGATTTTCT
GTGGTAAAGCTCCGCGGCTTGATCGGACGATCATGGGtaattgcgattttgccattgaagtaaaaacGATCGGACGATCATGGGGATTGGTCAATGCGGAACGACACATC
GTGGTAAAGCTCCGCGGCTTGATCGGACGATCATGGGagtgaaagtaaaatctgcagtctctcaattGATCGGACGATCATGGGGATTGGTCAATGCGGAACGAGTGGAC
GTGGTAAAGCTCCGCGGCTTGATCGGACGATCATGGGCCATAGTAAAGAAATGGATATGCACAGTAAGATCGGACGATCATGGGGATTGGTCAATGCGGAACGATAACTC
GTGGTAAAGCTCCGCGGCTTGATCGGACGATCATGGGTCCTGAGGGATGTATAGTTTATATATCTTTGATCGGACGATCATGGGGATTGGTCAATGCGGAACGAGAACAT
GTGGTAAAGCTCCGCGGCTTGATCGGACGATCATGGGAAAAACTGCCTAACAATTTCATGAGTTGTTGATCGGACGATCATGGGGATTGGTCAATGCGGAACGATAGACG
GTGGTAAAGCTCCGCGGCTTGATCGGACGATCATGGGATTTTTCTTCTTCAAAAGTAGAAACTGAGGGATCGGACGATCATGGGGATTGGTCAATGCGGAACGATGCTTG
GTGGTAAAGCTCCGCGGCTTGATCGGACGATCATGGGGGGCTTAAATCTGCAAATACAGCTGGAGTAGATCGGACGATCATGGGGATTGGTCAATGCGGAACGATCCGAC
GTGGTAAAGCTCCGCGGCTTGATCGGACGATCATGGGAACAAATTCTCGTATAGCAACATGAATTGTGATCGGACGATCATGGGGATTGGTCAATGCGGAACGAATGGTT
GTGGTAAAGCTCCGCGGCTTGATCGGACGATCATGGGAATTACCTTTGATCAAATACAAGAAGAGAGGATCGGACGATCATGGGGATTGGTCAATGCGGAACGAGAAGTT
GTGGTAAAGCTCCGCGGCTTGATCGGACGATCATGGGCATTTGGAATCCTTTTTGTACATGTCATGTGATCGGACGATCATGGGGATTGGTCAATGCGGAACGATTCCTA
GTGGTAAAGCTCCGCGGCTTGATCGGACGATCATGGGTTTTTGTTCTCATAGAATTTCCTGGTCAAAGATCGGACGATCATGGGGATTGGTCAATGCGGAACGATTCCGG
GTGGTAAAGCTCCGCGGCTTGATCGGACGATCATGGGGTAGTGCTGGTCCCAGTGGCAGTTTTGTGGGATCGGACGATCATGGGGATTGGTCAATGCGGAACGATGAGAT
GTGGTAAAGCTCCGCGGCTTGATCGGACGATCATGGGTACATCCCAGATCTCCTCGAGGTTCCTGCAGATCGGACGATCATGGGGATTGGTCAATGCGGAACGAGGAGGC
GTGGTAAAGCTCCGCGGCTTGATCGGACGATCATGGGCTTTCCATTCCTGGTGACAGCTTTCATGTGGATCGGACGATCATGGGGATTGGTCAATGCGGAACGAATTGGT
GTGGTAAAGCTCCGCGGCTTGATCGGACGATCATGGGAGTTGTCTTTTGCAGCCCATAAATTTCATAGATCGGACGATCATGGGGATTGGTCAATGCGGAACGACTGCCT
GTGGTAAAGCTCCGCGGCTTGATCGGACGATCATGGGAAAGCGCTGCCGAGGTTTGCCAGGCATCCAGATCGGACGATCATGGGGATTGGTCAATGCGGAACGACATGTA
GTGGTAAAGCTCCGCGGCTTGATCGGACGATCATGGGCCCTGTGCAACCCACAGCAAGACAACCGAAGATCGGACGATCATGGGGATTGGTCAATGCGGAACGATCGAGG
GTGGTAAAGCTCCGCGGCTTGATCGGACGATCATGGGTGCAGAGCCCTGATTGAATAAATTTCCCTTGATCGGACGATCATGGGGATTGGTCAATGCGGAACGACAGATG
GTGGTAAAGCTCCGCGGCTTGATCGGACGATCATGGGGGCTGAAGCTAAATTCTGCAATGAAGTCATGATCGGACGATCATGGGGATTGGTCAATGCGGAACGAGGGTAC
GTGGTAAAGCTCCGCGGCTTGATCGGACGATCATGGGTTATCTAGGCAGGTAGTGCTAATGAACATCGATCGGACGATCATGGGGATTGGTCAATGCGGAACGATCTAGT
GTGGTAAAGCTCCGCGGCTTGATCGGACGATCATGGGTGTTGATTAGTTCACTTCAGAAATGAAGAAGATCGGACGATCATGGGGATTGGTCAATGCGGAACGAACAAGT
GTGGTAAAGCTCCGCGGCTTGATCGGACGATCATGGGTCTCTTATAAGATCACTGAAATACTGGCAGGATCGGACGATCATGGGGATTGGTCAATGCGGAACGACATCTC
GTGGTAAAGCTCCGCGGCTTGATCGGACGATCATGGGCACTCCGAGGTCCCTTGTAAAGCTCATTCAGATCGGACGATCATGGGGATTGGTCAATGCGGAACGAGAGCCT
GTGGTAAAGCTCCGCGGCTTGATCGGACGATCATGGGGTTTTCACCTGTTATACATGTTCATTTGGAGATCGGACGATCATGGGGATTGGTCAATGCGGAACGATCGCGT
GTGGTAAAGCTCCGCGGCTTGATCGGACGATCATGGGACACAGTTTGTTTTTAAGGATCTTTTTCGTGATCGGACGATCATGGGGATTGGTCAATGCGGAACGAGATGAA
GTGGTAAAGCTCCGCGGCTTGATCGGACGATCATGGGTATGATGATGGTGTGCCGTTGTGTAACTGTGATCGGACGATCATGGGGATTGGTCAATGCGGAACGACCGCTT
GTGGTAAAGCTCCGCGGCTTGATCGGACGATCATGGGTTTTTGGACAAATGCATTCACTCATGCATTGATCGGACGATCATGGGGATTGGTCAATGCGGAACGACGAGCG
GTGGTAAAGCTCCGCGGCTTGATCGGACGATCATGGGATTTACAGATTTTCTGTCCACGGGCAACAAGATCGGACGATCATGGGGATTGGTCAATGCGGAACGACGCCAG
GTGGTAAAGCTCCGCGGCTTGATCGGACGATCATGGGCAAGCAGCAGTCATATTCATCTTTCCAGCAGATCGGACGATCATGGGGATTGGTCAATGCGGAACGATTGAGA
GTGGTAAAGCTCCGCGGCTTGATCGGACGATCATGGGTCCTTCCTTCTTGTGTTTGAGGCAATTTTAGATCGGACGATCATGGGGATTGGTCAATGCGGAACGACTCTCG
GTGGTAAAGCTCCGCGGCTTGATCGGACGATCATGGGGCATCTTCAAGCTGTTTTTCCCCTCTTTGGGATCGGACGATCATGGGGATTGGTCAATGCGGAACGAGACTAC
GTGGTAAAGCTCCGCGGCTTGATCGGACGATCATGGGCTTTCTGTATGGGTTTTACAGGCTCTACATGATCGGACGATCATGGGGATTGGTCAATGCGGAACGAAACTGT
GTGGTAAAGCTCCGCGGCTTGATCGGACGATCATGGGTTGAAGCATTATACTGTTTAATGCCTGTATGATCGGACGATCATGGGGATTGGTCAATGCGGAACGACCTAAG
GTGGTAAAGCTCCGCGGCTTGATCGGACGATCATGGGACCCATCAACATGAACACCTTTTCAAAAGAGATCGGACGATCATGGGGATTGGTCAATGCGGAACGATAGAGG
GTGGTAAAGCTCCGCGGCTTGATCGGACGATCATGGGAAAATTCTCTTGTGAAGTAGAAAAACATGGGATCGGACGATCATGGGGATTGGTCAATGCGGAACGAATTCCA
GTGGTAAAGCTCCGCGGCTTGATCGGACGATCATGGGATTTTATTGGGCTTCAGTAATGTAATTTGGGATCGGACGATCATGGGGATTGGTCAATGCGGAACGAAGGCGA
GTGGTAAAGCTCCGCGGCTTGATCGGACGATCATGGGTGACTCTGAACTCATTAATTTGACATTGATGATCGGACGATCATGGGGATTGGTCAATGCGGAACGATACGGG
GTGGTAAAGCTCCGCGGCTTGATCGGACGATCATGGGTGTAGTTTCGAAAATAATGATATCAGCACTGATCGGACGATCATGGGGATTGGTCAATGCGGAACGACTCGTC
GTGGTAAAGCTCCGCGGCTTGATCGGACGATCATGGGTTTGGGGAATTTCTGACCCAGGTCATGCCAGATCGGACGATCATGGGGATTGGTCAATGCGGAACGATTAACG
GTGGTAAAGCTCCGCGGCTTGATCGGACGATCATGGGAAGCCATGCTTTAATTAACCTGAAATCATTGATCGGACGATCATGGGGATTGGTCAATGCGGAACGAGGAATT
GTGGTAAAGCTCCGCGGCTTGATCGGACGATCATGGGTGTCTCCCTAAATTGACTCATGGGCTCTACGATCGGACGATCATGGGGATTGGTCAATGCGGAACGAGTTAGT
GTGGTAAAGCTCCGCGGCTTGATCGGACGATCATGGGAAAATTAAATGTCATTCTTTTCAGACCTGCGATCGGACGATCATGGGGATTGGTCAATGCGGAACGAGGGGAC
GTGGTAAAGCTCCGCGGCTTGATCGGACGATCATGGGTTATTATTAATCTGGAGAGTGTAATGTGTCGATCGGACGATCATGGGGATTGGTCAATGCGGAACGAACGGCG
GTGGTAAAGCTCCGCGGCTTGATCGGACGATCATGGGGAACAACGTATGTTGTTGTCCATGATGGTTGATCGGACGATCATGGGGATTGGTCAATGCGGAACGAAACCAC
GTGGTAAAGCTCCGCGGCTTGATCGGACGATCATGGGAAACCCACAGAGTTCTGTAAGTGTGTGCTTGATCGGACGATCATGGGGATTGGTCAATGCGGAACGATGTGCA
GTGGTAAAGCTCCGCGGCTTGATCGGACGATCATGGGTCTTTGCAAATTTCAAAATTAATGGGATCCGATCGGACGATCATGGGGATTGGTCAATGCGGAACGAGCGTCG
GTGGTAAAGCTCCGCGGCTTGATCGGACGATCATGGGGGTGGAGATGGCTATCAGTATCTTTTGTCAGATCGGACGATCATGGGGATTGGTCAATGCGGAACGAATGCAT
GTGGTAAAGCTCCGCGGCTTGATCGGACGATCATGGGGGAAAAACAGCCTTTGCCATGATGAGTAGAGATCGGACGATCATGGGGATTGGTCAATGCGGAACGAGGGTGG
GTGGTAAAGCTCCGCGGCTTGATCGGACGATCATGGGTCCAGAGTTACTGCTCACATCACCATGAAGGATCGGACGATCATGGGGATTGGTCAATGCGGAACGATCACTG
GTGGTAAAGCTCCGCGGCTTGATCGGACGATCATGGGGCCCAGAATTTGAATCAATGCCTTGGCAAAGATCGGACGATCATGGGGATTGGTCAATGCGGAACGATCGATC
GTGGTAAAGCTCCGCGGCTTGATCGGACGATCATGGGAAGGTCACTTGTGAATAGACCAAAAGGAGGGATCGGACGATCATGGGGATTGGTCAATGCGGAACGAGTCGCC
GTGGTAAAGCTCCGCGGCTTGATCGGACGATCATGGGGTGTTGTTTGTACAATCTAGAAGGGAGGTCGATCGGACGATCATGGGGATTGGTCAATGCGGAACGAGCAATG
GTGGTAAAGCTCCGCGGCTTGATCGGACGATCATGGGACACACACCTTTCCTGAGTTCAATATAAGAGATCGGACGATCATGGGGATTGGTCAATGCGGAACGAGCAGAC
GTGGTAAAGCTCCGCGGCTTGATCGGACGATCATGGGATACAGCAAGTCTCTAGGGAATCAAAATAGGATCGGACGATCATGGGGATTGGTCAATGCGGAACGAACTGCC
GTGGTAAAGCTCCGCGGCTTGATCGGACGATCATGGGTTTGGGTTTCACAATATGGGAGAGAGAGTTGATCGGACGATCATGGGGATTGGTCAATGCGGAACGAAAGATC
GTGGTAAAGCTCCGCGGCTTGATCGGACGATCATGGGTATCAGTCGATATTCTTTTGATGTGGCAGAGATCGGACGATCATGGGGATTGGTCAATGCGGAACGAAGTCTG
GTGGTAAAGCTCCGCGGCTTGATCGGACGATCATGGGAGATCAATGGGTAGATGTCTACATATCCCTGATCGGACGATCATGGGGATTGGTCAATGCGGAACGAGCCCCA
GTGGTAAAGCTCCGCGGCTTGATCGGACGATCATGGGAAACAGATAAAAGGTTAGGGAGGTTAGGCAGATCGGACGATCATGGGGATTGGTCAATGCGGAACGACAGATT
GTGGTAAAGCTCCGCGGCTTGATCGGACGATCATGGGCATGCAAGCAAGCCCTCAATAAATGTGTTTGATCGGACGATCATGGGGATTGGTCAATGCGGAACGACTTTAA
GTGGTAAAGCTCCGCGGCTTGATCGGACGATCATGGGatttattGGAAATACATGACACACATATCCGATCGGACGATCATGGGGATTGGTCAATGCGGAACGAACATAC
GTGGTAAAGCTCCGCGGCTTGATCGGACGATCATGGGAAAGGAAACAAGCTACTCATTTCCTGATTTGATCGGACGATCATGGGGATTGGTCAATGCGGAACGACCTAAC
GTGGTAAAGCTCCGCGGCTTGATCGGACGATCATGGGAGTGGTTTAGAGGGTTAGTAATGTACTTAAGATCGGACGATCATGGGGATTGGTCAATGCGGAACGATATTCT
GTGGTAAAGCTCCGCGGCTTGATCGGACGATCATGGGCATTTCTGAAAATTCAGTACTTGGTTTTGAGATCGGACGATCATGGGGATTGGTCAATGCGGAACGAATGGCA
GTGGTAAAGCTCCGCGGCTTGATCGGACGATCATGGGagacagagagagagaATTTTTGCTATCCAAGATCGGACGATCATGGGGATTGGTCAATGCGGAACGAAGTGCT
GTGGTAAAGCTCCGCGGCTTGATCGGACGATCATGGGTTAATAGTCTAAGTTACCCCTTATTTCTACGATCGGACGATCATGGGGATTGGTCAATGCGGAACGAGAGCGT
GTGGTAAAGCTCCGCGGCTTGATCGGACGATCATGGGATTAACTGAATATTTGTCTCAATTCTCCACGATCGGACGATCATGGGGATTGGTCAATGCGGAACGACTGAAT
GTGGTAAAGCTCCGCGGCTTGATCGGACGATCATGGGAATGCACAGATTTCAACAACAGTTAAAATCGATCGGACGATCATGGGGATTGGTCAATGCGGAACGACTTATG
GTGGTAAAGCTCCGCGGCTTGATCGGACGATCATGGGATGGATGCGTTTAGACAAGGCATTCACACAGATCGGACGATCATGGGGATTGGTCAATGCGGAACGATGGAAA
GTGGTAAAGCTCCGCGGCTTGATCGGACGATCATGGGAAAAGACTATTAAACCACAGGATATGTCCAGATCGGACGATCATGGGGATTGGTCAATGCGGAACGACCCCAT
GTGGTAAAGCTCCGCGGCTTGATCGGACGATCATGGGGGTCAGGCATCATTTTGCCTTTTGAGTGACGATCGGACGATCATGGGGATTGGTCAATGCGGAACGATGATGA
GTGGTAAAGCTCCGCGGCTTGATCGGACGATCATGGGATTTAGCTGCTATCTTATTTTAGACGTGTCGATCGGACGATCATGGGGATTGGTCAATGCGGAACGATCTCGC
GTGGTAAAGCTCCGCGGCTTGATCGGACGATCATGGGATTTATAGGAGATGAAGCCAGGAAAAGCACGATCGGACGATCATGGGGATTGGTCAATGCGGAACGAGAGACG
GTGGTAAAGCTCCGCGGCTTGATCGGACGATCATGGGGTGTGAATGATCACATTTAGAATAAACATGGATCGGACGATCATGGGGATTGGTCAATGCGGAACGACTTTGA
GTGGTAAAGCTCCGCGGCTTGATCGGACGATCATGGGGTCTAGTTCAGGCATGAAGAAAATAGTTGAGATCGGACGATCATGGGGATTGGTCAATGCGGAACGAAAGGCG
GTGGTAAAGCTCCGCGGCTTGATCGGACGATCATGGGTGTCTCTGGTAATTTTAATAGTTAATGGAGGATCGGACGATCATGGGGATTGGTCAATGCGGAACGATCCAGT
GTGGTAAAGCTCCGCGGCTTGATCGGACGATCATGGGAGGAGGGAGAGAAGGTTTCCCAGAAAGCAGGATCGGACGATCATGGGGATTGGTCAATGCGGAACGACTCGTG
GTGGTAAAGCTCCGCGGCTTGATCGGACGATCATGGGAAACTCTCAAAGCCGCAAAAGAACAATAAAGATCGGACGATCATGGGGATTGGTCAATGCGGAACGATATAAG
GTGGTAAAGCTCCGCGGCTTGATCGGACGATCATGGGTGAGTGCAAAGACCATGGAGAAATTGACTAGATCGGACGATCATGGGGATTGGTCAATGCGGAACGACCTCGC
GTGGTAAAGCTCCGCGGCTTGATCGGACGATCATGGGACTTGGAGTTAAGACTGTATCCTAAACTTAGATCGGACGATCATGGGGATTGGTCAATGCGGAACGACTGACA
GTGGTAAAGCTCCGCGGCTTGATCGGACGATCATGGGTTAGGAGAAGAAGCATTTTATAATAAGGACGATCGGACGATCATGGGGATTGGTCAATGCGGAACGAGACGTT
GTGGTAAAGCTCCGCGGCTTGATCGGACGATCATGGGTTACTGTGCTTAAGCAAAGGGCCAATGTGTGATCGGACGATCATGGGGATTGGTCAATGCGGAACGAATTGTC
GTGGTAAAGCTCCGCGGCTTGATCGGACGATCATGGGGTAACTGTTGGTATTTCTATGTGAAAACTCGATCGGACGATCATGGGGATTGGTCAATGCGGAACGATACACA
GTGGTAAAGCTCCGCGGCTTGATCGGACGATCATGGGGAAGACATGTGGCTGTAAGCACTCACAAAAGATCGGACGATCATGGGGATTGGTCAATGCGGAACGAGGCAAA
GTGGTAAAGCTCCGCGGCTTGATCGGACGATCATGGGGTCATTCATACCCAGAGACAGGAAGCATAGGATCGGACGATCATGGGGATTGGTCAATGCGGAACGAAATGTA
GTGGTAAAGCTCCGCGGCTTGATCGGACGATCATGGGTTATAAGTGACAAGCAAAAATAGTCACTGTGATCGGACGATCATGGGGATTGGTCAATGCGGAACGAACTTTC
GTGGTAAAGCTCCGCGGCTTGATCGGACGATCATGGGAATGAAGCAACAGTCAAAGGGGGAACACAGGATCGGACGATCATGGGGATTGGTCAATGCGGAACGACAGGAC
GTGGTAAAGCTCCGCGGCTTGATCGGACGATCATGGGaaaaaggaaaGATTTCTATGGAAGAAGAGAGATCGGACGATCATGGGGATTGGTCAATGCGGAACGAAGTTTC
GTGGTAAAGCTCCGCGGCTTGATCGGACGATCATGGGCTTTCTGGAAGATCCCAGGCCGTACCCGGCGATCGGACGATCATGGGGATTGGTCAATGCGGAACGACATAAC
GTGGTAAAGCTCCGCGGCTTGATCGGACGATCATGGGGCCGCCTTCAGTGTTTGCTAACTCCTGTTTGATCGGACGATCATGGGGATTGGTCAATGCGGAACGATGCTGG
GTGGTAAAGCTCCGCGGCTTGATCGGACGATCATGGGTAAAACAGGCATTCATTTTCTTGGTGTGAAGATCGGACGATCATGGGGATTGGTCAATGCGGAACGACTTAAC
GTGGTAAAGCTCCGCGGCTTGATCGGACGATCATGGGCATCTGCCAAGCATTCAGAACTGTGCTGCAGATCGGACGATCATGGGGATTGGTCAATGCGGAACGAGCCCAT
GTGGTAAAGCTCCGCGGCTTGATCGGACGATCATGGGGTATTTCAACATTGTTTTAATTAAGCCCACGATCGGACGATCATGGGGATTGGTCAATGCGGAACGACTACAC
GTGGTAAAGCTCCGCGGCTTGATCGGACGATCATGGGTATTATGTGTGAGGATATAAACATCAGCTGGATCGGACGATCATGGGGATTGGTCAATGCGGAACGATTAGCT
GTGGTAAAGCTCCGCGGCTTGATCGGACGATCATGGGAGTATCATTTGAGTGTGTCTTGTCACGGTTGATCGGACGATCATGGGGATTGGTCAATGCGGAACGAATAGAA
GTGGTAAAGCTCCGCGGCTTGATCGGACGATCATGGGATCCAGGAGCCAGCAAGGAATGATCAGAGTGATCGGACGATCATGGGGATTGGTCAATGCGGAACGAATCGAA
GTGGTAAAGCTCCGCGGCTTGATCGGACGATCATGGGAATGAATACATAAATTAGAGATGTGGTCTGGATCGGACGATCATGGGGATTGGTCAATGCGGAACGATCACTT
GTGGTAAAGCTCCGCGGCTTGATCGGACGATCATGGGTTCTGGGTACAGGTAGAATTTAGTTTCTGAGATCGGACGATCATGGGGATTGGTCAATGCGGAACGACATCGA
GTGGTAAAGCTCCGCGGCTTGATCGGACGATCATGGGTGCCCTACAGACAAAGTAGCTTTTGAGCCCGATCGGACGATCATGGGGATTGGTCAATGCGGAACGAATTCTT
GTGGTAAAGCTCCGCGGCTTGATCGGACGATCATGGGTCTGGGTGGAATTTAAAACAAAGAATTGGAGATCGGACGATCATGGGGATTGGTCAATGCGGAACGATTGAAC
GTGGTAAAGCTCCGCGGCTTGATCGGACGATCATGGGgtattcataaatcataacatcacttggtacGATCGGACGATCATGGGGATTGGTCAATGCGGAACGAACTCGG
GTGGTAAAGCTCCGCGGCTTCGATTGACCGTCTCGTTAAACTTGCCTAAGTATATCGAATGTCTTCCCGATTGACCGTCTCGTTGATTGGTCAATGCGGAACGATCGAAG
GTGGTAAAGCTCCGCGGCTTCGATTGACCGTCTCGTTttccctcacatttcagtgtgggctggacttCGATTGACCGTCTCGTTGATTGGTCAATGCGGAACGAGCGCTC
GTGGTAAAGCTCCGCGGCTTCGATTGACCGTCTCGTTaatgactagcttccaaaaattagcatatggCGATTGACCGTCTCGTTGATTGGTCAATGCGGAACGAGGTAGA
GTGGTAAAGCTCCGCGGCTTCGATTGACCGTCTCGTTaagccaggcaagcattaccttagccagtgaCGATTGACCGTCTCGTTGATTGGTCAATGCGGAACGAGTACGT
GTGGTAAAGCTCCGCGGCTTCGATTGACCGTCTCGTTcttcatgttcatagcatgcacttgtgattaCGATTGACCGTCTCGTTGATTGGTCAATGCGGAACGAGTCCCA
GTGGTAAAGCTCCGCGGCTTCGATTGACCGTCTCGTTaatatcaggaaaaggacacctcacctctgaCGATTGACCGTCTCGTTGATTGGTCAATGCGGAACGAACTGTT
GTGGTAAAGCTCCGCGGCTTCGATTGACCGTCTCGTTggtctccttctctaagagagaagaaacaccCGATTGACCGTCTCGTTGATTGGTCAATGCGGAACGAGCCTAA
GTGGTAAAGCTCCGCGGCTTCGATTGACCGTCTCGTTaatcatgagaaaaacagcaggtaaattcaaCGATTGACCGTCTCGTTGATTGGTCAATGCGGAACGAGCGCGC
GTGGTAAAGCTCCGCGGCTTCGATTGACCGTCTCGTTattcagggcattctgcaaaatgcctgaccaCGATTGACCGTCTCGTTGATTGGTCAATGCGGAACGAGTACAG
GTGGTAAAGCTCCGCGGCTTCGATTGACCGTCTCGTTgggctcctcgaatctgtcaaagtcatcaaaCGATTGACCGTCTCGTTGATTGGTCAATGCGGAACGATAGGGC
GTGGTAAAGCTCCGCGGCTTCGATTGACCGTCTCGTTgtctgagaaattttcacacccggccttgacCGATTGACCGTCTCGTTGATTGGTCAATGCGGAACGAGAGGCA
GTGGTAAAGCTCCGCGGCTTCGATTGACCGTCTCGTTtccaggactgagtccgagaagagaacatggCGATTGACCGTCTCGTTGATTGGTCAATGCGGAACGACGCTAC
GTGGTAAAGCTCCGCGGCTTCGATTGACCGTCTCGTTgctttgaaaggaaaactagcaaaacccaaaCGATTGACCGTCTCGTTGATTGGTCAATGCGGAACGATGTTAC
GTGGTAAAGCTCCGCGGCTTCGATTGACCGTCTCGTTaaaccttgtgtttagttaagactaatgtacCGATTGACCGTCTCGTTGATTGGTCAATGCGGAACGAGAGATT
GTGGTAAAGCTCCGCGGCTTCGATTGACCGTCTCGTTaccacagtgatagaaaactttaacactaacCGATTGACCGTCTCGTTGATTGGTCAATGCGGAACGACCTACC
GTGGTAAAGCTCCGCGGCTTCGATTGACCGTCTCGTTggtagatgagtgagcagtagatggaactctCGATTGACCGTCTCGTTGATTGGTCAATGCGGAACGAGAAGAA
GTGGTAAAGCTCCGCGGCTTCGATTGACCGTCTCGTTTTTTTAAACTAGAGGGAATCATTGCCAGGGCGATTGACCGTCTCGTTGATTGGTCAATGCGGAACGAAAGTTA
GTGGTAAAGCTCCGCGGCTTCGATTGACCGTCTCGTTGAGGAGGCAGGGAAATGAGGAATGAAAGGCCGATTGACCGTCTCGTTGATTGGTCAATGCGGAACGAAGCCCC
GTGGTAAAGCTCCGCGGCTTCGATTGACCGTCTCGTTAAGACGACCCATTGTTGACGGTGAGCTGATCGATTGACCGTCTCGTTGATTGGTCAATGCGGAACGATCGAAA
GTGGTAAAGCTCCGCGGCTTCGATTGACCGTCTCGTTTCAAGGATGAGGGGGTAGTTAGGAGGTTGGCGATTGACCGTCTCGTTGATTGGTCAATGCGGAACGAGGTAAC
GTGGTAAAGCTCCGCGGCTTCGATTGACCGTCTCGTTTGAACCAAAGACTAAAAGGTTATGAAGGAGCGATTGACCGTCTCGTTGATTGGTCAATGCGGAACGACATCGG
GTGGTAAAGCTCCGCGGCTTCGATTGACCGTCTCGTTAACCCTGTGCAAAGCTGAAGAGGCAGGAAACGATTGACCGTCTCGTTGATTGGTCAATGCGGAACGAAGCCCG
GTGGTAAAGCTCCGCGGCTTCGATTGACCGTCTCGTTGAACTGGTAAATTTTGTACTGGAGAATGGACGATTGACCGTCTCGTTGATTGGTCAATGCGGAACGATGATCT
GTGGTAAAGCTCCGCGGCTTCGATTGACCGTCTCGTTTGATGAATTTGATAGGGAATCACTGAAAGACGATTGACCGTCTCGTTGATTGGTCAATGCGGAACGAGGCATG
GTGGTAAAGCTCCGCGGCTTCGATTGACCGTCTCGTTTGAAGGTTTGAGCCTGGCTGCCTGGGGAAACGATTGACCGTCTCGTTGATTGGTCAATGCGGAACGAAAATAC
GTGGTAAAGCTCCGCGGCTTCGATTGACCGTCTCGTTGCCAGGGAAAATCGAGGCAAGAGGAGGAAGCGATTGACCGTCTCGTTGATTGGTCAATGCGGAACGATACGGG
GTGGTAAAGCTCCGCGGCTTCGATTGACCGTCTCGTTGATTCAGTTTGGGACATGTTGACTTAGGAACGATTGACCGTCTCGTTGATTGGTCAATGCGGAACGACCTTCC
GTGGTAAAGCTCCGCGGCTTCGATTGACCGTCTCGTTAGGAGAGGACATCCAAGTGCAGGTAGATGTCGATTGACCGTCTCGTTGATTGGTCAATGCGGAACGACCCAAC
GTGGTAAAGCTCCGCGGCTTCGATTGACCGTCTCGTTTGACTTGATAAGTAATTTTAAAGGGATGTCCGATTGACCGTCTCGTTGATTGGTCAATGCGGAACGAATAAGG
GTGGTAAAGCTCCGCGGCTTCGATTGACCGTCTCGTTAAACGTGGGGAGAAATACATGTTGGAACTCCGATTGACCGTCTCGTTGATTGGTCAATGCGGAACGACAACTC
GTGGTAAAGCTCCGCGGCTTCGATTGACCGTCTCGTTTGAGCTGGAGTCATAGGGAGAAGGAACTCACGATTGACCGTCTCGTTGATTGGTCAATGCGGAACGAATGCGG
GTGGTAAAGCTCCGCGGCTTCGATTGACCGTCTCGTTCTGAACTCCAGCAAGAACGTAAAGGGAGGTCGATTGACCGTCTCGTTGATTGGTCAATGCGGAACGAGGATAC
GTGGTAAAGCTCCGCGGCTTCGATTGACCGTCTCGTTTTGGAGGAAAGAGCTGAGGGCAGTCTTGGGCGATTGACCGTCTCGTTGATTGGTCAATGCGGAACGAACATGC
GTGGTAAAGCTCCGCGGCTTCGATTGACCGTCTCGTTCAggtcaggcacaatggctcatgcctgcaaCGATTGACCGTCTCGTTGATTGGTCAATGCGGAACGAGCCTCG
GTGGTAAAGCTCCGCGGCTTCGATTGACCGTCTCGTTcatggccaatatggagaaaccctgtgtccgCGATTGACCGTCTCGTTGATTGGTCAATGCGGAACGAGTCCGA
GTGGTAAAGCTCCGCGGCTTCGATTGACCGTCTCGTTgaattggcgggttctgggtctcactgacttCGATTGACCGTCTCGTTGATTGGTCAATGCGGAACGATATGAT
GTGGTAAAGCTCCGCGGCTTCGATTGACCGTCTCGTTgaaagaacaaagcttccacagttccacagtCGATTGACCGTCTCGTTGATTGGTCAATGCGGAACGATGCCGC
GTGGTAAAGCTCCGCGGCTTCGATTGACCGTCTCGTTgcgccgtgcgttcccattcctcagcgcttgCGATTGACCGTCTCGTTGATTGGTCAATGCGGAACGAATTTTC
GTGGTAAAGCTCCGCGGCTTCGATTGACCGTCTCGTTgctcaggcaagtcgggctgcaggtcccgagCGATTGACCGTCTCGTTGATTGGTCAATGCGGAACGAACGGTT
GTGGTAAAGCTCCGCGGCTTCGATTGACCGTCTCGTTccctgccccgcaggaaggcagctaagggtcCGATTGACCGTCTCGTTGATTGGTCAATGCGGAACGAGCCTCA
GTGGTAAAGCTCCGCGGCTTCGATTGACCGTCTCGTTcgcagccagtggcccgggtgctaagtccctCGATTGACCGTCTCGTTGATTGGTCAATGCGGAACGATCAAGC
GTGGTAAAGCTCCGCGGCTTCGATTGACCGTCTCGTTtctcaaccctgtctccaccaaaaatacaaaCGATTGACCGTCTCGTTGATTGGTCAATGCGGAACGACCGCCA
GTGGTAAAGCTCCGCGGCTTCGATTGACCGTCTCGTTaattagccaaatgtggtggtgagtacctttCGATTGACCGTCTCGTTGATTGGTCAATGCGGAACGAACGGGT
GTGGTAAAGCTCCGCGGCTTCGATTGACCGTCTCGTTtgttccagcctgggtgacaaatcaagacttCGATTGACCGTCTCGTTGATTGGTCAATGCGGAACGATAGTGG
GTGGTAAAGCTCCGCGGCTTCGATTGACCGTCTCGTTAGGCTCCACTAGCAGTGGAGAGGGGAAGCACGATTGACCGTCTCGTTGATTGGTCAATGCGGAACGAAACGAA
GTGGTAAAGCTCCGCGGCTTCGATTGACCGTCTCGTTGTGCAAGGAGaagattgttcagccttgacaCGATTGACCGTCTCGTTGATTGGTCAATGCGGAACGATATGAG
GTGGTAAAGCTCCGCGGCTTCGATTGACCGTCTCGTTcagttgacatttggggctggatgattctctCGATTGACCGTCTCGTTGATTGGTCAATGCGGAACGAGCAGAC
GTGGTAAAGCTCCGCGGCTTCGATTGACCGTCTCGTTgtggtggggcgtgtcttgtacattgtaagaCGATTGACCGTCTCGTTGATTGGTCAATGCGGAACGATCTCAC
GTGGTAAAGCTCCGCGGCTTCGATTGACCGTCTCGTTccactagatgccaatccacccctcctctaaCGATTGACCGTCTCGTTGATTGGTCAATGCGGAACGAATCGCT
GTGGTAAAGCTCCGCGGCTTCGATTGACCGTCTCGTTtacggacaatgcaaaatttctccagactctCGATTGACCGTCTCGTTGATTGGTCAATGCGGAACGAATCTGT
GTGGTAAAGCTCCGCGGCTTCGATTGACCGTCTCGTTgccaactgtccccttggggatgcagtcaacCGATTGACCGTCTCGTTGATTGGTCAATGCGGAACGACCGTAA
GTGGTAAAGCTCCGCGGCTTCGATTGACCGTCTCGTTCTTCAGTTTGTGAGAGAGAGAAAAGTAGAGCGATTGACCGTCTCGTTGATTGGTCAATGCGGAACGACGTCGT
GTGGTAAAGCTCCGCGGCTTCGATTGACCGTCTCGTTaaaaaGAGAAGGAAGAAGGAGAGATCATTACGATTGACCGTCTCGTTGATTGGTCAATGCGGAACGACACAGA
GTGGTAAAGCTCCGCGGCTTCGATTGACCGTCTCGTTTTTCTGCTTTGTAAAAATCTCAAAATCCAGCGATTGACCGTCTCGTTGATTGGTCAATGCGGAACGAAGGCGT
GTGGTAAAGCTCCGCGGCTTCGATTGACCGTCTCGTTCCATTAGCATGGGTACATTTAAAAATATCTCGATTGACCGTCTCGTTGATTGGTCAATGCGGAACGAGCGAGC
GTGGTAAAGCTCCGCGGCTTCGATTGACCGTCTCGTTGACAGGAAATCTGTGCATTGTGTGTGTCCTCGATTGACCGTCTCGTTGATTGGTCAATGCGGAACGAACCAAT
GTGGTAAAGCTCCGCGGCTTCGATTGACCGTCTCGTTTTCAACAAAGCTGAAGTTTCACAAGGACTACGATTGACCGTCTCGTTGATTGGTCAATGCGGAACGAGTCTAT
GTGGTAAAGCTCCGCGGCTTCGATTGACCGTCTCGTTATTTCCTCTGCTAGTGGAAAGAATGATTCTCGATTGACCGTCTCGTTGATTGGTCAATGCGGAACGACATCGG
GTGGTAAAGCTCCGCGGCTTCGATTGACCGTCTCGTTATTTTTGCAGGCCCAAATCCCAGGCTGAGCCGATTGACCGTCTCGTTGATTGGTCAATGCGGAACGATCACTT
GTGGTAAAGCTCCGCGGCTTCGATTGACCGTCTCGTTTGCCCAGGAAAATTTATTCTCTCTGTGCATCGATTGACCGTCTCGTTGATTGGTCAATGCGGAACGAGTGTTA
GTGGTAAAGCTCCGCGGCTTCGATTGACCGTCTCGTTGAGGTGGCACTGTTTGCAGAAGGGTACCGCCGATTGACCGTCTCGTTGATTGGTCAATGCGGAACGAGGTGTA
GTGGTAAAGCTCCGCGGCTTCGATTGACCGTCTCGTTGTTTATAACAGATGTTAGAAAAACAGGTTCCGATTGACCGTCTCGTTGATTGGTCAATGCGGAACGACCAAAG
GTGGTAAAGCTCCGCGGCTTCGATTGACCGTCTCGTTTTTCCAAAGTGTACATTGCCCACCTGgtttCGATTGACCGTCTCGTTGATTGGTCAATGCGGAACGACTGAGA
GTGGTAAAGCTCCGCGGCTTCGATTGACCGTCTCGTTtttgtttgtttgcttgcatgtttgCCTAATCGATTGACCGTCTCGTTGATTGGTCAATGCGGAACGAGTCGTC
GTGGTAAAGCTCCGCGGCTTCGATTGACCGTCTCGTTAGCTCAATTCTTACAAGCTCCTTTTCTGCTCGATTGACCGTCTCGTTGATTGGTCAATGCGGAACGATATCTT
GTGGTAAAGCTCCGCGGCTTCGATTGACCGTCTCGTTCAAGCATCTCACTGGGAGTGTATGACATCCCGATTGACCGTCTCGTTGATTGGTCAATGCGGAACGAATCTTC
GTGGTAAAGCTCCGCGGCTTCGATTGACCGTCTCGTTAAAAAGGGTAGCTATTTCTAGAAGCTTCACCGATTGACCGTCTCGTTGATTGGTCAATGCGGAACGATAATAG
GTGGTAAAGCTCCGCGGCTTCGATTGACCGTCTCGTTTGACTCTTTCTAAACAAGTCACTCAGTATTCGATTGACCGTCTCGTTGATTGGTCAATGCGGAACGATACCTC
GTGGTAAAGCTCCGCGGCTTCGATTGACCGTCTCGTTAGCAAATTATTGCTTTGAGTCTCCTAAAACCGATTGACCGTCTCGTTGATTGGTCAATGCGGAACGATATTAA
GTGGTAAAGCTCCGCGGCTTCGATTGACCGTCTCGTTGGGCACCCTCatcctgtaccactggaacggCGATTGACCGTCTCGTTGATTGGTCAATGCGGAACGAGATTGA
GTGGTAAAGCTCCGCGGCTTCGATTGACCGTCTCGTTtattctgcccggtaacccagaaccacagtaCGATTGACCGTCTCGTTGATTGGTCAATGCGGAACGAGTTGTT
GTGGTAAAGCTCCGCGGCTTCGATTGACCGTCTCGTTtaatgttcacaaaagcatctggtaaacccaCGATTGACCGTCTCGTTGATTGGTCAATGCGGAACGAGACCCT
GTGGTAAAGCTCCGCGGCTTCGATTGACCGTCTCGTTgtccaatcaagggacattctacaaaatatcCGATTGACCGTCTCGTTGATTGGTCAATGCGGAACGAACAAGC
GTGGTAAAGCTCCGCGGCTTCGATTGACCGTCTCGTTtgaggagtactcctcaaaattgtcaaggtcCGATTGACCGTCTCGTTGATTGGTCAATGCGGAACGAAAATCG
GTGGTAAAGCTCCGCGGCTTCGATTGACCGTCTCGTTacatatgggaggaagccagtgaactgtaatCGATTGACCGTCTCGTTGATTGGTCAATGCGGAACGATCGTCG
GTGGTAAAGCTCCGCGGCTTCGATTGACCGTCTCGTTgacatgatctcaacatgggattctgaattgCGATTGACCGTCTCGTTGATTGGTCAATGCGGAACGACTCCTC
GTGGTAAAGCTCCGCGGCTTCGATTGACCGTCTCGTTaatcttggaacagagaaagggagcccatggCGATTGACCGTCTCGTTGATTGGTCAATGCGGAACGAAAACTT
GTGGTAAAGCTCCGCGGCTTCGATTGACCGTCTCGTTagtttagctcatagtaacttaccaatgttaCGATTGACCGTCTCGTTGATTGGTCAATGCGGAACGAGTCGCT
GTGGTAAAGCTCCGCGGCTTCGATTGACCGTCTCGTTatatcttcattttgacagatactctgtggtCGATTGACCGTCTCGTTGATTGGTCAATGCGGAACGACTATCA
GTGGTAAAGCTCCGCGGCTTCGATTGACCGTCTCGTTtccataatatgttaacattaggggaatatgCGATTGACCGTCTCGTTGATTGGTCAATGCGGAACGAACTCTA
GTGGTAAAGCTCCGCGGCTTCGATTGACCGTCTCGTTggcgaggggttcgtgttatctctctgcactCGATTGACCGTCTCGTTGATTGGTCAATGCGGAACGAGAATGT
GTGGTAAAGCTCCGCGGCTTCGATTGACCGTCTCGTTaattaaaagttgatgcaaaGGAAACAGAACCGATTGACCGTCTCGTTGATTGGTCAATGCGGAACGATGTCTA
GTGGTAAAGCTCCGCGGCTTCGATTGACCGTCTCGTTCCCTAAAAGAGACTGGAAATGTAAACATTTCGATTGACCGTCTCGTTGATTGGTCAATGCGGAACGAAGCCGA
GTGGTAAAGCTCCGCGGCTTCGATTGACCGTCTCGTTATGTATTAACTGAAAATCTGTTACAGATCCCGATTGACCGTCTCGTTGATTGGTCAATGCGGAACGACAGGAC
GTGGTAAAGCTCCGCGGCTTCGATTGACCGTCTCGTTAGTTCTGAATCTCGTTAGCAAGTTCAAAGCCGATTGACCGTCTCGTTGATTGGTCAATGCGGAACGACGAACG
GTGGTAAAGCTCCGCGGCTTCGATTGACCGTCTCGTTACCTTATGAGACAGTTAGAAGGGAAGGGGACGATTGACCGTCTCGTTGATTGGTCAATGCGGAACGAGTCAAT
GTGGTAAAGCTCCGCGGCTTCGATTGACCGTCTCGTTGCAAATGTTCACCAGGTGAGCACTGGAACGCGATTGACCGTCTCGTTGATTGGTCAATGCGGAACGAGTGGCG
GTGGTAAAGCTCCGCGGCTTCGATTGACCGTCTCGTTCAGCCACTGCACAAatgcaatcctgttctaCGATTGACCGTCTCGTTGATTGGTCAATGCGGAACGATTCACG
GTGGTAAAGCTCCGCGGCTTCGATTGACCGTCTCGTTtattactatacatgaagaaactcaagctctCGATTGACCGTCTCGTTGATTGGTCAATGCGGAACGAATTCAG
GTGGTAAAGCTCCGCGGCTTCGATTGACCGTCTCGTTccatcattaggtcactgtccaatatcacacCGATTGACCGTCTCGTTGATTGGTCAATGCGGAACGAGCATTA
GTGGTAAAGCTCCGCGGCTTCGATTGACCGTCTCGTTagctgcatataacaggtttgaattcaatttCGATTGACCGTCTCGTTGATTGGTCAATGCGGAACGATACAAG
GTGGTAAAGCTCCGCGGCTTCGATTGACCGTCTCGTTcctctgtgtccaactgaaaatcccacaattCGATTGACCGTCTCGTTGATTGGTCAATGCGGAACGAGCCAAT
GTGGTAAAGCTCCGCGGCTTCGATTGACCGTCTCGTTGGTTTGGTGCAAAAACGTAGGACACAGGAGCGATTGACCGTCTCGTTGATTGGTCAATGCGGAACGACGTGCG
GTGGTAAAGCTCCGCGGCTTCGATTGACCGTCTCGTTAGGAAATTGAGTTTAGGTAAGACTCAGAAACGATTGACCGTCTCGTTGATTGGTCAATGCGGAACGAGATGCG
GTGGTAAAGCTCCGCGGCTTCGATTGACCGTCTCGTTATTGACGAGTTTTCAAATTAGGAGAGGCATCGATTGACCGTCTCGTTGATTGGTCAATGCGGAACGAGCAGGG
GTGGTAAAGCTCCGCGGCTTCGATTGACCGTCTCGTTGAAATGAAGAGGAGAAGGAGCAGCTGGGAGCGATTGACCGTCTCGTTGATTGGTCAATGCGGAACGAGCCCTT
GTGGTAAAGCTCCGCGGCTTCGATTGACCGTCTCGTTGCTAAGGAAAATGGGGATGCACAGACTGtgCGATTGACCGTCTCGTTGATTGGTCAATGCGGAACGACTAACG
GTGGTAAAGCTCCGCGGCTTCGATTGACCGTCTCGTTgcatagaagcactgaagaggggaggcatggCGATTGACCGTCTCGTTGATTGGTCAATGCGGAACGAAAGCGG
GTGGTAAAGCTCCGCGGCTTCGATTGACCGTCTCGTTattggaatgatacaggctgtgtcaatatagCGATTGACCGTCTCGTTGATTGGTCAATGCGGAACGAGGTGCT
GTGGTAAAGCTCCGCGGCTTCGATTGACCGTCTCGTTggtctgtcacaaacaagctatgtaaatgtgCGATTGACCGTCTCGTTGATTGGTCAATGCGGAACGAGGATAT
GTGGTAAAGCTCCGCGGCTTCGATTGACCGTCTCGTTGGGGGCAGGGGCTAAGGATGTCTATTTCAACGATTGACCGTCTCGTTGATTGGTCAATGCGGAACGACCTAGT
GTGGTAAAGCTCCGCGGCTTCGATTGACCGTCTCGTTCCATGTGGCAATTAAATAAAACAATCTATGCGATTGACCGTCTCGTTGATTGGTCAATGCGGAACGAGAGCGC
GTGGTAAAGCTCCGCGGCTTCGATTGACCGTCTCGTTTAACTCTAGTAGCCTCATGGTTGGCACATTCGATTGACCGTCTCGTTGATTGGTCAATGCGGAACGAGATCAA
GTGGTAAAGCTCCGCGGCTTCGATTGACCGTCTCGTTTTCATGGAATCCCCTGATGCATCCCCGAACCGATTGACCGTCTCGTTGATTGGTCAATGCGGAACGAGTCGCA
GTGGTAAAGCTCCGCGGCTTCGATTGACCGTCTCGTTCTTTCTCGGTAGGATTTGGAATGTGCATGCCGATTGACCGTCTCGTTGATTGGTCAATGCGGAACGAGCTCGG
GTGGTAAAGCTCCGCGGCTTCGATTGACCGTCTCGTTACAGATTGCGGATAGATAGACTGCCACCCTCGATTGACCGTCTCGTTGATTGGTCAATGCGGAACGAGGCAGA
GTGGTAAAGCTCCGCGGCTTCGATTGACCGTCTCGTTCGTCATTGCAGAAGGAAACTTGTGAGTTATCGATTGACCGTCTCGTTGATTGGTCAATGCGGAACGATCTTCA
GTGGTAAAGCTCCGCGGCTTCGATTGACCGTCTCGTTCACTGTGGTTACTGCTGATGGACTCTAGGTCGATTGACCGTCTCGTTGATTGGTCAATGCGGAACGATGGGCG
GTGGTAAAGCTCCGCGGCTTCGATTGACCGTCTCGTTGGCCACAGATGATACAAACATGTTCCCATGCGATTGACCGTCTCGTTGATTGGTCAATGCGGAACGACTCTTA
GTGGTAAAGCTCCGCGGCTTCGATTGACCGTCTCGTTGAGCCTCATGTCATCCTGACATGCTGTTCCCGATTGACCGTCTCGTTGATTGGTCAATGCGGAACGACTCCGT
GTGGTAAAGCTCCGCGGCTTCGATTGACCGTCTCGTTAGTCTAAGGTAACTGCTGTTCTTCAGTTTACGATTGACCGTCTCGTTGATTGGTCAATGCGGAACGATGGGCT
GTGGTAAAGCTCCGCGGCTTCGATTGACCGTCTCGTTCAGTGCCAGAACTCTTTCTCCACTGCCTTACGATTGACCGTCTCGTTGATTGGTCAATGCGGAACGACTTAAA
GTGGTAAAGCTCCGCGGCTTCGATTGACCGTCTCGTTGACTTCTCAGTGGTGAAGTGAGAAGGAGTTCGATTGACCGTCTCGTTGATTGGTCAATGCGGAACGAGACTGT
GTGGTAAAGCTCCGCGGCTTCGATTGACCGTCTCGTTTTGACAGCTACAGAGCAACATTTCCAAACGCGATTGACCGTCTCGTTGATTGGTCAATGCGGAACGACCATTT
GTGGTAAAGCTCCGCGGCTTCGATTGACCGTCTCGTTAAGACTGATGTTTCCTAAGTCTATTGGTAACGATTGACCGTCTCGTTGATTGGTCAATGCGGAACGAGACAAC
GTGGTAAAGCTCCGCGGCTTCGATTGACCGTCTCGTTGCTGAGAAACTGCTCTGTGAGCTCTTTCATCGATTGACCGTCTCGTTGATTGGTCAATGCGGAACGAAGTCAT
GTGGTAAAGCTCCGCGGCTTCGATTGACCGTCTCGTTTGAAAATATTGAATGACCACAGCTGTTAAACGATTGACCGTCTCGTTGATTGGTCAATGCGGAACGACGGCGG
GTGGTAAAGCTCCGCGGCTTCGATTGACCGTCTCGTTTCTTGCTAAAGGTGTCCTCAGTTCACACTACGATTGACCGTCTCGTTGATTGGTCAATGCGGAACGAGAGGCG
GTGGTAAAGCTCCGCGGCTTCGATTGACCGTCTCGTTATGACAAATCAGTGAGACTCCAACACTGAGCGATTGACCGTCTCGTTGATTGGTCAATGCGGAACGAGTCCCA
GTGGTAAAGCTCCGCGGCTTCGATTGACCGTCTCGTTCTGAAATGTTCTGTTTTTGCAGTGACATCACGATTGACCGTCTCGTTGATTGGTCAATGCGGAACGAGGCCCC
GTGGTAAAGCTCCGCGGCTTCGATTGACCGTCTCGTTGACCTTATTATTGCCCCTGTCTTCCTTCCGCGATTGACCGTCTCGTTGATTGGTCAATGCGGAACGAAAATCG
GTGGTAAAGCTCCGCGGCTTCGATTGACCGTCTCGTTTCCTTCCCTCTCCAGGTGTAACTACTAACCCGATTGACCGTCTCGTTGATTGGTCAATGCGGAACGACAGCGT
GTGGTAAAGCTCCGCGGCTTCGATTGACCGTCTCGTTtgatcttgtgatccacccacctcggcttccCGATTGACCGTCTCGTTGATTGGTCAATGCGGAACGAAGGGCT
GTGGTAAAGCTCCGCGGCTTCGATTGACCGTCTCGTTcgcacccagccTTTGAACTTTCATACCTTTCGATTGACCGTCTCGTTGATTGGTCAATGCGGAACGAAGGAGT
GTGGTAAAGCTCCGCGGCTTCGATTGACCGTCTCGTTCAATATGCTTATGTTATTTAGATGACATCCCGATTGACCGTCTCGTTGATTGGTCAATGCGGAACGACCAGTA
GTGGTAAAGCTCCGCGGCTTCGATTGACCGTCTCGTTGTGGCATAAAGAACTTATGTCCatatattcCGATTGACCGTCTCGTTGATTGGTCAATGCGGAACGAAAGGGC
GTGGTAAAGCTCCGCGGCTTCGATTGACCGTCTCGTTtttgcacaaaatgtcatgtttaagtttcagCGATTGACCGTCTCGTTGATTGGTCAATGCGGAACGACGGGAG
GTGGTAAAGCTCCGCGGCTTCGATTGACCGTCTCGTTtcatgctgatagatgagggcaaaatttgttCGATTGACCGTCTCGTTGATTGGTCAATGCGGAACGAGTTATA
GTGGTAAAGCTCCGCGGCTTCGATTGACCGTCTCGTTtattctacaatgtatttatgcattctcctcCGATTGACCGTCTCGTTGATTGGTCAATGCGGAACGAAACCGC
GTGGTAAAGCTCCGCGGCTTCGATTGACCGTCTCGTTttgctattacacacaaggttgTAATTTGTTCGATTGACCGTCTCGTTGATTGGTCAATGCGGAACGAACATAG
GTGGTAAAGCTCCGCGGCTTCGATTGACCGTCTCGTTTACACAAAgcttggggctcaaatccagagaCGATTGACCGTCTCGTTGATTGGTCAATGCGGAACGATAAATA
GTGGTAAAGCTCCGCGGCTTCGATTGACCGTCTCGTTtattggattgcaacgtgggtgtcaagatttCGATTGACCGTCTCGTTGATTGGTCAATGCGGAACGAGCTCAA
GTGGTAAAGCTCCGCGGCTTCGATTGACCGTCTCGTTtcaatagttccctggaagaacttaatgggcCGATTGACCGTCTCGTTGATTGGTCAATGCGGAACGAGGTGAT
GTGGTAAAGCTCCGCGGCTTCGATTGACCGTCTCGTTggccaacttaatcagatttggagggggatgCGATTGACCGTCTCGTTGATTGGTCAATGCGGAACGAGAGCAA
GTGGTAAAGCTCCGCGGCTTCGATTGACCGTCTCGTTtttaggtattacttttgtgaaagaacccctCGATTGACCGTCTCGTTGATTGGTCAATGCGGAACGAAGAAGT
GTGGTAAAGCTCCGCGGCTTCGATTGACCGTCTCGTTgaagagattctaacaggagcctaggattgaCGATTGACCGTCTCGTTGATTGGTCAATGCGGAACGAGGAAAG
GTGGTAAAGCTCCGCGGCTTCGATTGACCGTCTCGTTgaTAAGCCCCTCCTCTAGAGAAACTCTTGCCGATTGACCGTCTCGTTGATTGGTCAATGCGGAACGAGCTTTA
GTGGTAAAGCTCCGCGGCTTCGATTGACCGTCTCGTTTGTGTATTGTGCCATATTCTAGAGCAGTGACGATTGACCGTCTCGTTGATTGGTCAATGCGGAACGAGTGTTG
GTGGTAAAGCTCCGCGGCTTCGATTGACCGTCTCGTTTTCTCATGTACAGTCATGGCAGAGAACTTCCGATTGACCGTCTCGTTGATTGGTCAATGCGGAACGAAAATCT
GTGGTAAAGCTCCGCGGCTTCGATTGACCGTCTCGTTTGTTCTAGAATATAAGCATGGTAATGGCATCGATTGACCGTCTCGTTGATTGGTCAATGCGGAACGACCCTTG
GTGGTAAAGCTCCGCGGCTTCGATTGACCGTCTCGTTTCTTTAACTTTCCTCAATATTGCTAATTGCCGATTGACCGTCTCGTTGATTGGTCAATGCGGAACGACCAGTT
GTGGTAAAGCTCCGCGGCTTCGATTGACCGTCTCGTTCCACCAAAGAAAAGATCGATTACATATTTCCGATTGACCGTCTCGTTGATTGGTCAATGCGGAACGATCTGAC
GTGGTAAAGCTCCGCGGCTTCGATTGACCGTCTCGTTTATCAACACACGGCATTACCACTGTTTGCACGATTGACCGTCTCGTTGATTGGTCAATGCGGAACGACGGCCG
GTGGTAAAGCTCCGCGGCTTCGATTGACCGTCTCGTTAATGGAAGTGCATTCCTTTGTGATATTTTGCGATTGACCGTCTCGTTGATTGGTCAATGCGGAACGATGGGCC
GTGGTAAAGCTCCGCGGCTTCGATTGACCGTCTCGTTTTTTGTGATTACTATCCATTTGGGTTTTGTCGATTGACCGTCTCGTTGATTGGTCAATGCGGAACGAGTCGCG
GTGGTAAAGCTCCGCGGCTTCGATTGACCGTCTCGTTTTCCATATAATTTGCCCATCTTTAAATGTCCGATTGACCGTCTCGTTGATTGGTCAATGCGGAACGAATGAAT
GTGGTAAAGCTCCGCGGCTTCGATTGACCGTCTCGTTGTTGGGTATAAATATGTGTATATCATCTAGCGATTGACCGTCTCGTTGATTGGTCAATGCGGAACGAGGGGTG
GTGGTAAAGCTCCGCGGCTTCGATTGACCGTCTCGTTACTATCCAAGTCAATAAATTGAAGTTACACCGATTGACCGTCTCGTTGATTGGTCAATGCGGAACGAAGCGGG
GTGGTAAAGCTCCGCGGCTTCGATTGACCGTCTCGTTTACCTTATTTATGATGCTTTCCATTGTGCACGATTGACCGTCTCGTTGATTGGTCAATGCGGAACGAAAATGG
GTGGTAAAGCTCCGCGGCTTCGATTGACCGTCTCGTTAAAGGAAATAGTGTCCCtgtgtttgtccatCGATTGACCGTCTCGTTGATTGGTCAATGCGGAACGAGAACTA
GTGGTAAAGCTCCGCGGCTTCGATTGACCGTCTCGTTacctggcagtggcaagagaaaatgagaaagCGATTGACCGTCTCGTTGATTGGTCAATGCGGAACGAAGGGTG
GTGGTAAAGCTCCGCGGCTTCGATTGACCGTCTCGTTgacgatagcatgggaaagacaggcccccatCGATTGACCGTCTCGTTGATTGGTCAATGCGGAACGAAGTAGT
GTGGTAAAGCTCCGCGGCTTCGATTGACCGTCTCGTTcaacagtaccccaaagtctaaactcatttcCGATTGACCGTCTCGTTGATTGGTCAATGCGGAACGAAGAGCA
GTGGTAAAGCTCCGCGGCTTCGATTGACCGTCTCGTTagcattaaccgaaaagtccacagtccaaagCGATTGACCGTCTCGTTGATTGGTCAATGCGGAACGATGTGGG
GTGGTAAAGCTCCGCGGCTTCGATTGACCGTCTCGTTagtaacttcctagatgcaatgagggtacaaCGATTGACCGTCTCGTTGATTGGTCAATGCGGAACGAACGTAG
GTGGTAAAGCTCCGCGGCTTCGATTGACCGTCTCGTTgtgtctgaaggtctgtggccctcttgtcacCGATTGACCGTCTCGTTGATTGGTCAATGCGGAACGATCGGAG
GTGGTAAAGCTCCGCGGCTTCGATTGACCGTCTCGTTagctctacctggcagtaccccagtagggctCGATTGACCGTCTCGTTGATTGGTCAATGCGGAACGAAGGATT
GTGGTAAAGCTCCGCGGCTTCGATTGACCGTCTCGTTctgaccccacatttcccttgcacactacccCGATTGACCGTCTCGTTGATTGGTCAATGCGGAACGATTCACG
GTGGTAAAGCTCCGCGGCTTCGATTGACCGTCTCGTTaggttgccaaacctcaattcttgacttttgCGATTGACCGTCTCGTTGATTGGTCAATGCGGAACGATAGATC
GTGGTAAAGCTCCGCGGCTTCGATTGACCGTCTCGTTttcagccacgactagagcggctgggacacaCGATTGACCGTCTCGTTGATTGGTCAATGCGGAACGAATAACC
GTGGTAAAGCTCCGCGGCTTCGATTGACCGTCTCGTTgggaaacaggttcctaggctacacacagcaCGATTGACCGTCTCGTTGATTGGTCAATGCGGAACGAGGTTTC
GTGGTAAAGCTCCGCGGCTTCGATTGACCGTCTCGTTattttccttcggggcctccaggcctgtgaaCGATTGACCGTCTCGTTGATTGGTCAATGCGGAACGATCAGAA
GTGGTAAAGCTCCGCGGCTTCGATTGACCGTCTCGTTggattaacattaggctccttgctgcttctgCGATTGACCGTCTCGTTGATTGGTCAATGCGGAACGAAAGCTC
GTGGTAAAGCTCCGCGGCTTCGATTGACCGTCTCGTTcaaatgtctgcagtgagcttgaatttctccCGATTGACCGTCTCGTTGATTGGTCAATGCGGAACGATGGAGC
GTGGTAAAGCTCCGCGGCTTCGATTGACCGTCTCGTTtaatcaggctgcatattttcctagcttttaCGATTGACCGTCTCGTTGATTGGTCAATGCGGAACGACACCCA
GTGGTAAAGCTCCGCGGCTTCGATTGACCGTCTCGTTtgctctgcttcccttatgaaactaaatgcaCGATTGACCGTCTCGTTGATTGGTCAATGCGGAACGACCTCTC
GTGGTAAAGCTCCGCGGCTTCGATTGACCGTCTCGTTgagtcacctttgctccagatctcaacaagtCGATTGACCGTCTCGTTGATTGGTCAATGCGGAACGATGAGAG
GTGGTAAAGCTCCGCGGCTTCGATTGACCGTCTCGTTtcctcatctccatctaagctcacctcagccCGATTGACCGTCTCGTTGATTGGTCAATGCGGAACGATCGGAT
GTGGTAAAGCTCCGCGGCTTCGATTGACCGTCTCGTTtgaattttattgtccatatcgctatcagcaCGATTGACCGTCTCGTTGATTGGTCAATGCGGAACGACTCGCA
GTGGTAAAGCTCCGCGGCTTCGATTGACCGTCTCGTTttttggacaaaaccattcaacaagtgtccaCGATTGACCGTCTCGTTGATTGGTCAATGCGGAACGAGAAACT
GTGGTAAAGCTCCGCGGCTTCGATTGACCGTCTCGTTtacttcttaacatggtggcagcaagaaaaaCGATTGACCGTCTCGTTGATTGGTCAATGCGGAACGAGTTCAG
GTGGTAAAGCTCCGCGGCTTCGATTGACCGTCTCGTTatgaggaagaagcaaaagcagagacccctgCGATTGACCGTCTCGTTGATTGGTCAATGCGGAACGACTCTGG
GTGGTAAAGCTCCGCGGCTTCGATTGACCGTCTCGTTgttccttcccacaacacaggaattctgagaCGATTGACCGTCTCGTTGATTGGTCAATGCGGAACGACAAGAG
GTGGTAAAGCTCCGCGGCTTCGATTGACCGTCTCGTTacacagccaaaccatatcaAGCTatgtgaaCGATTGACCGTCTCGTTGATTGGTCAATGCGGAACGACGTACC
GTGGTAAAGCTCCGCGGCTTCGATTGACCGTCTCGTTgccaggggaataatcggtgaagccttctatCGATTGACCGTCTCGTTGATTGGTCAATGCGGAACGAAAATTC
GTGGTAAAGCTCCGCGGCTTCGATTGACCGTCTCGTTtctgccatcttgctccTACTGTAGATCTGTCGATTGACCGTCTCGTTGATTGGTCAATGCGGAACGACGTTTT
GTGGTAAAGCTCCGCGGCTTCGATTGACCGTCTCGTTatacacctttgtagtatattttgaagtcagCGATTGACCGTCTCGTTGATTGGTCAATGCGGAACGAATAAGG
GTGGTAAAGCTCCGCGGCTTCGATTGACCGTCTCGTTatgggcccggtttgtagagtcctaaagcaaCGATTGACCGTCTCGTTGATTGGTCAATGCGGAACGAGGAAAT
GTGGTAAAGCTCCGCGGCTTCGATTGACCGTCTCGTTtaatgatgggaaagtttgaaatattgtgagCGATTGACCGTCTCGTTGATTGGTCAATGCGGAACGAAAGCAG
GTGGTAAAGCTCCGCGGCTTCGATTGACCGTCTCGTTgtgggcacctgctgttggaaaaatgacactCGATTGACCGTCTCGTTGATTGGTCAATGCGGAACGAGTCCCG
GTGGTAAAGCTCCGCGGCTTCGATTGACCGTCTCGTTgacatgctcaacagacagttgccagaaaccCGATTGACCGTCTCGTTGATTGGTCAATGCGGAACGATTACCT
GTGGTAAAGCTCCGCGGCTTCGATTGACCGTCTCGTTAATTTTTAAAACACTGTCTTCTCaagacacCGATTGACCGTCTCGTTGATTGGTCAATGCGGAACGACTAATT
GTGGTAAAGCTCCGCGGCTTCGATTGACCGTCTCGTTaaaaatggaaagatagtccatgctcatagaCGATTGACCGTCTCGTTGATTGGTCAATGCGGAACGAGGCTTA
GTGGTAAAGCTCCGCGGCTTCGATTGACCGTCTCGTTggattaatatcgttaaattgacaatactccCGATTGACCGTCTCGTTGATTGGTCAATGCGGAACGAACTGTA
GTGGTAAAGCTCCGCGGCTTCGATTGACCGTCTCGTTctatcaaagtaccaatgacatacttcacagCGATTGACCGTCTCGTTGATTGGTCAATGCGGAACGAGCATGC
GTGGTAAAGCTCCGCGGCTTCGATTGACCGTCTCGTTccaaagcaatcctgaacaaaaagcagaaagCGATTGACCGTCTCGTTGATTGGTCAATGCGGAACGAACAGAT
GTGGTAAAGCTCCGCGGCTTCGATTGACCGTCTCGTTacaaatggaacagaatacagaacccagataCGATTGACCGTCTCGTTGATTGGTCAATGCGGAACGACCAAAC
GTGGTAAAGCTCCGCGGCTTCGATTGACCGTCTCGTTtaaagccacatgcttaaaaccaactcaactCGATTGACCGTCTCGTTGATTGGTCAATGCGGAACGAACAAAT
GTGGTAAAGCTCCGCGGCTTCGATTGACCGTCTCGTTgaaaagacagatatttcaataaacagtggtCGATTGACCGTCTCGTTGATTGGTCAATGCGGAACGACGCTGT
GTGGTAAAGCTCCGCGGCTTCGATTGACCGTCTCGTTaggaaagctgtataagtatatgcagaagaaCGATTGACCGTCTCGTTGATTGGTCAATGCGGAACGAGGCAAA
GTGGTAAAGCTCCGCGGCTTCGATTGACCGTCTCGTTtgaaattagatttctatctctcaccacacaCGATTGACCGTCTCGTTGATTGGTCAATGCGGAACGATATGTC
GTGGTAAAGCTCCGCGGCTTCGATTGACCGTCTCGTTaaaaatggattaaagacttgactctggttgCGATTGACCGTCTCGTTGATTGGTCAATGCGGAACGACTCGTT
GTGGTAAAGCTCCGCGGCTTCGATTGACCGTCTCGTTaaaaagactcaaaactatgacttgaaacagCGATTGACCGTCTCGTTGATTGGTCAATGCGGAACGAACTATT
GTGGTAAAGCTCCGCGGCTTCGATTGACCGTCTCGTTaaacgaccagaagaaaacattggggaaatgCGATTGACCGTCTCGTTGATTGGTCAATGCGGAACGAGGTTTC
GTGGTAAAGCTCCGCGGCTTCGATTGACCGTCTCGTTctccaggacatcagtctgggcaaggatttcCGATTGACCGTCTCGTTGATTGGTCAATGCGGAACGAGCGAAG
GTGGTAAAGCTCCGCGGCTTCGATTGACCGTCTCGTTttgagtaagacttcaaaagcacaagaaccaCGATTGACCGTCTCGTTGATTGGTCAATGCGGAACGAGAGGTG
GTGGTAAAGCTCCGCGGCTTCGATTGACCGTCTCGTTgataagtgattcataaccagaatacataagCGATTGACCGTCTCGTTGATTGGTCAATGCGGAACGACAAGGC
GTGGTAAAGCTCCGCGGCTTCGATTGACCGTCTCGTTgagctcgaaaaacttaataacaaacaatctCGATTGACCGTCTCGTTGATTGGTCAATGCGGAACGACCAAAG
GTGGTAAAGCTCCGCGGCTTCGATTGACCGTCTCGTTtcgggcatatgaaaatatactcatcacgaaCGATTGACCGTCTCGTTGATTGGTCAATGCGGAACGAAAAGGG
GTGGTAAAGCTCCGCGGCTTCGATTGACCGTCTCGTTtgatcaaaaggacaggcatgaaaggttgctCGATTGACCGTCTCGTTGATTGGTCAATGCGGAACGAGTCAAG
GTGGTAAAGCTCCGCGGCTTCGATTGACCGTCTCGTTttgtacactgttggtgggaatagatattacCGATTGACCGTCTCGTTGATTGGTCAATGCGGAACGAGACCTA
GTGGTAAAGCTCCGCGGCTTCGATTGACCGTCTCGTTtgtagccactatggagaagagtatggagttCGATTGACCGTCTCGTTGATTGGTCAATGCGGAACGACATCAA
GTGGTAAAGCTCCGCGGCTTCGATTGACCGTCTCGTTcctcagaatcctaaaaatagaactactataCGATTGACCGTCTCGTTGATTGGTCAATGCGGAACGAATATCT
GTGGTAAAGCTCCGCGGCTTCGATTGACCGTCTCGTTgctcacgtgtattgcagcacaagtcacaatCGATTGACCGTCTCGTTGATTGGTCAATGCGGAACGACAGGTA
GTGGTAAAGCTCCGCGGCTTCGATTGACCGTCTCGTTcataagaagaatgacatactgtcatttgcaCGATTGACCGTCTCGTTGATTGGTCAATGCGGAACGATCTTGA
GTGGTAAAGCTCCGCGGCTTCGATTGACCGTCTCGTTaagtgattctaatgaaaacagcaactatagCGATTGACCGTCTCGTTGATTGGTCAATGCGGAACGAAAGATT
GTGGTAAAGCTCCGCGGCTTCGATTGACCGTCTCGTTGGGGGTGAAGGGGAAATAAAAGAGtataaaCGATTGACCGTCTCGTTGATTGGTCAATGCGGAACGACCACCC
GTGGTAAAGCTCCGCGGCTTCGATTGACCGTCTCGTTAAATAAAATCACTTTCTTCTCACCACTTACCGATTGACCGTCTCGTTGATTGGTCAATGCGGAACGAGTGCTA
GTGGTAAAGCTCCGCGGCTTCGATTGACCGTCTCGTTTGCTGAATTATTGCTGGAATAATGAGTTAGCGATTGACCGTCTCGTTGATTGGTCAATGCGGAACGAGTGTCG
GTGGTAAAGCTCCGCGGCTTCGATTGACCGTCTCGTTTACTACAGGTAAGTCATGTACCTAAGTAAGCGATTGACCGTCTCGTTGATTGGTCAATGCGGAACGATATACT
GTGGTAAAGCTCCGCGGCTTCGATTGACCGTCTCGTTATATATAAGTTTTACTTAACTGGGCTTTCCCGATTGACCGTCTCGTTGATTGGTCAATGCGGAACGAGCGAAA
GTGGTAAAGCTCCGCGGCTTCGATTGACCGTCTCGTTAGTCATTACAATACCAAATGAACCTGATTCCGATTGACCGTCTCGTTGATTGGTCAATGCGGAACGATAGAGG
GTGGTAAAGCTCCGCGGCTTCGATTGACCGTCTCGTTTGAAAATCATGTTCTTTGCAACTCTCAATTCGATTGACCGTCTCGTTGATTGGTCAATGCGGAACGAGCTTAC
GTGGTAAAGCTCCGCGGCTTCGATTGACCGTCTCGTTTCGGTTTTAATTGAGATAAGAACTTACAAGCGATTGACCGTCTCGTTGATTGGTCAATGCGGAACGATATATG
GTGGTAAAGCTCCGCGGCTTCGATTGACCGTCTCGTTAATCATCTATGTGATGCCAAGAAAAAGGAACGATTGACCGTCTCGTTGATTGGTCAATGCGGAACGATTAATC
GTGGTAAAGCTCCGCGGCTTCGATTGACCGTCTCGTTGTTGAAATAATAAATTACCACAGACATCTGCGATTGACCGTCTCGTTGATTGGTCAATGCGGAACGAAAAATC
GTGGTAAAGCTCCGCGGCTTCGATTGACCGTCTCGTTTAGCTAGAATTCGCCAGACCAAGTAATTGACGATTGACCGTCTCGTTGATTGGTCAATGCGGAACGAGTAGCC
GTGGTAAAGCTCCGCGGCTTCGATTGACCGTCTCGTTAGTGAGTAATTAACTAGAGATAGCTACATGCGATTGACCGTCTCGTTGATTGGTCAATGCGGAACGAGCATGG
GTGGTAAAGCTCCGCGGCTTCGATTGACCGTCTCGTTAGTACTACTTCTTATGTCTCTGTGACATAACGATTGACCGTCTCGTTGATTGGTCAATGCGGAACGACATCGG
GTGGTAAAGCTCCGCGGCTTCGATTGACCGTCTCGTTAACTAAACATTTAGTGGTACCTAGGCAAACCGATTGACCGTCTCGTTGATTGGTCAATGCGGAACGATCCCGC
GTGGTAAAGCTCCGCGGCTTCGATTGACCGTCTCGTTAGCTGAATAAACAACTAGCAATTACTAGGACGATTGACCGTCTCGTTGATTGGTCAATGCGGAACGAAGCTCC
GTGGTAAAGCTCCGCGGCTTCGATTGACCGTCTCGTTAACTGGTTGAATATAGAAAGTTTAGTAACCCGATTGACCGTCTCGTTGATTGGTCAATGCGGAACGAGGTTAA
GTGGTAAAGCTCCGCGGCTTCGATTGACCGTCTCGTTGATTGTTTACTACGTACTGTGGATATGGTACGATTGACCGTCTCGTTGATTGGTCAATGCGGAACGACGCTAT
GTGGTAAAGCTCCGCGGCTTCGATTGACCGTCTCGTTCCTCCATAAAACTAAAATAACTGATTGAAGCGATTGACCGTCTCGTTGATTGGTCAATGCGGAACGAGGAAGA
GTGGTAAAGCTCCGCGGCTTCGATTGACCGTCTCGTTACAAGAAGCATAACATTGCATTCTTCTCAACGATTGACCGTCTCGTTGATTGGTCAATGCGGAACGAGACTAT
GTGGTAAAGCTCCGCGGCTTCGATTGACCGTCTCGTTTGATTAATGAGTTACACTTAGTTAGTACtgCGATTGACCGTCTCGTTGATTGGTCAATGCGGAACGAACTCAG
GTGGTAAAGCTCCGCGGCTTCGATTGACCGTCTCGTTacagcgtttaaaggtcccgttttctgcacaCGATTGACCGTCTCGTTGATTGGTCAATGCGGAACGAGTTATT
GTGGTAAAGCTCCGCGGCTTCGATTGACCGTCTCGTTccgtaaaagggtttcactttctccacacctCGATTGACCGTCTCGTTGATTGGTCAATGCGGAACGACAAATC
GTGGTAAAGCTCCGCGGCTTCGATTGACCGTCTCGTTttgccatcattatcttttatctcttgacttCGATTGACCGTCTCGTTGATTGGTCAATGCGGAACGATAGATG
GTGGTAAAGCTCCGCGGCTTCGATTGACCGTCTCGTTttgattgttggctgtgcagaagcttttagtCGATTGACCGTCTCGTTGATTGGTCAATGCGGAACGATATCAT
GTGGTAAAGCTCCGCGGCTTCGATTGACCGTCTCGTTttccagcctgctcccttgccctatatatttCGATTGACCGTCTCGTTGATTGGTCAATGCGGAACGAGCGCAA
GTGGTAAAGCTCCGCGGCTTCGATTGACCGTCTCGTTcagcttcctagacccccacattgtgtgaagCGATTGACCGTCTCGTTGATTGGTCAATGCGGAACGAACTCGC
GTGGTAAAGCTCCGCGGCTTCGATTGACCGTCTCGTTgtgtgagccaattacttagagtaaaccGtaCGATTGACCGTCTCGTTGATTGGTCAATGCGGAACGATTAAGC
GTGGTAAAGCTCCGCGGCTTCGATTGACCGTCTCGTTGCCTGATACGGATACCCAGCTGAGCGAGTGCGATTGACCGTCTCGTTGATTGGTCAATGCGGAACGAAGGTGC
GTGGTAAAGCTCCGCGGCTTCGATTGACCGTCTCGTTGATGACTCCGCTTCCTGTAAGGTTTGTTTCCGATTGACCGTCTCGTTGATTGGTCAATGCGGAACGAGTGCTT
GTGGTAAAGCTCCGCGGCTTCGATTGACCGTCTCGTTGTACCAAGCACTGGATTCTACCTACTTAGGCGATTGACCGTCTCGTTGATTGGTCAATGCGGAACGATGGGCC
GTGGTAAAGCTCCGCGGCTTCGATTGACCGTCTCGTTTTCATTGTTAAAATACGTTTGCGGTTATAGCGATTGACCGTCTCGTTGATTGGTCAATGCGGAACGAATTTAA
GTGGTAAAGCTCCGCGGCTTCGATTGACCGTCTCGTTTCCTTTCAGCGTCCCCTCCCTACACTCTAACGATTGACCGTCTCGTTGATTGGTCAATGCGGAACGAAGAAAG
GTGGTAAAGCTCCGCGGCTTCGATTGACCGTCTCGTTCTACTTGAAAAGAGTCTTTTTATTTTTGCGCGATTGACCGTCTCGTTGATTGGTCAATGCGGAACGAAGGAAC
GTGGTAAAGCTCCGCGGCTTCGATTGACCGTCTCGTTGAGGAGACAAAAAGTATATTTCATATTTCCCGATTGACCGTCTCGTTGATTGGTCAATGCGGAACGAAGCAGT
GTGGTAAAGCTCCGCGGCTTCGATTGACCGTCTCGTTtatacaactgtatttgctgtatacaaacacCGATTGACCGTCTCGTTGATTGGTCAATGCGGAACGAATCAGT
GTGGTAAAGCTCCGCGGCTTCGATTGACCGTCTCGTTtcatttatTTTAGAAGGTAAGGGTTTATGCCGATTGACCGTCTCGTTGATTGGTCAATGCGGAACGATCGCCT
GTGGTAAAGCTCCGCGGCTTCGATTGACCGTCTCGTTAAAGTACAAAATTATCACGATTCAATACCCCGATTGACCGTCTCGTTGATTGGTCAATGCGGAACGAGTGAGC
GTGGTAAAGCTCCGCGGCTTCGATTGACCGTCTCGTTAGCTGTCAATAATTGCAATGAGAGTATAATCGATTGACCGTCTCGTTGATTGGTCAATGCGGAACGAAGCAGC
GTGGTAAAGCTCCGCGGCTTCGATTGACCGTCTCGTTgtctttatacagaaaagatcggtgtgtttcCGATTGACCGTCTCGTTGATTGGTCAATGCGGAACGATAATAC
GTGGTAAAGCTCCGCGGCTTCGATTGACCGTCTCGTTTAATTTCCAGTTGTTAGTAATTACATGGACCGATTGACCGTCTCGTTGATTGGTCAATGCGGAACGACTGTAA
GTGGTAAAGCTCCGCGGCTTCGATTGACCGTCTCGTTAGAATAACTCATGTCCTTTAATCCTACAAACGATTGACCGTCTCGTTGATTGGTCAATGCGGAACGAGAGGTA
GTGGTAAAGCTCCGCGGCTTCGATTGACCGTCTCGTTTCCATATAATAAGTGTTTGTGATGTAAAGCCGATTGACCGTCTCGTTGATTGGTCAATGCGGAACGAGTTCAC
GTGGTAAAGCTCCGCGGCTTCGATTGACCGTCTCGTTGTATTTCTTGTATGGAAATACCATATAAGGCGATTGACCGTCTCGTTGATTGGTCAATGCGGAACGACCCGTC
GTGGTAAAGCTCCGCGGCTTCGATTGACCGTCTCGTTAATAAATACATGTGTGTTATGGATGGGAAACGATTGACCGTCTCGTTGATTGGTCAATGCGGAACGAATTCAT
GTGGTAAAGCTCCGCGGCTTCGATTGACCGTCTCGTTCAAGTCCGAATGAAAAGCTGCTGTCTTTTACGATTGACCGTCTCGTTGATTGGTCAATGCGGAACGAACCGAG
GTGGTAAAGCTCCGCGGCTTCGATTGACCGTCTCGTTTCACTTTTGGGTTTGATGAATATTACGGAGCGATTGACCGTCTCGTTGATTGGTCAATGCGGAACGAAACCTG
GTGGTAAAGCTCCGCGGCTTCGATTGACCGTCTCGTTAATTATACTCAAGAATTCATTTTGTGCACCCGATTGACCGTCTCGTTGATTGGTCAATGCGGAACGACCCTAA
GTGGTAAAGCTCCGCGGCTTCGATTGACCGTCTCGTTTTATTTTAATGCCGTATTTCCATTCAAGCTCGATTGACCGTCTCGTTGATTGGTCAATGCGGAACGAGGCTCT
GTGGTAAAGCTCCGCGGCTTCGATTGACCGTCTCGTTCTGCAACCCAAAACAGTCTGTGTTGATTCTCGATTGACCGTCTCGTTGATTGGTCAATGCGGAACGACTGGAG
GTGGTAAAGCTCCGCGGCTTCGATTGACCGTCTCGTTATAGATATCAAAGTTTCCTGACGTTTTTAGCGATTGACCGTCTCGTTGATTGGTCAATGCGGAACGACGGAGT
GTGGTAAAGCTCCGCGGCTTCGATTGACCGTCTCGTTGATCTTGAGATTCCCAGCTGTCAAAGACAGCGATTGACCGTCTCGTTGATTGGTCAATGCGGAACGAAATAAC
GTGGTAAAGCTCCGCGGCTTCGATTGACCGTCTCGTTTTAGTGGGAAAATTTGAAAGCACCTTGTACCGATTGACCGTCTCGTTGATTGGTCAATGCGGAACGATGACAC
GTGGTAAAGCTCCGCGGCTTCGATTGACCGTCTCGTTTAGTTGCATTTCTAGTTGTTTTTAGTTTCCCGATTGACCGTCTCGTTGATTGGTCAATGCGGAACGAATTGTT
GTGGTAAAGCTCCGCGGCTTCGATTGACCGTCTCGTTATTTAGTCTTCCAGTCTTTAGTTTCCTTAACGATTGACCGTCTCGTTGATTGGTCAATGCGGAACGAACAAAA
GTGGTAAAGCTCCGCGGCTTCGATTGACCGTCTCGTTCTCCCTTTGCCACGTTCCAGAGTCCTCAGTCGATTGACCGTCTCGTTGATTGGTCAATGCGGAACGAAGCGCG
GTGGTAAAGCTCCGCGGCTTCGATTGACCGTCTCGTTATTCCCTGCCCATGATGAGAGTAGGATGGCCGATTGACCGTCTCGTTGATTGGTCAATGCGGAACGAGAAAAG
GTGGTAAAGCTCCGCGGCTTCGATTGACCGTCTCGTTACACCAAGCAGCATAAGAAACCTGCCTCTCCGATTGACCGTCTCGTTGATTGGTCAATGCGGAACGATCAATA
GTGGTAAAGCTCCGCGGCTTCGATTGACCGTCTCGTTTAAATCTAATTCCAATTCTCCCACCTAGGTCGATTGACCGTCTCGTTGATTGGTCAATGCGGAACGAGAAGAT
GTGGTAAAGCTCCGCGGCTTCGATTGACCGTCTCGTTAAGGAAGATGAAGTCTTAGTTATTTCAGAACGATTGACCGTCTCGTTGATTGGTCAATGCGGAACGAATGCTA
GTGGTAAAGCTCCGCGGCTTCGATTGACCGTCTCGTTTGATACCTGTTTAAAATGGAAGGGGTTCAACGATTGACCGTCTCGTTGATTGGTCAATGCGGAACGATTGGCT
GTGGTAAAGCTCCGCGGCTTCGATTGACCGTCTCGTTTGTACTCCAATAAAAAGTCTCATCATAAAGCGATTGACCGTCTCGTTGATTGGTCAATGCGGAACGAAAAATT
GTGGTAAAGCTCCGCGGCTTCGATTGACCGTCTCGTTGAATTGTCACATAGAAACTCTTGCCCTTAGCGATTGACCGTCTCGTTGATTGGTCAATGCGGAACGAAGAAAG
GTGGTAAAGCTCCGCGGCTTCGATTGACCGTCTCGTTatgggatttctgggtcaaatgggagttctaCGATTGACCGTCTCGTTGATTGGTCAATGCGGAACGATTCTCT
GTGGTAAAGCTCCGCGGCTTCGATTGACCGTCTCGTTgttttcgttcttAGTTCTAGTTTTGCTCTTCGATTGACCGTCTCGTTGATTGGTCAATGCGGAACGATACCAT
GTGGTAAAGCTCCGCGGCTTCGATTGACCGTCTCGTTAGAGAGAACTCCTCTAGGAAGGAAAATAAACGATTGACCGTCTCGTTGATTGGTCAATGCGGAACGACAATTG
GTGGTAAAGCTCCGCGGCTTCGATTGACCGTCTCGTTTTCGTTCCATTTACAAAATTGGTGGGCGGCCGATTGACCGTCTCGTTGATTGGTCAATGCGGAACGAACATCT
GTGGTAAAGCTCCGCGGCTTCGATTGACCGTCTCGTTAAGGAGCAGTGCTGCTAGAGGTCTTGCTCTCGATTGACCGTCTCGTTGATTGGTCAATGCGGAACGATTTATA
GTGGTAAAGCTCCGCGGCTTCGATTGACCGTCTCGTTTAAGCACTGCTTGATGTCAACTTCACTGCACGATTGACCGTCTCGTTGATTGGTCAATGCGGAACGACCTGCA
GTGGTAAAGCTCCGCGGCTTCGATTGACCGTCTCGTTTGGTCCCAAACATTATgactcagaatcaacCGATTGACCGTCTCGTTGATTGGTCAATGCGGAACGAACCCCG
GTGGTAAAGCTCCGCGGCTTCGATTGACCGTCTCGTTccaggtgtccatcagtggtggattggatttCGATTGACCGTCTCGTTGATTGGTCAATGCGGAACGACAACTG
GTGGTAAAGCTCCGCGGCTTCGATTGACCGTCTCGTTttttcaaatgtggtgcatatacaccatgagCGATTGACCGTCTCGTTGATTGGTCAATGCGGAACGATCCTTC
GTGGTAAAGCTCCGCGGCTTCGATTGACCGTCTCGTTaaaaagaaatcctgtcctttgcagcaacatCGATTGACCGTCTCGTTGATTGGTCAATGCGGAACGATCCCCG
GTGGTAAAGCTCCGCGGCTTCGATTGACCGTCTCGTTggatgcagctggccattgtcctaaagaaatCGATTGACCGTCTCGTTGATTGGTCAATGCGGAACGAAGACCG
GTGGTAAAGCTCCGCGGCTTCGATTGACCGTCTCGTTtagcacagaacagaaaatcaaatatcacatCGATTGACCGTCTCGTTGATTGGTCAATGCGGAACGAATAAGC
GTGGTAAAGCTCCGCGGCTTCGATTGACCGTCTCGTTcctttcgggtactgtattgactatctgggtCGATTGACCGTCTCGTTGATTGGTCAATGCGGAACGAAATCAG
GTGGTAAAGCTCCGCGGCTTCGATTGACCGTCTCGTTGGTTGGTGTCTCTTCCCGATAGAAAAAGGTCGATTGACCGTCTCGTTGATTGGTCAATGCGGAACGAAACAGG
GTGGTAAAGCTCCGCGGCTTCGATTGACCGTCTCGTTGTAGTGTTTTTATTCTTTTTCCATTCCTGGCGATTGACCGTCTCGTTGATTGGTCAATGCGGAACGATGGGTC
GTGGTAAAGCTCCGCGGCTTCGATTGACCGTCTCGTTGCACTATCAAGTCACCATGCCTTGAGGATGCGATTGACCGTCTCGTTGATTGGTCAATGCGGAACGACGCACA
GTGGTAAAGCTCCGCGGCTTCGATTGACCGTCTCGTTCATGGATGAACCAGCTGTAAAGATCTATGACGATTGACCGTCTCGTTGATTGGTCAATGCGGAACGAGTCGCC
GTGGTAAAGCTCCGCGGCTTCGATTGACCGTCTCGTTTTGCTGGACCTAAGATCACAGGGGTGCTTACGATTGACCGTCTCGTTGATTGGTCAATGCGGAACGACTGAAG
GTGGTAAAGCTCCGCGGCTTCGATTGACCGTCTCGTTTGCCCGCCCAACTTTTGGCCTCAGATGAAACGATTGACCGTCTCGTTGATTGGTCAATGCGGAACGAGTGTAA
GTGGTAAAGCTCCGCGGCTTCGATTGACCGTCTCGTTTGGGCATAGACTGAACAGCATCTCTCAGGACGATTGACCGTCTCGTTGATTGGTCAATGCGGAACGATCAGTT
GTGGTAAAGCTCCGCGGCTTCGATTGACCGTCTCGTTaaaaaGAGGAGGCGTTGTGGAGAAAACTGGCGATTGACCGTCTCGTTGATTGGTCAATGCGGAACGATGAGTA
GTGGTAAAGCTCCGCGGCTTCGATTGACCGTCTCGTTTTTGGTGTAATCTGCCAACAATTCTTTTAGCGATTGACCGTCTCGTTGATTGGTCAATGCGGAACGAGTCCTG
GTGGTAAAGCTCCGCGGCTTCGATTGACCGTCTCGTTTTCCTCTGTACTGGTGTGCAGAGGTGCATACGATTGACCGTCTCGTTGATTGGTCAATGCGGAACGATCCCGA
GTGGTAAAGCTCCGCGGCTTCGATTGACCGTCTCGTTAGTCTATGATTAGTTACTTATAGTCAAGAGCGATTGACCGTCTCGTTGATTGGTCAATGCGGAACGACAATGC
GTGGTAAAGCTCCGCGGCTTCGATTGACCGTCTCGTTagctagaggttcaatgccttacatgtggggCGATTGACCGTCTCGTTGATTGGTCAATGCGGAACGAGGGTGG
GTGGTAAAGCTCCGCGGCTTCGATTGACCGTCTCGTTggtaggtgcagttgctaattctgttttactCGATTGACCGTCTCGTTGATTGGTCAATGCGGAACGACATCCA
GTGGTAAAGCTCCGCGGCTTCGATTGACCGTCTCGTTaaatgCCCAACATCACACATAGATGACAGCCGATTGACCGTCTCGTTGATTGGTCAATGCGGAACGAGTCGAT
GTGGTAAAGCTCCGCGGCTTCGATTGACCGTCTCGTTTATTCCTGAGACTTACAAAATGCCAGCTCACGATTGACCGTCTCGTTGATTGGTCAATGCGGAACGATGATAA
GTGGTAAAGCTCCGCGGCTTCGATTGACCGTCTCGTTCATACGGGAGTAATTGTTTCTGCCTTACTACGATTGACCGTCTCGTTGATTGGTCAATGCGGAACGAGGCGGC
GTGGTAAAGCTCCGCGGCTTCGATTGACCGTCTCGTTAAGACCCTAGCTCAAAGCACATACTCAAAACGATTGACCGTCTCGTTGATTGGTCAATGCGGAACGAGCACGA
GTGGTAAAGCTCCGCGGCTTCGATTGACCGTCTCGTTATCCACCCATTGAGATGCCAGTCAAACTCTCGATTGACCGTCTCGTTGATTGGTCAATGCGGAACGAACGCCA
GTGGTAAAGCTCCGCGGCTTCGATTGACCGTCTCGTTGCATTGTCCTTGACACAGCTGTGTTTGTGGCGATTGACCGTCTCGTTGATTGGTCAATGCGGAACGAACCTTG
GTGGTAAAGCTCCGCGGCTTCGATTGACCGTCTCGTTACAATACTCTGGCTATGTGAATGAAGTGCACGATTGACCGTCTCGTTGATTGGTCAATGCGGAACGATGCTAA
GTGGTAAAGCTCCGCGGCTTCGATTGACCGTCTCGTTATGTAAGTCATGACGTTTGGGGCCAGAAGCCGATTGACCGTCTCGTTGATTGGTCAATGCGGAACGAGCACCA
GTGGTAAAGCTCCGCGGCTTCGATTGACCGTCTCGTTAGAGAGAGGGGTGTCGGGCGTAATTATCATCGATTGACCGTCTCGTTGATTGGTCAATGCGGAACGAAGTCGT
GTGGTAAAGCTCCGCGGCTTCGATTGACCGTCTCGTTAGTGAAGTTGATATCAAGCAGTGCTTATTACGATTGACCGTCTCGTTGATTGGTCAATGCGGAACGACCGGAG
GTGGTAAAGCTCCGCGGCTTCGATTGACCGTCTCGTTAGCAAGACCTCTAGCAGCAACACCCCCTCTCGATTGACCGTCTCGTTGATTGGTCAATGCGGAACGAACGTGG
GTGGTAAAGCTCCGCGGCTTCGATTGACCGTCTCGTTTCTGTGTCTACCAAGACCTCTATTTTCTTTCGATTGACCGTCTCGTTGATTGGTCAATGCGGAACGATTCCTC
GTGGTAAAGCTCCGCGGCTTCGATTGACCGTCTCGTTTTCTTCTTAGAGGAGTTCTCTCTCATCCCACGATTGACCGTCTCGTTGATTGGTCAATGCGGAACGATAAAGC
GTGGTAAAGCTCCGCGGCTTCGATTGACCGTCTCGTTAAGATCAGAAAAACCTGACAAACCTTAAGTCGATTGACCGTCTCGTTGATTGGTCAATGCGGAACGACTCGTT
GTGGTAAAGCTCCGCGGCTTCGATTGACCGTCTCGTTAGCACTTTTCTACTTTAATGAGAAATGATCCGATTGACCGTCTCGTTGATTGGTCAATGCGGAACGAATTGAT
GTGGTAAAGCTCCGCGGCTTCGATTGACCGTCTCGTTGTCATGTCTCCCAATGTAATTGGTAGAAAACGATTGACCGTCTCGTTGATTGGTCAATGCGGAACGACCGGTT
GTGGTAAAGCTCCGCGGCTTCGATTGACCGTCTCGTTTAGCTAAAAGCATGAAGCAAGTCCGTGGAGCGATTGACCGTCTCGTTGATTGGTCAATGCGGAACGACTCACC
GTGGTAAAGCTCCGCGGCTTCGATTGACCGTCTCGTTTTTTCCGTTCTCTTTTTACCTTTTTCTTTGCGATTGACCGTCTCGTTGATTGGTCAATGCGGAACGACCGCTC
GTGGTAAAGCTCCGCGGCTTCGATTGACCGTCTCGTTTTTCTACTATCTTGCCCTCTTCTGAACTTGCGATTGACCGTCTCGTTGATTGGTCAATGCGGAACGAGTGTAG
GTGGTAAAGCTCCGCGGCTTCGATTGACCGTCTCGTTTGCTTCCGACAGTTTTCAGAACAAGATCCCCGATTGACCGTCTCGTTGATTGGTCAATGCGGAACGAAACAGC
GTGGTAAAGCTCCGCGGCTTCGATTGACCGTCTCGTTACAGTAACAATCACCAATCATTCCAATGACCGATTGACCGTCTCGTTGATTGGTCAATGCGGAACGAGGAAAA
GTGGTAAAGCTCCGCGGCTTCGATTGACCGTCTCGTTAAGTTTTACCGCACTGCTACCTGGGCCAGGCGATTGACCGTCTCGTTGATTGGTCAATGCGGAACGACGAACA
GTGGTAAAGCTCCGCGGCTTCGATTGACCGTCTCGTTACACAGGTTCGTGGAGTTTTCTCTTCTCCTCGATTGACCGTCTCGTTGATTGGTCAATGCGGAACGACCGAGA
GTGGTAAAGCTCCGCGGCTTCGATTGACCGTCTCGTTGGCCCCGTTTAACTCCAATCTTGCTTTGGTCGATTGACCGTCTCGTTGATTGGTCAATGCGGAACGAATGCAG
GTGGTAAAGCTCCGCGGCTTCGATTGACCGTCTCGTTCCTTGAGTCACCTTCACTAGTTTGTGTCATCGATTGACCGTCTCGTTGATTGGTCAATGCGGAACGAAAACCT
GTGGTAAAGCTCCGCGGCTTCGATTGACCGTCTCGTTGATCTTTGTAACTATTGGCCTTACCAACACCGATTGACCGTCTCGTTGATTGGTCAATGCGGAACGATTACCC
GTGGTAAAGCTCCGCGGCTTCGATTGACCGTCTCGTTTCTGAAAAAGGCTTAATAACAAACAGGTTACGATTGACCGTCTCGTTGATTGGTCAATGCGGAACGATAATAT
GTGGTAAAGCTCCGCGGCTTCGATTGACCGTCTCGTTTGAAGAGAAAGATAAGTGTGTGTTTTCACCCGATTGACCGTCTCGTTGATTGGTCAATGCGGAACGATTTGTG
GTGGTAAAGCTCCGCGGCTTCGATTGACCGTCTCGTTTCTACCCAGCTTCCAAAATTTATCTATCCCCGATTGACCGTCTCGTTGATTGGTCAATGCGGAACGACCACGT
GTGGTAAAGCTCCGCGGCTTCGATTGACCGTCTCGTTATTGCTACTCTGTGATAATCCCCACAGCATCGATTGACCGTCTCGTTGATTGGTCAATGCGGAACGACACAGC
GTGGTAAAGCTCCGCGGCTTCGATTGACCGTCTCGTTGAAGTGGTCTCTCCTTCTTTAAGCTATCTTCGATTGACCGTCTCGTTGATTGGTCAATGCGGAACGATCTATT
GTGGTAAAGCTCCGCGGCTTCGATTGACCGTCTCGTTTCTTAGGGGGATAGTAGCCTATTCAAGGGTCGATTGACCGTCTCGTTGATTGGTCAATGCGGAACGACGACGG
GTGGTAAAGCTCCGCGGCTTCGATTGACCGTCTCGTTGGCTTATTTAGGGTAGGTGCGTATAAACTACGATTGACCGTCTCGTTGATTGGTCAATGCGGAACGATGCGAA
GTGGTAAAGCTCCGCGGCTTCGATTGACCGTCTCGTTTTGCTGAAATTTACAATTAGCAGTGAATTGCGATTGACCGTCTCGTTGATTGGTCAATGCGGAACGATCATAA
GTGGTAAAGCTCCGCGGCTTCGATTGACCGTCTCGTTTTTTTGTGTGAAGATTTCCTCACCTACTAACGATTGACCGTCTCGTTGATTGGTCAATGCGGAACGAGCAAAA
GTGGTAAAGCTCCGCGGCTTCGATTGACCGTCTCGTTAAAATGAGGTGAGGTGCATGATATTTCAATCGATTGACCGTCTCGTTGATTGGTCAATGCGGAACGAGCACTG
GTGGTAAAGCTCCGCGGCTTCGATTGACCGTCTCGTTGTAGTAAAATGATTCAAATAGGTTTCTCTGCGATTGACCGTCTCGTTGATTGGTCAATGCGGAACGAGTGGGG
GTGGTAAAGCTCCGCGGCTTCGATTGACCGTCTCGTTCCCCAAAATGCCAGGCTTCTCTCTCTCTTACGATTGACCGTCTCGTTGATTGGTCAATGCGGAACGATGGCGA
GTGGTAAAGCTCCGCGGCTTCGATTGACCGTCTCGTTATGCTTTCCACATAATTGCCAGCATGATGTCGATTGACCGTCTCGTTGATTGGTCAATGCGGAACGATCCCTA
GTGGTAAAGCTCCGCGGCTTCGATTGACCGTCTCGTTCATCATCTTAAGTCCAACTGAAGACCCACTCGATTGACCGTCTCGTTGATTGGTCAATGCGGAACGAAGAAGG
GTGGTAAAGCTCCGCGGCTTCGATTGACCGTCTCGTTTTTTATCATTTAAATTGGAATGGATAggccCGATTGACCGTCTCGTTGATTGGTCAATGCGGAACGATGTGTG
GTGGTAAAGCTCCGCGGCTTCGATTGACCGTCTCGTTcaacacggtgaaaccctgtctccactagaaCGATTGACCGTCTCGTTGATTGGTCAATGCGGAACGAAACGCG
GTGGTAAAGCTCCGCGGCTTCGATTGACCGTCTCGTTtgcctgtagcgggagaatcgcttgaacctgCGATTGACCGTCTCGTTGATTGGTCAATGCGGAACGAGTAGCT
GTGGTAAAGCTCCGCGGCTTCGATTGACCGTCTCGTTTTATATATGTCACTACTGTGCTCCTCATATCGATTGACCGTCTCGTTGATTGGTCAATGCGGAACGATTCTTC
GTGGTAAAGCTCCGCGGCTTCGATTGACCGTCTCGTTTTTTTCTTCCCTCGGAATTTCCATTTCACCCGATTGACCGTCTCGTTGATTGGTCAATGCGGAACGAAGCTAA
GTGGTAAAGCTCCGCGGCTTCGATTGACCGTCTCGTTTGGACATCAAAAGTAACAGAGGGCCCACTCCGATTGACCGTCTCGTTGATTGGTCAATGCGGAACGAGAAGAG
GTGGTAAAGCTCCGCGGCTTCGATTGACCGTCTCGTTgcgtgagccaccgcgccctgccATCTCTGTCGATTGACCGTCTCGTTGATTGGTCAATGCGGAACGATCCTTG
GTGGTAAAGCTCCGCGGCTTCGATTGACCGTCTCGTTTAGAGAAAAGTCTACATAGGCTCTCATAGACGATTGACCGTCTCGTTGATTGGTCAATGCGGAACGACCACCT
GTGGTAAAGCTCCGCGGCTTCGATTGACCGTCTCGTTATTCTCTTGGTTTTTCCAAATTTCTTCCCTCGATTGACCGTCTCGTTGATTGGTCAATGCGGAACGAGGAAGC
GTGGTAAAGCTCCGCGGCTTCGATTGACCGTCTCGTTTGTTCACGCATTGTGTAGAGGCATTGGTGTCGATTGACCGTCTCGTTGATTGGTCAATGCGGAACGAGAGGCA
GTGGTAAAGCTCCGCGGCTTCGATTGACCGTCTCGTTGCCTGGAAGCAGGACACCCTTGGTTTTCTACGATTGACCGTCTCGTTGATTGGTCAATGCGGAACGATTCGAA
GTGGTAAAGCTCCGCGGCTTCGATTGACCGTCTCGTTTGTGAGAGGTAACTCAAGCAGTCACTATGGCGATTGACCGTCTCGTTGATTGGTCAATGCGGAACGATAATGG
GTGGTAAAGCTCCGCGGCTTCGATTGACCGTCTCGTTAAAGGAAGCAGCATTCACATTTTTGGTGGTCGATTGACCGTCTCGTTGATTGGTCAATGCGGAACGATATTAA
GTGGTAAAGCTCCGCGGCTTCGATTGACCGTCTCGTTTGCTGTGGACTTATGCAAATCAGGACCCCTCGATTGACCGTCTCGTTGATTGGTCAATGCGGAACGAGAACCA
GTGGTAAAGCTCCGCGGCTTCGATTGACCGTCTCGTTccttagcccggtcaaagtcacttattaaatCGATTGACCGTCTCGTTGATTGGTCAATGCGGAACGAGGTATG
GTGGTAAAGCTCCGCGGCTTCGATTGACCGTCTCGTTtcatcatcataTTTTGTAttagagtggagcCGATTGACCGTCTCGTTGATTGGTCAATGCGGAACGAGCCATC
GTGGTAAAGCTCCGCGGCTTCGATTGACCGTCTCGTTAATTAATTTTGTGGAATCCCATTTATCTCCCGATTGACCGTCTCGTTGATTGGTCAATGCGGAACGAGGCGCT
GTGGTAAAGCTCCGCGGCTTCGATTGACCGTCTCGTTaataatataccatgtcatgtgtgatgtaagCGATTGACCGTCTCGTTGATTGGTCAATGCGGAACGAATTATT
GTGGTAAAGCTCCGCGGCTTCGATTGACCGTCTCGTTacactcacagccatatccctaccctccctgCGATTGACCGTCTCGTTGATTGGTCAATGCGGAACGAGTCCAT
GTGGTAAAGCTCCGCGGCTTCGATTGACCGTCTCGTTtaaaacacatttttcactttgatgtgtgtgCGATTGACCGTCTCGTTGATTGGTCAATGCGGAACGATAGGCC
GTGGTAAAGCTCCGCGGCTTCGATTGACCGTCTCGTTtcaagaaactttaaagtgagcaaataagtcCGATTGACCGTCTCGTTGATTGGTCAATGCGGAACGACCACAA
GTGGTAAAGCTCCGCGGCTTCGATTGACCGTCTCGTTgtctgtcacggtttggatggattcagtgttCGATTGACCGTCTCGTTGATTGGTCAATGCGGAACGAGGGCGG
GTGGTAAAGCTCCGCGGCTTCGATTGACCGTCTCGTTccatctggtaccactcccatcctacctgaaCGATTGACCGTCTCGTTGATTGGTCAATGCGGAACGAGTTCTG
GTGGTAAAGCTCCGCGGCTTCGATTGACCGTCTCGTTgagctttctttagcatttcttgaagtgcagCGATTGACCGTCTCGTTGATTGGTCAATGCGGAACGATATGAT
GTGGTAAAGCTCCGCGGCTTCGATTGACCGTCTCGTTgtctgatggagaaaaatgccctcagcttttCGATTGACCGTCTCGTTGATTGGTCAATGCGGAACGATACCGT
GTGGTAAAGCTCCGCGGCTTCGATTGACCGTCTCGTTgatatcttcagtgtatatagaactgtaaacCGATTGACCGTCTCGTTGATTGGTCAATGCGGAACGACGTCGT
GTGGTAAAGCTCCGCGGCTTCGATTGACCGTCTCGTTtaacagttgtttttccccctttttcacactCGATTGACCGTCTCGTTGATTGGTCAATGCGGAACGATAAGTA
GTGGTAAAGCTCCGCGGCTTCGATTGACCGTCTCGTTttgtgggggccattccattaccttctggctCGATTGACCGTCTCGTTGATTGGTCAATGCGGAACGACCCAGA
GTGGTAAAGCTCCGCGGCTTCGATTGACCGTCTCGTTGTGTCTTAATTCACAGAAAGAGAAGGCTACCGATTGACCGTCTCGTTGATTGGTCAATGCGGAACGATATTCG
GTGGTAAAGCTCCGCGGCTTCGATTGACCGTCTCGTTAAAATTGATTTATCTATTCTGCTCAAGTGGCGATTGACCGTCTCGTTGATTGGTCAATGCGGAACGACTGGTC
GTGGTAAAGCTCCGCGGCTTCGATTGACCGTCTCGTTAATCTAGGTCTGCTAATTCCTACACAAGTTCGATTGACCGTCTCGTTGATTGGTCAATGCGGAACGATCGGGG
GTGGTAAAGCTCCGCGGCTTCGATTGACCGTCTCGTTTGCCTCACCAAGATATATCTCCATTATTCACGATTGACCGTCTCGTTGATTGGTCAATGCGGAACGATCTATG
GTGGTAAAGCTCCGCGGCTTCGATTGACCGTCTCGTTCAAAGTACCTACAGTAAACTCATCCAATTTCGATTGACCGTCTCGTTGATTGGTCAATGCGGAACGAGATGCC
GTGGTAAAGCTCCGCGGCTTCGATTGACCGTCTCGTTGTTTAAGTTTAATTGACTAATTCCTCACAGCGATTGACCGTCTCGTTGATTGGTCAATGCGGAACGACGGTAG
GTGGTAAAGCTCCGCGGCTTCGATTGACCGTCTCGTTTAACCAAAGGGTTTCCAAAATGTAGGTGTCCGATTGACCGTCTCGTTGATTGGTCAATGCGGAACGACATTCC
GTGGTAAAGCTCCGCGGCTTCGATTGACCGTCTCGTTCACACTGCTTCTTTAAGTTTATGCTACACTCGATTGACCGTCTCGTTGATTGGTCAATGCGGAACGACCACCA
GTGGTAAAGCTCCGCGGCTTCGATTGACCGTCTCGTTCTCCTGGAAACCACAACTATGGAAGGAGTGCGATTGACCGTCTCGTTGATTGGTCAATGCGGAACGAGTATGA
GTGGTAAAGCTCCGCGGCTTCGATTGACCGTCTCGTTAATAGAGGGTGTTTCTTCTAGTCAAAATTTCGATTGACCGTCTCGTTGATTGGTCAATGCGGAACGAGGCGAA
GTGGTAAAGCTCCGCGGCTTCGATTGACCGTCTCGTTCCTAATTTATTTACTTCATAGCTGAATGTGCGATTGACCGTCTCGTTGATTGGTCAATGCGGAACGATAGTTG
GTGGTAAAGCTCCGCGGCTTCGATTGACCGTCTCGTTTGGAACTAACAAGTTTCCTGACTCTTGACTCGATTGACCGTCTCGTTGATTGGTCAATGCGGAACGATCTGGT
GTGGTAAAGCTCCGCGGCTTCGATTGACCGTCTCGTTcaaagtcccagaatgctgacattacaggcgCGATTGACCGTCTCGTTGATTGGTCAATGCGGAACGAATATTA
GTGGTAAAGCTCCGCGGCTTCGATTGACCGTCTCGTTgagccaccgcgccgggccACGAATCCCTTTCGATTGACCGTCTCGTTGATTGGTCAATGCGGAACGAACGTGC
GTGGTAAAGCTCCGCGGCTTCGATTGACCGTCTCGTTTTTATGCACCTCTGTACACGAGTATACAGTCGATTGACCGTCTCGTTGATTGGTCAATGCGGAACGACTGCGT
GTGGTAAAGCTCCGCGGCTTCGATTGACCGTCTCGTTCCAAACCAGTTTTCTTCACAATACCTCCTCCGATTGACCGTCTCGTTGATTGGTCAATGCGGAACGAATAAAA
GTGGTAAAGCTCCGCGGCTTCGATTGACCGTCTCGTTTTCTTTTACTATTGTCATCTGAAGATCAACCGATTGACCGTCTCGTTGATTGGTCAATGCGGAACGATTAGTA
GTGGTAAAGCTCCGCGGCTTCGATTGACCGTCTCGTTTGTGCTTCCGGAGAGATGCTGTTCAGTCCACGATTGACCGTCTCGTTGATTGGTCAATGCGGAACGAACGGCT
GTGGTAAAGCTCCGCGGCTTCGATTGACCGTCTCGTTAATGCTTTTCGTCTGAGGCCAAAAGTTGGGCGATTGACCGTCTCGTTGATTGGTCAATGCGGAACGAAGAGGG
GTGGTAAAGCTCCGCGGCTTCGATTGACCGTCTCGTTGAATAAAAACACTACACCTTTTTCTATAGGCGATTGACCGTCTCGTTGATTGGTCAATGCGGAACGAACCGGG
GTGGTAAAGCTCCGCGGCTTCGATTGACCGTCTCGTTGAAGAGGCACCAATGCGACATTACTAAGAACGATTGACCGTCTCGTTGATTGGTCAATGCGGAACGAAGTCCG
GTGGTAAAGCTCCGCGGCTTCGATTGACCGTCTCGTTACTGGGTAAACAATTAATTTGACTACAATCCGATTGACCGTCTCGTTGATTGGTCAATGCGGAACGAATAGAC
GTGGTAAAGCTCCGCGGCTTCGATTGACCGTCTCGTTAGCATTCTGTATACACACTCTTAAAAATTGCGATTGACCGTCTCGTTGATTGGTCAATGCGGAACGACTACCT
GTGGTAAAGCTCCGCGGCTTCGATTGACCGTCTCGTTATTTGTAGCAAAGAGTTTCACATTTTCATGCGATTGACCGTCTCGTTGATTGGTCAATGCGGAACGAATGAGC
GTGGTAAAGCTCCGCGGCTTCGATTGACCGTCTCGTTACAATTTTAACATCTGGGAACATTGTTCAGCGATTGACCGTCTCGTTGATTGGTCAATGCGGAACGACGGGTT
GTGGTAAAGCTCCGCGGCTTCGATTGACCGTCTCGTTTAGGGACAATAGAGGCACACCTCTAAGTCTCGATTGACCGTCTCGTTGATTGGTCAATGCGGAACGACATCTT
GTGGTAAAGCTCCGCGGCTTCGATTGACCGTCTCGTTTGGGGAGTGTTGACTTTGAGTTGTGCCTAGCGATTGACCGTCTCGTTGATTGGTCAATGCGGAACGATGCGCG
GTGGTAAAGCTCCGCGGCTTCGATTGACCGTCTCGTTAGAGGAAAATGTGCATTTATTCTACCAGCTCGATTGACCGTCTCGTTGATTGGTCAATGCGGAACGACCACTT
GTGGTAAAGCTCCGCGGCTTCGATTGACCGTCTCGTTTTTTTAAGTAAAATGGTTCTGTCTCTTAGCCGATTGACCGTCTCGTTGATTGGTCAATGCGGAACGACGGAGA
GTGGTAAAGCTCCGCGGCTTCGATTGACCGTCTCGTTTTCTTTTAAAGAGAACACTGATATTTCAGGCGATTGACCGTCTCGTTGATTGGTCAATGCGGAACGAAATGAG
GTGGTAAAGCTCCGCGGCTTCGATTGACCGTCTCGTTAACTGAAATTACTTGCTTTGGTTTTTCTTCCGATTGACCGTCTCGTTGATTGGTCAATGCGGAACGAGCGCAA
GTGGTAAAGCTCCGCGGCTTCGATTGACCGTCTCGTTTGTTGTCATTGTCAAGAGCTCCCAAATGATCGATTGACCGTCTCGTTGATTGGTCAATGCGGAACGACACGGA
GTGGTAAAGCTCCGCGGCTTCGATTGACCGTCTCGTTAACCAAAAACTATTAAGAAGTAAAGTCTGGCGATTGACCGTCTCGTTGATTGGTCAATGCGGAACGAGCGTAT
GTGGTAAAGCTCCGCGGCTTCGATTGACCGTCTCGTTTTGATTATGAAGCAATGACAAGGTCCTTAGCGATTGACCGTCTCGTTGATTGGTCAATGCGGAACGAGTGAAA
GTGGTAAAGCTCCGCGGCTTCGATTGACCGTCTCGTTAATGATCTTGAAAAATACCTATTACTACCCCGATTGACCGTCTCGTTGATTGGTCAATGCGGAACGAAGAAGT
GTGGTAAAGCTCCGCGGCTTCGATTGACCGTCTCGTTAAAATACTACTTACAATGTCTAATTGCCCACGATTGACCGTCTCGTTGATTGGTCAATGCGGAACGAAAAAGC
GTGGTAAAGCTCCGCGGCTTCGATTGACCGTCTCGTTACAACATGTTACCGTGAATACAGAATAGAACGATTGACCGTCTCGTTGATTGGTCAATGCGGAACGAGGTACA
GTGGTAAAGCTCCGCGGCTTCGATTGACCGTCTCGTTCATGGTTTGTTCCAAATTGAGTGCAATGAACGATTGACCGTCTCGTTGATTGGTCAATGCGGAACGAAAATTG
GTGGTAAAGCTCCGCGGCTTATGCGCAGCAATTCACTGTTTCAGCTTATAGCTGTCGCAAACCTGTTATGCGCAGCAATTCACTGATTGGTCAATGCGGAACGATACCGT
GTGGTAAAGCTCCGCGGCTTATGCGCAGCAATTCACTTGCCAGTAGGTACCTTAGATATTAGAATTCATGCGCAGCAATTCACTGATTGGTCAATGCGGAACGAATGTTA
GTGGTAAAGCTCCGCGGCTTATGCGCAGCAATTCACTCTGAAATTCTAATTCTTGCAATGCCCATTAATGCGCAGCAATTCACTGATTGGTCAATGCGGAACGATAGTAC
GTGGTAAAGCTCCGCGGCTTATGCGCAGCAATTCACTAATAAAAATGAAAGCATAGCATCACAAGTGATGCGCAGCAATTCACTGATTGGTCAATGCGGAACGACGTCGT
GTGGTAAAGCTCCGCGGCTTATGCGCAGCAATTCACTCTGATATGAAGTGACCTACTAACCATTACAATGCGCAGCAATTCACTGATTGGTCAATGCGGAACGATTTAGG
GTGGTAAAGCTCCGCGGCTTATGCGCAGCAATTCACTGGCTATTACCAAAAATGTCACAAAGAAACAATGCGCAGCAATTCACTGATTGGTCAATGCGGAACGATGCAAC
GTGGTAAAGCTCCGCGGCTTATGCGCAGCAATTCACTttgatttaagaacactaattgaacttccagATGCGCAGCAATTCACTGATTGGTCAATGCGGAACGATTCTAT
GTGGTAAAGCTCCGCGGCTTATGCGCAGCAATTCACTtataagccaggtaatgagtaatgctataaaATGCGCAGCAATTCACTGATTGGTCAATGCGGAACGAGTTACA
GTGGTAAAGCTCCGCGGCTTATGCGCAGCAATTCACTtctggtgaaggaatcagatggaaacatacaATGCGCAGCAATTCACTGATTGGTCAATGCGGAACGACCCTCG
GTGGTAAAGCTCCGCGGCTTATGCGCAGCAATTCACTtaattctagttCAATACAACCACTGATATGATGCGCAGCAATTCACTGATTGGTCAATGCGGAACGAGTCTCA
GTGGTAAAGCTCCGCGGCTTATGCGCAGCAATTCACTCTCTCTGAGAATCATTTTCTAAACATCTTAATGCGCAGCAATTCACTGATTGGTCAATGCGGAACGATTAGTA
GTGGTAAAGCTCCGCGGCTTATGCGCAGCAATTCACTGCAGATGATGTATTAGAATAATCATTACCTATGCGCAGCAATTCACTGATTGGTCAATGCGGAACGAACATTT
GTGGTAAAGCTCCGCGGCTTATGCGCAGCAATTCACTTATATCTTGCATGCTGGAATCATTTATTTGATGCGCAGCAATTCACTGATTGGTCAATGCGGAACGATGGCAC
GTGGTAAAGCTCCGCGGCTTATGCGCAGCAATTCACTCAAACCATCTTCATTATCTTAAACTGAAAGATGCGCAGCAATTCACTGATTGGTCAATGCGGAACGAGGTGTG
GTGGTAAAGCTCCGCGGCTTATGCGCAGCAATTCACTTTGTACCTGTGGTCTTCCAGAAAAGGTCGTATGCGCAGCAATTCACTGATTGGTCAATGCGGAACGATATTAT
GTGGTAAAGCTCCGCGGCTTATGCGCAGCAATTCACTAACTCAAAAGTGTCTAGGCTTAGTGAAAAAATGCGCAGCAATTCACTGATTGGTCAATGCGGAACGAGGGTGT
GTGGTAAAGCTCCGCGGCTTATGCGCAGCAATTCACTGGGTTGTGGCAAATATATAAATAGGCAAAAATGCGCAGCAATTCACTGATTGGTCAATGCGGAACGAGTATAT
GTGGTAAAGCTCCGCGGCTTATGCGCAGCAATTCACTTCTATTCTCAGAACAGTGGCCTTAATTTTAATGCGCAGCAATTCACTGATTGGTCAATGCGGAACGACGCCGT
GTGGTAAAGCTCCGCGGCTTATGCGCAGCAATTCACTCCAATTTCTGAAAGCAATGTCATAATTTCAATGCGCAGCAATTCACTGATTGGTCAATGCGGAACGATGTGTT
GTGGTAAAGCTCCGCGGCTTATGCGCAGCAATTCACTTTTATGGCATAGAAATTTCACTTTGATGTGATGCGCAGCAATTCACTGATTGGTCAATGCGGAACGAAATCGT
GTGGTAAAGCTCCGCGGCTTATGCGCAGCAATTCACTACAGTCACACGATTCTTCACAAGATTTTATATGCGCAGCAATTCACTGATTGGTCAATGCGGAACGACCGGGG
GTGGTAAAGCTCCGCGGCTTATGCGCAGCAATTCACTTCTATTACATAAAAATAACCTTGTCTCCTGATGCGCAGCAATTCACTGATTGGTCAATGCGGAACGAACCAAT
GTGGTAAAGCTCCGCGGCTTATGCGCAGCAATTCACTCTTTGTGTTATGCAAATGCTAGAATTTTAGATGCGCAGCAATTCACTGATTGGTCAATGCGGAACGATTAGAG
GTGGTAAAGCTCCGCGGCTTATGCGCAGCAATTCACTCATGGAAATCAGCCTAGGCCTGCActtctgATGCGCAGCAATTCACTGATTGGTCAATGCGGAACGATTACTC
GTGGTAAAGCTCCGCGGCTTATGCGCAGCAATTCACTaaactttccagtgcccataaacacctgaggATGCGCAGCAATTCACTGATTGGTCAATGCGGAACGAGTTACG
GTGGTAAAGCTCCGCGGCTTATGCGCAGCAATTCACTagggatggggtgggcctgagatgctgtgttATGCGCAGCAATTCACTGATTGGTCAATGCGGAACGAGTGCTT
GTGGTAAAGCTCCGCGGCTTATGCGCAGCAATTCACTtctcccaagctcccaggtgatgctggtccaATGCGCAGCAATTCACTGATTGGTCAATGCGGAACGACGGTCT
GTGGTAAAGCTCCGCGGCTTATGCGCAGCAATTCACTtgaaccacacctggagcagATAAATCAGTCATGCGCAGCAATTCACTGATTGGTCAATGCGGAACGATCGTTA
GTGGTAAAGCTCCGCGGCTTATGCGCAGCAATTCACTCACTACATCTGACCCATTTTGTTTAAATCAATGCGCAGCAATTCACTGATTGGTCAATGCGGAACGAAGAAAT
GTGGTAAAGCTCCGCGGCTTATGCGCAGCAATTCACTTCACTGAAAGTGGTCCTGATCACTTAACTAATGCGCAGCAATTCACTGATTGGTCAATGCGGAACGAATTTCC
GTGGTAAAGCTCCGCGGCTTATGCGCAGCAATTCACTCCTTTCAATTTACAAGGCAATTAGTTGTCAATGCGCAGCAATTCACTGATTGGTCAATGCGGAACGAGTTTTC
GTGGTAAAGCTCCGCGGCTTATGCGCAGCAATTCACTTGCCTGTCAGGAGATCCACAAAATCAAACTATGCGCAGCAATTCACTGATTGGTCAATGCGGAACGACACGAC
GTGGTAAAGCTCCGCGGCTTATGCGCAGCAATTCACTGGCTTTCACTTATTCCCTTGCACAGGTTTCATGCGCAGCAATTCACTGATTGGTCAATGCGGAACGACGCCAC
GTGGTAAAGCTCCGCGGCTTATGCGCAGCAATTCACTAAAGAGATTTCCTAATTTGAGAAATCTTGGATGCGCAGCAATTCACTGATTGGTCAATGCGGAACGAAGGAAA
GTGGTAAAGCTCCGCGGCTTATGCGCAGCAATTCACTGTGGTCTCTATGACTGCCATTACAAAATGAATGCGCAGCAATTCACTGATTGGTCAATGCGGAACGAGGTACA
GTGGTAAAGCTCCGCGGCTTATGCGCAGCAATTCACTTGAGTCTAAAATTAACACTACTCCTGAGGAATGCGCAGCAATTCACTGATTGGTCAATGCGGAACGAGCGAGA
GTGGTAAAGCTCCGCGGCTTATGCGCAGCAATTCACTTTAGAACCATTTGCTGTTTGTTTCTTTTTGATGCGCAGCAATTCACTGATTGGTCAATGCGGAACGAACGGAG
GTGGTAAAGCTCCGCGGCTTATGCGCAGCAATTCACTTTTTAGTGTAATAATGGTTGTAGGCTAATCATGCGCAGCAATTCACTGATTGGTCAATGCGGAACGAGCTAAG
GTGGTAAAGCTCCGCGGCTTATGCGCAGCAATTCACTTGTAACACTTAACCATTAAAGTGAATAAGCATGCGCAGCAATTCACTGATTGGTCAATGCGGAACGATTGATT
GTGGTAAAGCTCCGCGGCTTATGCGCAGCAATTCACTaatattatctacaacttattgaaggcttgcATGCGCAGCAATTCACTGATTGGTCAATGCGGAACGACTGAAT
GTGGTAAAGCTCCGCGGCTTATGCGCAGCAATTCACTaatttaggcattatttcactATTTTGCTGCATGCGCAGCAATTCACTGATTGGTCAATGCGGAACGACCCTAG
GTGGTAAAGCTCCGCGGCTTATGCGCAGCAATTCACTATGGAAACCCACTTCTGAGAGGTTAATGCAATGCGCAGCAATTCACTGATTGGTCAATGCGGAACGAGTCATG
GTGGTAAAGCTCCGCGGCTTATGCGCAGCAATTCACTTTTTTCTACCACTTACAGCAAGTTAAAAACATGCGCAGCAATTCACTGATTGGTCAATGCGGAACGAGGTGTG
GTGGTAAAGCTCCGCGGCTTATGCGCAGCAATTCACTAGCTGTCATTTGACTGTACCCTTTATTTTGATGCGCAGCAATTCACTGATTGGTCAATGCGGAACGAGGTGTA
GTGGTAAAGCTCCGCGGCTTATGCGCAGCAATTCACTCCAATAGAAGGAAAGCTATTGCTATCGCATATGCGCAGCAATTCACTGATTGGTCAATGCGGAACGATACTCA
GTGGTAAAGCTCCGCGGCTTATGCGCAGCAATTCACTCTTGGAGGCAGATATGTCTACTCATTTTCAATGCGCAGCAATTCACTGATTGGTCAATGCGGAACGAAAGCCA
GTGGTAAAGCTCCGCGGCTTATGCGCAGCAATTCACTCCTTCTCCTTTCCTTTCCCTAGGGGAAGTCATGCGCAGCAATTCACTGATTGGTCAATGCGGAACGATCATAA
GTGGTAAAGCTCCGCGGCTTATGCGCAGCAATTCACTTGCAGCTGAGTTGCCAGGGATGTCTTGGGCATGCGCAGCAATTCACTGATTGGTCAATGCGGAACGAGTGGGT
GTGGTAAAGCTCCGCGGCTTATGCGCAGCAATTCACTATGGAAGCCTAGGGTTGAGACCCACCTAAAATGCGCAGCAATTCACTGATTGGTCAATGCGGAACGAATATAC
GTGGTAAAGCTCCGCGGCTTATGCGCAGCAATTCACTGCTCCCCAATACTTTTCTGGGGTCCCAGAGATGCGCAGCAATTCACTGATTGGTCAATGCGGAACGAGATAAG
GTGGTAAAGCTCCGCGGCTTATGCGCAGCAATTCACTGAATCAGGACACTGTCTGCATCCCTTtttcATGCGCAGCAATTCACTGATTGGTCAATGCGGAACGATGATCA
GTGGTAAAGCTCCGCGGCTTATGCGCAGCAATTCACTtgggactacaggagcatgacaccatatccaATGCGCAGCAATTCACTGATTGGTCAATGCGGAACGAATTGGA
GTGGTAAAGCTCCGCGGCTTATGCGCAGCAATTCACTtgtttttagacatgatatctggctatattgATGCGCAGCAATTCACTGATTGGTCAATGCGGAACGAAATCCC
GTGGTAAAGCTCCGCGGCTTATGCGCAGCAATTCACTcccaggctggtgtccaactcctggccccaaATGCGCAGCAATTCACTGATTGGTCAATGCGGAACGACCAGGG
GTGGTAAAGCTCCGCGGCTTATGCGCAGCAATTCACTAACTCCAATCCCTTTCTCTGATTGCCATTTATGCGCAGCAATTCACTGATTGGTCAATGCGGAACGACTAGCT
GTGGTAAAGCTCCGCGGCTTATGCGCAGCAATTCACTCTATGTTTCCTTCTGAAGGACAAGACTGCCATGCGCAGCAATTCACTGATTGGTCAATGCGGAACGACGCTTC
GTGGTAAAGCTCCGCGGCTTATGCGCAGCAATTCACTAAAAAGCCTAAATGGTATTTTATTGCTCCAATGCGCAGCAATTCACTGATTGGTCAATGCGGAACGACCCCAC
GTGGTAAAGCTCCGCGGCTTATGCGCAGCAATTCACTTCTGCCTCCTGGGAAAGAACGCACTTTCCTATGCGCAGCAATTCACTGATTGGTCAATGCGGAACGAGCCACC
GTGGTAAAGCTCCGCGGCTTATGCGCAGCAATTCACTACCCCACCAACACAGACAGTGCAGTGACATATGCGCAGCAATTCACTGATTGGTCAATGCGGAACGAATAGAT
GTGGTAAAGCTCCGCGGCTTATGCGCAGCAATTCACTCCCTTCCCCACTGCTCCTTTCTGTTGCaacATGCGCAGCAATTCACTGATTGGTCAATGCGGAACGAGTGCGC
GTGGTAAAGCTCCGCGGCTTATGCGCAGCAATTCACTttcattgtgcatttctctcacttgagagttATGCGCAGCAATTCACTGATTGGTCAATGCGGAACGAGTCCCT
GTGGTAAAGCTCCGCGGCTTATGCGCAGCAATTCACTaaagacataaccttaatgttttgagctctcATGCGCAGCAATTCACTGATTGGTCAATGCGGAACGAAACCGT
GTGGTAAAGCTCCGCGGCTTATGCGCAGCAATTCACTtgggctttgcctcttgatatttaaatgcagATGCGCAGCAATTCACTGATTGGTCAATGCGGAACGAAAAAAC
GTGGTAAAGCTCCGCGGCTTATGCGCAGCAATTCACTtggaataaaaagaATATTTCTGCTATGAGCATGCGCAGCAATTCACTGATTGGTCAATGCGGAACGAATGCAG
GTGGTAAAGCTCCGCGGCTTATGCGCAGCAATTCACTGCCACAGATTTGACTCTGATCTTGCTAGGTATGCGCAGCAATTCACTGATTGGTCAATGCGGAACGAGGCATA
GTGGTAAAGCTCCGCGGCTTATGCGCAGCAATTCACTTCTGTTGAGCCTGTCCATTTCTGGGGCAATATGCGCAGCAATTCACTGATTGGTCAATGCGGAACGAGTGCTA
GTGGTAAAGCTCCGCGGCTTATGCGCAGCAATTCACTACCCTTCTGCCCAAATGTTGATTTTAATGGATGCGCAGCAATTCACTGATTGGTCAATGCGGAACGAGTCCAT
GTGGTAAAGCTCCGCGGCTTATGCGCAGCAATTCACTAAAAATTGTACCATAGGGCACATTCATGGGATGCGCAGCAATTCACTGATTGGTCAATGCGGAACGATCCATA
GTGGTAAAGCTCCGCGGCTTATGCGCAGCAATTCACTATGGTTTCGGACAGTGGTCATTCCAAAAATATGCGCAGCAATTCACTGATTGGTCAATGCGGAACGAACAAGC
GTGGTAAAGCTCCGCGGCTTATGCGCAGCAATTCACTTTTTTCTTCACATGTTCAGTTGCAGCTTTAATGCGCAGCAATTCACTGATTGGTCAATGCGGAACGACACACC
GTGGTAAAGCTCCGCGGCTTATGCGCAGCAATTCACTGAGGTTGAATCAACAATCTGATTTGTTTATATGCGCAGCAATTCACTGATTGGTCAATGCGGAACGATGCGCC
GTGGTAAAGCTCCGCGGCTTATGCGCAGCAATTCACTctgcaacctcgacctcctgggctcacgccaATGCGCAGCAATTCACTGATTGGTCAATGCGGAACGACGGAAC
GTGGTAAAGCTCCGCGGCTTATGCGCAGCAATTCACTaactacagactacaggtgcgcaccatcacaATGCGCAGCAATTCACTGATTGGTCAATGCGGAACGACCGTTG
GTGGTAAAGCTCCGCGGCTTATGCGCAGCAATTCACTGCTTCTATAACTTTATTTGAAGTCCAAAAGATGCGCAGCAATTCACTGATTGGTCAATGCGGAACGATGGTCG
GTGGTAAAGCTCCGCGGCTTATGCGCAGCAATTCACTGAAGTGATTTATTTGAGGTAAAATATCACCATGCGCAGCAATTCACTGATTGGTCAATGCGGAACGAACACAC
GTGGTAAAGCTCCGCGGCTTATGCGCAGCAATTCACTAAGGTTTTATAGAAGTCATGAATGAGACTCATGCGCAGCAATTCACTGATTGGTCAATGCGGAACGAATGATA
GTGGTAAAGCTCCGCGGCTTATGCGCAGCAATTCACTccatttgttttgtttttgtttCCTATTCTCATGCGCAGCAATTCACTGATTGGTCAATGCGGAACGAAGTTGC
GTGGTAAAGCTCCGCGGCTTATGCGCAGCAATTCACTTTTTCTTGTCATTTTAAATTGCTGCTGAAGATGCGCAGCAATTCACTGATTGGTCAATGCGGAACGACCCTAG
GTGGTAAAGCTCCGCGGCTTATGCGCAGCAATTCACTGCATTTTCGAGATATTCTTATAATTCCAAGATGCGCAGCAATTCACTGATTGGTCAATGCGGAACGACCGTTT
GTGGTAAAGCTCCGCGGCTTATGCGCAGCAATTCACTACATTGACAACCATAATGTATTCTTTTTCCATGCGCAGCAATTCACTGATTGGTCAATGCGGAACGAAATAGT
GTGGTAAAGCTCCGCGGCTTATGCGCAGCAATTCACTACAAGAGCATATGGTTTGGTTTTGTTTTTCATGCGCAGCAATTCACTGATTGGTCAATGCGGAACGAATACAT
GTGGTAAAGCTCCGCGGCTTATGCGCAGCAATTCACTTTTTGCTAAAATGGGTAGGTAAATCATACAATGCGCAGCAATTCACTGATTGGTCAATGCGGAACGATTTTTC
GTGGTAAAGCTCCGCGGCTTATGCGCAGCAATTCACTCGTGCTTGGATTCACACTGAAGTGTTTGCAATGCGCAGCAATTCACTGATTGGTCAATGCGGAACGAGGCCTA
GTGGTAAAGCTCCGCGGCTTATGCGCAGCAATTCACTGAGTGTTTAACACGAAGCTGGGGACAGGAGATGCGCAGCAATTCACTGATTGGTCAATGCGGAACGAGATAAG
GTGGTAAAGCTCCGCGGCTTATGCGCAGCAATTCACTCCTGCTGGTGTCGCACTGAGTTATCATGGTATGCGCAGCAATTCACTGATTGGTCAATGCGGAACGAATTCCA
GTGGTAAAGCTCCGCGGCTTATGCGCAGCAATTCACTAGGAAAGTGGTATCGTGTGACTTGTGGCACATGCGCAGCAATTCACTGATTGGTCAATGCGGAACGACTGCGT
GTGGTAAAGCTCCGCGGCTTATGCGCAGCAATTCACTTGCACGCCTGATGGAGAAAGCTGACCAGCAATGCGCAGCAATTCACTGATTGGTCAATGCGGAACGAAGTGAC
GTGGTAAAGCTCCGCGGCTTATGCGCAGCAATTCACTGGACACTGGCTTCTCATGAAGTCCCCGCACATGCGCAGCAATTCACTGATTGGTCAATGCGGAACGAGACACT
GTGGTAAAGCTCCGCGGCTTATGCGCAGCAATTCACTTAGCATTTTTAACATGCTCAAGATTTATGGATGCGCAGCAATTCACTGATTGGTCAATGCGGAACGACGATAC
GTGGTAAAGCTCCGCGGCTTATGCGCAGCAATTCACTCTCATGAATTCAGAGACAGAAATACAAATCATGCGCAGCAATTCACTGATTGGTCAATGCGGAACGAGTAGTG
GTGGTAAAGCTCCGCGGCTTATGCGCAGCAATTCACTCAAGCAATCCATCTCTGCAGTGTATACAGGATGCGCAGCAATTCACTGATTGGTCAATGCGGAACGAAACCCA
GTGGTAAAGCTCCGCGGCTTATGCGCAGCAATTCACTCACTGAAGGGTGCTGGGTCTTGAATTTTAAATGCGCAGCAATTCACTGATTGGTCAATGCGGAACGACTGCTA
GTGGTAAAGCTCCGCGGCTTATGCGCAGCAATTCACTAGTGCTCACCCTTGCATTTGAGGAAGTATGATGCGCAGCAATTCACTGATTGGTCAATGCGGAACGAATACCA
GTGGTAAAGCTCCGCGGCTTATGCGCAGCAATTCACTGAAAATCGCTTAGCAATCTCCATTCTCCACATGCGCAGCAATTCACTGATTGGTCAATGCGGAACGAACCGAT
GTGGTAAAGCTCCGCGGCTTATGCGCAGCAATTCACTCACAAGGAAACAGGGACAACAAATAAACTTATGCGCAGCAATTCACTGATTGGTCAATGCGGAACGACAGTCT
GTGGTAAAGCTCCGCGGCTTATGCGCAGCAATTCACTACAGGCTTAGGAAAATAATAATTCCACTTGATGCGCAGCAATTCACTGATTGGTCAATGCGGAACGACCATAC
GTGGTAAAGCTCCGCGGCTTATGCGCAGCAATTCACTGAATGTTTTAATTTGGTCGTTTCTACGTCAATGCGCAGCAATTCACTGATTGGTCAATGCGGAACGAACCTTG
GTGGTAAAGCTCCGCGGCTTATGCGCAGCAATTCACTGGAAATGTATACTGCTTTTCTAATGGAGCCATGCGCAGCAATTCACTGATTGGTCAATGCGGAACGAGAGTCC
GTGGTAAAGCTCCGCGGCTTATGCGCAGCAATTCACTTTTTTCTGAAGAATAAAACATTCTCAGCTCATGCGCAGCAATTCACTGATTGGTCAATGCGGAACGAAGTGCG
GTGGTAAAGCTCCGCGGCTTATGCGCAGCAATTCACTATACAGTTACATGATGACTTAAATATGCACATGCGCAGCAATTCACTGATTGGTCAATGCGGAACGAGGGGTG
GTGGTAAAGCTCCGCGGCTTATGCGCAGCAATTCACTAACTCCATTTCTCCATCTTAGCATTATTCTATGCGCAGCAATTCACTGATTGGTCAATGCGGAACGAGGTCGG
GTGGTAAAGCTCCGCGGCTTATGCGCAGCAATTCACTATTCATAGTAATTTAGAAACAGGCAAGATGATGCGCAGCAATTCACTGATTGGTCAATGCGGAACGACCGATT
GTGGTAAAGCTCCGCGGCTTATGCGCAGCAATTCACTCAAATAACGTCATGGATAGTATATGAGGTTATGCGCAGCAATTCACTGATTGGTCAATGCGGAACGACCTTTG
GTGGTAAAGCTCCGCGGCTTATGCGCAGCAATTCACTTGTGTCACTAATTGATCTCATGGGAAACGTATGCGCAGCAATTCACTGATTGGTCAATGCGGAACGATCTAGG
GTGGTAAAGCTCCGCGGCTTATGCGCAGCAATTCACTAAGTAGTATAGAATCAAGATCAAGTGGGGAATGCGCAGCAATTCACTGATTGGTCAATGCGGAACGAAGCTGT
GTGGTAAAGCTCCGCGGCTTATGCGCAGCAATTCACTGTATCATTTATGTTCAAGATACTTCTCATGATGCGCAGCAATTCACTGATTGGTCAATGCGGAACGATGACAT
GTGGTAAAGCTCCGCGGCTTATGCGCAGCAATTCACTTTCATTTTAAATGGCTTCGATTTGGGATATATGCGCAGCAATTCACTGATTGGTCAATGCGGAACGAGTGCAT
GTGGTAAAGCTCCGCGGCTTATGCGCAGCAATTCACTCATGAGGTAAGGCCTTCATGGGCAATTAAGATGCGCAGCAATTCACTGATTGGTCAATGCGGAACGAGACTGG
GTGGTAAAGCTCCGCGGCTTATGCGCAGCAATTCACTTCCATGATGTATTACTTTTAAAATTTGGCCATGCGCAGCAATTCACTGATTGGTCAATGCGGAACGACAACGG
GTGGTAAAGCTCCGCGGCTTATGCGCAGCAATTCACTCTCATTCACAGAACGGAGCAGGAGTGTGGGATGCGCAGCAATTCACTGATTGGTCAATGCGGAACGACTCGCC
GTGGTAAAGCTCCGCGGCTTATGCGCAGCAATTCACTGCAGTGACCTGGGATCAGGTGTCACATGAAATGCGCAGCAATTCACTGATTGGTCAATGCGGAACGACTGGAA
GTGGTAAAGCTCCGCGGCTTATGCGCAGCAATTCACTtgtacttgacataagattgacacatgggcaATGCGCAGCAATTCACTGATTGGTCAATGCGGAACGAGTAAAT
GTGGTAAAGCTCCGCGGCTTATGCGCAGCAATTCACTgctgtcagtaacaaataatggatggagcagATGCGCAGCAATTCACTGATTGGTCAATGCGGAACGACCTCGG
GTGGTAAAGCTCCGCGGCTTATGCGCAGCAATTCACTgggatgatggcgatGAGCTTCCCATTGAAGATGCGCAGCAATTCACTGATTGGTCAATGCGGAACGAAGCTGA
GTGGTAAAGCTCCGCGGCTTATGCGCAGCAATTCACTAAGCCATTTGTGTCATCTCTGTGAGGGCCAATGCGCAGCAATTCACTGATTGGTCAATGCGGAACGAGACGTG
GTGGTAAAGCTCCGCGGCTTATGCGCAGCAATTCACTCACACTGTACTGAGTTCATTTTCTAAGAACATGCGCAGCAATTCACTGATTGGTCAATGCGGAACGATAGTAG
GTGGTAAAGCTCCGCGGCTTATGCGCAGCAATTCACTGTTCGAGAGGCATCAGGAGCTTGCTAGTTGATGCGCAGCAATTCACTGATTGGTCAATGCGGAACGAACGATG
GTGGTAAAGCTCCGCGGCTTATGCGCAGCAATTCACTAAAGAAGAAGCATCTCCTCTGCTTTAGCTAATGCGCAGCAATTCACTGATTGGTCAATGCGGAACGATGCGCA
GTGGTAAAGCTCCGCGGCTTATGCGCAGCAATTCACTCCGAAAGTAAAATGTTGAAACATATGCAAAATGCGCAGCAATTCACTGATTGGTCAATGCGGAACGAGTCGGA
GTGGTAAAGCTCCGCGGCTTATGCGCAGCAATTCACTAGTTATCTGCCTAGCCATTCCTGGTGGTGGATGCGCAGCAATTCACTGATTGGTCAATGCGGAACGAGATAAG
GTGGTAAAGCTCCGCGGCTTATGCGCAGCAATTCACTCTCTTTCATGATGTTCTTTTCAGCCTTGAAATGCGCAGCAATTCACTGATTGGTCAATGCGGAACGACAGCCT
GTGGTAAAGCTCCGCGGCTTATGCGCAGCAATTCACTGAGGCTCTACCATAGTGGGATTTCAAAACTATGCGCAGCAATTCACTGATTGGTCAATGCGGAACGACAACTG
GTGGTAAAGCTCCGCGGCTTATGCGCAGCAATTCACTGAAGAGTAAAGCACTAATATAATACTTCAGATGCGCAGCAATTCACTGATTGGTCAATGCGGAACGACCTTCC
GTGGTAAAGCTCCGCGGCTTATGCGCAGCAATTCACTTTTTAATTATCTTGGCTAACCACTTTCTGCATGCGCAGCAATTCACTGATTGGTCAATGCGGAACGAGATAAA
GTGGTAAAGCTCCGCGGCTTATGCGCAGCAATTCACTAGGGGTTAGTGTAGACAAGACCCTACACTTATGCGCAGCAATTCACTGATTGGTCAATGCGGAACGACGTTAC
GTGGTAAAGCTCCGCGGCTTATGCGCAGCAATTCACTCTTTTAGGACAGAAGGAGAAGAAATCATTTATGCGCAGCAATTCACTGATTGGTCAATGCGGAACGACCAGGC
GTGGTAAAGCTCCGCGGCTTATGCGCAGCAATTCACTGAGACTACGTTACAGGTATTATATTCATTGATGCGCAGCAATTCACTGATTGGTCAATGCGGAACGACACTAC
GTGGTAAAGCTCCGCGGCTTATGCGCAGCAATTCACTGACATCTTTTCATTAAGTAGATAAAACTGCATGCGCAGCAATTCACTGATTGGTCAATGCGGAACGATCATAA
GTGGTAAAGCTCCGCGGCTTATGCGCAGCAATTCACTAAATAAGAAAATTggccgggtgccatggctATGCGCAGCAATTCACTGATTGGTCAATGCGGAACGACTTAGT
GTGGTAAAGCTCCGCGGCTTATGCGCAGCAATTCACTTATTTCCTGCTTCTAACGGTTCCACTGCCTATGCGCAGCAATTCACTGATTGGTCAATGCGGAACGATTCTCA
GTGGTAAAGCTCCGCGGCTTATGCGCAGCAATTCACTCTGTGGTTTCCCTTCAGACAGGGGGACTAAATGCGCAGCAATTCACTGATTGGTCAATGCGGAACGACGTTGT
GTGGTAAAGCTCCGCGGCTTATGCGCAGCAATTCACTTATTGGCACCTAGGATTTCTGGCCTAAATTATGCGCAGCAATTCACTGATTGGTCAATGCGGAACGACACATC
GTGGTAAAGCTCCGCGGCTTATGCGCAGCAATTCACTCCTCAAAATGTAAGTCATGCCGATACTATTATGCGCAGCAATTCACTGATTGGTCAATGCGGAACGAAAAATT
GTGGTAAAGCTCCGCGGCTTATGCGCAGCAATTCACTATGAATAACATGAACAACTCATGTCCATGCATGCGCAGCAATTCACTGATTGGTCAATGCGGAACGACCGGCT
GTGGTAAAGCTCCGCGGCTTATGCGCAGCAATTCACTAATTAAACTTGAATTCTGTTACTGAAAGCCATGCGCAGCAATTCACTGATTGGTCAATGCGGAACGACTCGCA
GTGGTAAAGCTCCGCGGCTTATGCGCAGCAATTCACTATTTTGTGGAAAATTTGGAATAACCACAGGATGCGCAGCAATTCACTGATTGGTCAATGCGGAACGATGGGTT
GTGGTAAAGCTCCGCGGCTTATGCGCAGCAATTCACTATGAGGTTTGCATCACATTATATTACAGTTATGCGCAGCAATTCACTGATTGGTCAATGCGGAACGAGTTTAC
GTGGTAAAGCTCCGCGGCTTATGCGCAGCAATTCACTaagaaaaattacaaaaattagccagaggtgATGCGCAGCAATTCACTGATTGGTCAATGCGGAACGAAGTGGA
GTGGTAAAGCTCCGCGGCTTATGCGCAGCAATTCACTgtgatgcatgcctggagtcccaggtattcaATGCGCAGCAATTCACTGATTGGTCAATGCGGAACGACGCTTC
GTGGTAAAGCTCCGCGGCTTATGCGCAGCAATTCACTcatgaagtggaggctgcagtgagacatgatATGCGCAGCAATTCACTGATTGGTCAATGCGGAACGACGGAAA
GTGGTAAAGCTCCGCGGCTTATGCGCAGCAATTCACTaaaaaGACCTTGTAGTAGACAGTGGTGTTTATGCGCAGCAATTCACTGATTGGTCAATGCGGAACGAACGTGT
GTGGTAAAGCTCCGCGGCTTATGCGCAGCAATTCACTCAGAATGTGTGAGAACTTATTTCACTTTTGATGCGCAGCAATTCACTGATTGGTCAATGCGGAACGAAGTCTT
GTGGTAAAGCTCCGCGGCTTATGCGCAGCAATTCACTTAATGTTTCAAAACATGAGTTACATCGAAGATGCGCAGCAATTCACTGATTGGTCAATGCGGAACGAAGAACC
GTGGTAAAGCTCCGCGGCTTATGCGCAGCAATTCACTTATCTGTATTTAATCTTCACCTATGTTCACATGCGCAGCAATTCACTGATTGGTCAATGCGGAACGACCCGTA
GTGGTAAAGCTCCGCGGCTTATGCGCAGCAATTCACTCTAACTAAAAATATGAAGCAGTTATACTGCATGCGCAGCAATTCACTGATTGGTCAATGCGGAACGACGTTGA
GTGGTAAAGCTCCGCGGCTTATGCGCAGCAATTCACTATTTACTTTTCATTTACAATGTGCTTGTCCATGCGCAGCAATTCACTGATTGGTCAATGCGGAACGAGTACCC
[truncated: 9,454 more rows]

## Sheet: Open region
ATTATTGGTCGACGCCGCGAACGGTTCCAATCGGATCCTCTTTCTTCCACAGTGTGAAGTCCTTACTACGGTTCCAATCGGATCCTTGCGAGATTACGCGGCACTCAGTC
[truncated: 11,199 more rows]
