# Supplementary material for: TAD-like single-cell domain structures exist on both active and inactive X chromosomes and persist under epigenetic perturbations
Source: Genome Biol. 2021 Nov 8;22:309. doi: 10.1186/s13059-021-02523-8 (PMC8574027; doi:10.1186/s13059-021-02523-8)
Supplement: Supplementary file 4 — Additional file 4: Supplementary Table 3. Sequences of the XIST RNA FISH template oligo pool. [file 13059_2021_2523_MOESM4_ESM.xlsx]

## Sheet: Xist RNA FISH template oligos
XIST1Oligo269	GACTGCGAGGTACGGTTAGTTTAAAGCCAGGAGACTGATAAAAGGGCGAACGGAATCACG
XIST1Oligo270	GACTGCGAGGTACGGCAGGAATCCCCCAAATCACTTCCTCATTGGGCGAACGGAATCACG
XIST1Oligo271	GACTGCGAGGTACGGCAGAAGACCCACTCAATTGCCTTTGAGATTGCGAACGGAATCACG
XIST1Oligo272	GACTGCGAGGTACGGACTATGTTTCGTAAATTAAATAGGTCTGGCGCGAACGGAATCACG
XIST1Oligo273	GACTGCGAGGTACGGATAATATTTCAATGCCTATTCTCTGCAAGGGCGAACGGAATCACG
XIST1Oligo274	GACTGCGAGGTACGGGATAGAAGAACATCTTTGGTTTGATTGTTTGCGAACGGAATCACG
XIST1Oligo275	GACTGCGAGGTACGGAGATGAGGGCATTAGATCACTGACAGCTGAGCGAACGGAATCACG
XIST1Oligo276	GACTGCGAGGTACGGAATATACCATTCTGGGTCCTGAGGATAAGAGCGAACGGAATCACG
XIST1Oligo277	GACTGCGAGGTACGGGTGCTTTTTGATTCATTTGATAAACAAAGCGCGAACGGAATCACG
XIST1Oligo278	GACTGCGAGGTACGGAAGTAAAGGAGTAAAAATAAATGCCTCAGGGCGAACGGAATCACG
XIST1Oligo279	GACTGCGAGGTACGGTGAATTAGACCCACCTTGACCTGGCCTACAGCGAACGGAATCACG
XIST1Oligo280	GACTGCGAGGTACGGCATCCAGTTTCTTAAGTGCTGATGATAAAAGCGAACGGAATCACG
XIST1Oligo281	GACTGCGAGGTACGGGGCCTGATTGAGGAGATGGAAAATTTTTGCGCGAACGGAATCACG
XIST1Oligo282	GACTGCGAGGTACGGTAAAGTCCTGTCCAGAAGATACATGCTTCCGCGAACGGAATCACG
XIST1Oligo283	GACTGCGAGGTACGGATAAGGCAGTGTACTAAGCTGAGTAGAGAGGCGAACGGAATCACG
XIST1Oligo284	GACTGCGAGGTACGGAGTGATGAAAACATGGGACAAATGGACTAAGCGAACGGAATCACG
XIST1Oligo285	GACTGCGAGGTACGGCCAGACCAAAAGTCATTTAACAAGTTTATTGCGAACGGAATCACG
XIST1Oligo286	GACTGCGAGGTACGGAGAAGGAAATGAAGTAATATAGGTGTGAGAGCGAACGGAATCACG
XIST1Oligo287	GACTGCGAGGTACGGGCCCTAGGATATAAAAATGATGTTATCATTGCGAACGGAATCACG
XIST1Oligo288	GACTGCGAGGTACGGGCTGGGCAGCAGGAGGGATGATGACCAACTGCGAACGGAATCACG
XIST1Oligo289	GACTGCGAGGTACGGGAGACATGATTTCTCATGCAACAGCTTCTCGCGAACGGAATCACG
XIST1Oligo290	GACTGCGAGGTACGGTCCTCAGATAACGCATAGCAAAATGGAGATGCGAACGGAATCACG
XIST1Oligo291	GACTGCGAGGTACGGCACTGCCTAAATAGATCTCTTTCAGAAACAGCGAACGGAATCACG
XIST1Oligo292	GACTGCGAGGTACGGTCTTTACTTTTTACATGCTGACACATACATGCGAACGGAATCACG
XIST1Oligo293	GACTGCGAGGTACGGAGTGCATTTACAAGGTTTGTCTATTTTCAGGCGAACGGAATCACG
XIST1Oligo294	GACTGCGAGGTACGGCCACCTACACTTGAGCCACAATTGGTTTTGGCGAACGGAATCACG
XIST1Oligo295	GACTGCGAGGTACGGCCCCAGTCTCATTGGTACCAGCCTTGGGGAGCGAACGGAATCACG
XIST1Oligo296	GACTGCGAGGTACGGTGGCTGGGCTTTGACCTTTTCCGTTTTTAAGCGAACGGAATCACG
XIST1Oligo297	GACTGCGAGGTACGGGCTTTATTCACATAAATGAAGTTGTGATGAGCGAACGGAATCACG
XIST1Oligo298	GACTGCGAGGTACGGCACTACTGATTAAACAAGAATAAGAGAACAGCGAACGGAATCACG
XIST1Oligo299	GACTGCGAGGTACGGGCCTTCCTTTCACAGTTTCTGGCATCACTAGCGAACGGAATCACG
XIST1Oligo300	GACTGCGAGGTACGGGGATTATTGGAAAATGGAAAGAAGAAAGTAGCGAACGGAATCACG
XIST1Oligo301	GACTGCGAGGTACGGACACCCCTTTCTTCAGCTGGGGATGGGGAAGCGAACGGAATCACG
XIST1Oligo302	GACTGCGAGGTACGGTTTCAATGTGTGGTATCAGCTGGACTCAGTGCGAACGGAATCACG
XIST1Oligo303	GACTGCGAGGTACGGCTGTACATTTTTAGTTAGACATCAGATTTGGCGAACGGAATCACG
XIST1Oligo304	GACTGCGAGGTACGGAATCTGGGGTTGAAATTTTCTAGTTTTCATGCGAACGGAATCACG
XIST1Oligo305	GACTGCGAGGTACGGTATGATTGGTGGAGGGAGCAAGGTTGAAGAGCGAACGGAATCACG
XIST1Oligo306	GACTGCGAGGTACGGAAGTGGAGAAGGAAATAGATAAATGTCAAAGCGAACGGAATCACG
XIST1Oligo307	GACTGCGAGGTACGGGTAGTTTCTATAGCAAGCCAATTACATCCAGCGAACGGAATCACG
XIST1Oligo308	GACTGCGAGGTACGGTTGTAGTTCATACATTCAAAGCATCTGAACGCGAACGGAATCACG
XIST1Oligo309	GACTGCGAGGTACGGATGCTTCAAAAGAAGAGGACTTTATTGTTCGCGAACGGAATCACG
XIST1Oligo310	GACTGCGAGGTACGGCATAAGATTATCTTAAAGCTGAAGCCAAAAGCGAACGGAATCACG
XIST1Oligo311	GACTGCGAGGTACGGTTATTAAGTGAATCAGTGTGACCCTTCTTGGCGAACGGAATCACG
XIST1Oligo312	GACTGCGAGGTACGGAACTAAACCTTGTGTTAGGTAAGAATGGAAGCGAACGGAATCACG
XIST1Oligo313	GACTGCGAGGTACGGCTCACTAGTTTGCTTTACATTTTTGAAAAGGCGAACGGAATCACG
XIST1Oligo314	GACTGCGAGGTACGGTGATCATTGTTGAGATGAGGACAAAATCCTGCGAACGGAATCACG
XIST1Oligo315	GACTGCGAGGTACGGAAATTGTTCAGTTTCATGCAGTTCCAATAGGCGAACGGAATCACG
XIST1Oligo316	GACTGCGAGGTACGGTGGTCTTAAGAACATTACCAGCTCCAGGTTGCGAACGGAATCACG
XIST1Oligo317	GACTGCGAGGTACGGGAAAAGGTCAAACCTGTTTTAAGGGCAACCGCGAACGGAATCACG
XIST1Oligo318	GACTGCGAGGTACGGCACAGAGGGTGGGACAGGAGGAAGAGTGAAGCGAACGGAATCACG
