# Supplementary material for: TAD-like single-cell domain structures exist on both active and inactive X chromosomes and persist under epigenetic perturbations
Source: Genome Biol. 2021 Nov 8;22:309. doi: 10.1186/s13059-021-02523-8 (PMC8574027; doi:10.1186/s13059-021-02523-8)
Supplement: Supplementary file 5 — Additional file 5: Supplementary Table 4. Sequences of the intron RNA FISH template oligo pool. [file 13059_2021_2523_MOESM5_ESM.xlsx]

## Sheet: TMSB4X intron templet oligo
CAATCGACTGCGAGGTACGGATCCTCCTTCAATACATCCCgtattgtgcgttgccttggaggctgagataATCCTCCTTCAATACATCCCGCGAACGGAATCACGGACGT
CAATCGACTGCGAGGTACGGATCCTCCTTCAATACATCCCtgggggaatagacaagtcctttgttctgagATCCTCCTTCAATACATCCCGCGAACGGAATCACGGACGT
CAATCGACTGCGAGGTACGGATCCTCCTTCAATACATCCCgttcatcttccgagccccgagcctcctcccATCCTCCTTCAATACATCCCGCGAACGGAATCACGGACGT
CAATCGACTGCGAGGTACGGATCCTCCTTCAATACATCCCagcctcggacggctgcgcgggctgcatctgATCCTCCTTCAATACATCCCGCGAACGGAATCACGGACGT
CAATCGACTGCGAGGTACGGATCCTCCTTCAATACATCCCcagcctggcggcggcggggctgtgctatgaATCCTCCTTCAATACATCCCGCGAACGGAATCACGGACGT
CAATCGACTGCGAGGTACGGATCCTCCTTCAATACATCCCcatctttacagtccttcttgcagagacatgATCCTCCTTCAATACATCCCGCGAACGGAATCACGGACGT
CAATCGACTGCGAGGTACGGATCCTCCTTCAATACATCCCtgtgccagggatgccgaattgccgggagagATCCTCCTTCAATACATCCCGCGAACGGAATCACGGACGT
CAATCGACTGCGAGGTACGGATCCTCCTTCAATACATCCCcaagaccggcttcggggcgcgcggcggccgATCCTCCTTCAATACATCCCGCGAACGGAATCACGGACGT
CAATCGACTGCGAGGTACGGATCCTCCTTCAATACATCCCctttgtgtgcggggctgcattgtgacgcggATCCTCCTTCAATACATCCCGCGAACGGAATCACGGACGT
CAATCGACTGCGAGGTACGGATCCTCCTTCAATACATCCCgcgatgaagccggtagggcggtggtcggaaATCCTCCTTCAATACATCCCGCGAACGGAATCACGGACGT
CAATCGACTGCGAGGTACGGATCCTCCTTCAATACATCCCggccgccgcctttgtgagaggactagaaagATCCTCCTTCAATACATCCCGCGAACGGAATCACGGACGT
CAATCGACTGCGAGGTACGGATCCTCCTTCAATACATCCCccggatccggcccgcatccttgcggagaggATCCTCCTTCAATACATCCCGCGAACGGAATCACGGACGT
CAATCGACTGCGAGGTACGGATCCTCCTTCAATACATCCCccgcggctaggaaatggaaacgcttttcctATCCTCCTTCAATACATCCCGCGAACGGAATCACGGACGT
CAATCGACTGCGAGGTACGGATCCTCCTTCAATACATCCCatttttcccacttgaatttggaagtggcttATCCTCCTTCAATACATCCCGCGAACGGAATCACGGACGT
CAATCGACTGCGAGGTACGGATCCTCCTTCAATACATCCCtcctcttctttccttgtcctagccagccttATCCTCCTTCAATACATCCCGCGAACGGAATCACGGACGT
CAATCGACTGCGAGGTACGGATCCTCCTTCAATACATCCCattttaaacgctgtaattaacaattcgcagATCCTCCTTCAATACATCCCGCGAACGGAATCACGGACGT
CAATCGACTGCGAGGTACGGATCCTCCTTCAATACATCCCtggtcaatttcctttattctgcaagattcgATCCTCCTTCAATACATCCCGCGAACGGAATCACGGACGT
CAATCGACTGCGAGGTACGGATCCTCCTTCAATACATCCCgctttgagaggcatccgccctctttggtccATCCTCCTTCAATACATCCCGCGAACGGAATCACGGACGT
CAATCGACTGCGAGGTACGGATCCTCCTTCAATACATCCCacagcgttttgaaatatggggaggaggggcATCCTCCTTCAATACATCCCGCGAACGGAATCACGGACGT
CAATCGACTGCGAGGTACGGATCCTCCTTCAATACATCCCgggggtgtcgcctctttttctgtagaaagaATCCTCCTTCAATACATCCCGCGAACGGAATCACGGACGT
CAATCGACTGCGAGGTACGGATCCTCCTTCAATACATCCCggaagctcgtgagcgcggaacggcagcagtATCCTCCTTCAATACATCCCGCGAACGGAATCACGGACGT
CAATCGACTGCGAGGTACGGATCCTCCTTCAATACATCCCtttttcaggctgcgggtcggagggcagaagATCCTCCTTCAATACATCCCGCGAACGGAATCACGGACGT
CAATCGACTGCGAGGTACGGATCCTCCTTCAATACATCCCtgcagttcccagcccagagacagcggggcgATCCTCCTTCAATACATCCCGCGAACGGAATCACGGACGT
CAATCGACTGCGAGGTACGGATCCTCCTTCAATACATCCCctcttcctcacgctcgctcttggcttgctcATCCTCCTTCAATACATCCCGCGAACGGAATCACGGACGT

## Sheet: RPL36A intron templet oligo
TAGGCATGCGAGCGACGGTTACACTACCACCATTTCCTATtgagtggtagttactatttgacgtttcccaACACTACCACCATTTCCTATAGGGCATCGTTACGCGGCAA
TAGGCATGCGAGCGACGGTTACACTACCACCATTTCCTATgttaattgccgtaaggatatgcacttgtctACACTACCACCATTTCCTATAGGGCATCGTTACGCGGCAA
TAGGCATGCGAGCGACGGTTACACTACCACCATTTCCTATctagtccacacacttcatgatataggtataACACTACCACCATTTCCTATAGGGCATCGTTACGCGGCAA
TAGGCATGCGAGCGACGGTTACACTACCACCATTTCCTATgcgttagtttagcgaagttttcactgcactACACTACCACCATTTCCTATAGGGCATCGTTACGCGGCAA
TAGGCATGCGAGCGACGGTTACACTACCACCATTTCCTATgatatatctagtaggtgatggagctgggaaACACTACCACCATTTCCTATAGGGCATCGTTACGCGGCAA
TAGGCATGCGAGCGACGGTTACACTACCACCATTTCCTATtgcaactcatgtctgactagtccacaatacACACTACCACCATTTCCTATAGGGCATCGTTACGCGGCAA
TAGGCATGCGAGCGACGGTTACACTACCACCATTTCCTATtttttatcctttcccttctgaagaggcaaaACACTACCACCATTTCCTATAGGGCATCGTTACGCGGCAA
TAGGCATGCGAGCGACGGTTACACTACCACCATTTCCTATaaattgaggaatgtgccctgctttcctaagACACTACCACCATTTCCTATAGGGCATCGTTACGCGGCAA
TAGGCATGCGAGCGACGGTTACACTACCACCATTTCCTATaactgaagtgtgagtacactggtaaatcctACACTACCACCATTTCCTATAGGGCATCGTTACGCGGCAA
TAGGCATGCGAGCGACGGTTACACTACCACCATTTCCTATttcatttgccttgttccttatctgtcaataACACTACCACCATTTCCTATAGGGCATCGTTACGCGGCAA
TAGGCATGCGAGCGACGGTTACACTACCACCATTTCCTATtgtctgaatcctcgcttgttggttgcactaACACTACCACCATTTCCTATAGGGCATCGTTACGCGGCAA
TAGGCATGCGAGCGACGGTTACACTACCACCATTTCCTATagaattgttctgttgtttctcatcacagaaACACTACCACCATTTCCTATAGGGCATCGTTACGCGGCAA
TAGGCATGCGAGCGACGGTTACACTACCACCATTTCCTATatctgcagtcaactacctgttctcgtgaagACACTACCACCATTTCCTATAGGGCATCGTTACGCGGCAA
TAGGCATGCGAGCGACGGTTACACTACCACCATTTCCTATcttaaaactcttatagaatagccatttaggACACTACCACCATTTCCTATAGGGCATCGTTACGCGGCAA
TAGGCATGCGAGCGACGGTTACACTACCACCATTTCCTATcctttctgctagcctcctgaattctgtattACACTACCACCATTTCCTATAGGGCATCGTTACGCGGCAA
TAGGCATGCGAGCGACGGTTACACTACCACCATTTCCTATctcaggctgagcgagtttctgtttactctcACACTACCACCATTTCCTATAGGGCATCGTTACGCGGCAA
TAGGCATGCGAGCGACGGTTACACTACCACCATTTCCTATaaaccttaggtgatttggctaactcttaaaACACTACCACCATTTCCTATAGGGCATCGTTACGCGGCAA
TAGGCATGCGAGCGACGGTTACACTACCACCATTTCCTATgtaattagcacgatgattggaacggagcatACACTACCACCATTTCCTATAGGGCATCGTTACGCGGCAA
TAGGCATGCGAGCGACGGTTACACTACCACCATTTCCTATtctctccaacacagcatttcttttggcactACACTACCACCATTTCCTATAGGGCATCGTTACGCGGCAA
TAGGCATGCGAGCGACGGTTACACTACCACCATTTCCTATttgcttcttgtgcagtttagctccagaaagACACTACCACCATTTCCTATAGGGCATCGTTACGCGGCAA
TAGGCATGCGAGCGACGGTTACACTACCACCATTTCCTATtattaaggaatgactttagtgctcatttggACACTACCACCATTTCCTATAGGGCATCGTTACGCGGCAA
TAGGCATGCGAGCGACGGTTACACTACCACCATTTCCTATatgcagtaagtggtttgatctcagggtggcACACTACCACCATTTCCTATAGGGCATCGTTACGCGGCAA
TAGGCATGCGAGCGACGGTTACACTACCACCATTTCCTATttttataccttttcacattcggataacttgACACTACCACCATTTCCTATAGGGCATCGTTACGCGGCAA
TAGGCATGCGAGCGACGGTTACACTACCACCATTTCCTATtttagaagacagaggttctaactaggttttACACTACCACCATTTCCTATAGGGCATCGTTACGCGGCAA
TAGGCATGCGAGCGACGGTTACACTACCACCATTTCCTATggcctattaagaactgcaaactagcagcagACACTACCACCATTTCCTATAGGGCATCGTTACGCGGCAA
TAGGCATGCGAGCGACGGTTACACTACCACCATTTCCTATcagaactctggctaaaggggcaagcttattACACTACCACCATTTCCTATAGGGCATCGTTACGCGGCAA
TAGGCATGCGAGCGACGGTTACACTACCACCATTTCCTATaggaaattgagtatttaaaagttgagctacACACTACCACCATTTCCTATAGGGCATCGTTACGCGGCAA
TAGGCATGCGAGCGACGGTTACACTACCACCATTTCCTATtatacccagaagaaaatcggtatatcaaagACACTACCACCATTTCCTATAGGGCATCGTTACGCGGCAA
TAGGCATGCGAGCGACGGTTACACTACCACCATTTCCTATagatatctgcactcctatgtttgttgtagcACACTACCACCATTTCCTATAGGGCATCGTTACGCGGCAA
TAGGCATGCGAGCGACGGTTACACTACCACCATTTCCTATgtttataatagctaagatttagaagcaaccACACTACCACCATTTCCTATAGGGCATCGTTACGCGGCAA
TAGGCATGCGAGCGACGGTTACACTACCACCATTTCCTATttagtgtccatcgggatgaatggataaagaACACTACCACCATTTCCTATAGGGCATCGTTACGCGGCAA
TAGGCATGCGAGCGACGGTTACACTACCACCATTTCCTATaaatgtacctatacgcggccaggcacggtgACACTACCACCATTTCCTATAGGGCATCGTTACGCGGCAA
TAGGCATGCGAGCGACGGTTACACTACCACCATTTCCTATgcttgtgcctagcactttggaaagccgaggACACTACCACCATTTCCTATAGGGCATCGTTACGCGGCAA
TAGGCATGCGAGCGACGGTTACACTACCACCATTTCCTATcttgtggtgtgggcctgtaatctcagccacACACTACCACCATTTCCTATAGGGCATCGTTACGCGGCAA
TAGGCATGCGAGCGACGGTTACACTACCACCATTTCCTATaaaaagggaaaaagaaaatgcacctatacaACACTACCACCATTTCCTATAGGGCATCGTTACGCGGCAA
TAGGCATGCGAGCGACGGTTACACTACCACCATTTCCTATcagtggtactattcagccataaaaagaatgACACTACCACCATTTCCTATAGGGCATCGTTACGCGGCAA
TAGGCATGCGAGCGACGGTTACACTACCACCATTTCCTATagatccagtcatttacaacaacatgggtggACACTACCACCATTTCCTATAGGGCATCGTTACGCGGCAA
TAGGCATGCGAGCGACGGTTACACTACCACCATTTCCTATgcacacaaagacaagcatcacatgttcttgACACTACCACCATTTCCTATAGGGCATCGTTACGCGGCAA
TAGGCATGCGAGCGACGGTTACACTACCACCATTTCCTATgtggtgtcctgcgtggggtcctagaacagaACACTACCACCATTTCCTATAGGGCATCGTTACGCGGCAA
TAGGCATGCGAGCGACGGTTACACTACCACCATTTCCTATggccaaggcgggtgtatcacctgaggtcagACACTACCACCATTTCCTATAGGGCATCGTTACGCGGCAA
TAGGCATGCGAGCGACGGTTACACTACCACCATTTCCTATaatcctgggctcaagtgatcctgcctcagcACACTACCACCATTTCCTATAGGGCATCGTTACGCGGCAA
TAGGCATGCGAGCGACGGTTACACTACCACCATTTCCTATgcttaagagtatactgagtactatttaaagACACTACCACCATTTCCTATAGGGCATCGTTACGCGGCAA
TAGGCATGCGAGCGACGGTTACACTACCACCATTTCCTATcaaagcattgcaaaagaatagttgccccacACACTACCACCATTTCCTATAGGGCATCGTTACGCGGCAA
TAGGCATGCGAGCGACGGTTACACTACCACCATTTCCTATtcatttgcaatgctttgctttaaatagtacACACTACCACCATTTCCTATAGGGCATCGTTACGCGGCAA
TAGGCATGCGAGCGACGGTTACACTACCACCATTTCCTATaagtagtcatttttgaagaaagtgatcttcACACTACCACCATTTCCTATAGGGCATCGTTACGCGGCAA
