# Supplementary material for: TAD-like single-cell domain structures exist on both active and inactive X chromosomes and persist under epigenetic perturbations
Source: Genome Biol. 2021 Nov 8;22:309. doi: 10.1186/s13059-021-02523-8 (PMC8574027; doi:10.1186/s13059-021-02523-8)
Supplement: Supplementary file 6 — Additional file 6: Supplementary Table 5. Sequences of limited-cycle PCR primers, dye-labeled reverse transcription primers and dye-labeled secondary probes. [file 13059_2021_2523_MOESM6_ESM.xlsx]

## Sheet: Primers
	For main region chromatin tracing
Forward PCR primer with T7	GCCGTACGGATAATACGACTCACTATAGGG GTGGTAAAGCTCCGCGGCTT
Reverse PCR primer	TCGTTCCGCATTGACCAATC
Reverse transcription primer for combined DNA FISH with mH2A1 immunofluorescence staining	/5Alex647N/TCGTTCCGCATTGACCAATC
Reverse transcription primer for combined DNA FISH with Xist RNA FISH	/5ATTO565N/TCGTTCCGCATTGACCAATC
	For XIST RNA FISH
Forward PCR primer with T7	GCCGTACGGATAATACGACTCACTATAGGG CAATCGACTGCGAGGTACGG
Reverse PCR primer	ACGTCCGTGATTCCGTTCGC
Reverse transcription primer	/5Biosg/A/iCy5/ACGTCCGTGATTCCGTTCGC
	For closed region chromatin tracing
Forward PCR primer with T7	GCCGTACGGATAATACGACTCACTATAGGG GTGGTAAAGCTCCGCGGCTT
Reverse PCR primer	GATTGGTCAATGCGGAACGA
Reverse transcription primer	/5ATTO565N/GATTGGTCAATGCGGAACGA
	For open region chromatin tracing
Forward PCR primer with T7	GCCGTACGGATAATACGACTCACTATAGGG ATTATTGGTCGACGCCGCGA
Reverse PCR primer	CTTGCGAGATTACGCGGCAC
Reverse transcription primer	CTTGCGAGATTACGCGGCAC
	For TMSB4X intron FISH
Forward PCR primer with T7	GCCGTACGGATAATACGACTCACTATAGGG CAATCGACTGCGAGGTACGG
Reverse PCR primer	GCGAACGGAATCACGGACGT
Reverse transcription primer	GCGAACGGAATCACGGACGT
	For RPL36A intron FISH
Forward PCR primer with T7	GCCGTACGGATAATACGACTCACTATAGGG TAGGCATGCGAGCGACGGTT
Reverse PCR primer	AGGGCATCGTTACGCGGCAA
Reverse transcription primer	AGGGCATCGTTACGCGGCAA

## Sheet: Secondary probes
Secondary probes	Sequence
1	/5Alex647N/CGCAACGCTTGGGACGGTTCCAATCGGATC
2	/5Alex647N/CGAATGCTCTGGCCTCGAACGAACGATAGC
3	/5Alex647N/ACAAATCCGACCAGATCGGACGATCATGGG
4	/5Alex647N/CAAGTATGCAGCGCGATTGACCGTCTCGTT
5	/5Alex647N/AAGTCGTACGCCGATGCGCAGCAATTCACT
6	/5Alex647N/CGAAACATCGGCCACGGTCCCGTTGAACTT
7	/5Alex647N/ACGAATCCACCGTCCAGCGCGTCAAACAGA
8	/5Alex647N/CGCGAAATCCCCGTAACGAGCGTCCCTTGC
9	/5Alex647N/GCATGAGTTGCCTGGCGTTGCGACGACTAA
10	/5Alex647N/CCGTCGTCTCCGGTCCACCGTTGCGCTTAC
11	/5Alex647N/GGCCAATGGCCCAGGTCCGTCACGCAATTT
12	/5Alex647N/TTGATCGAATCGGAGCGTAGCGGAATCTGC
13	/5Alex647N/CGCGCGGATCCGCTTGTCGGGAACGGATAC
14	/5Alex647N/GCCTCGATTACGACGGATGTAATTCGGCCG
15	/5ATTO565N/GGACACGGGATCGACGGTAGTGGATCGATT
16	/5ATTO565N/CGACCTTAGGTTCCGCGTCATGTACCGGTT
17	/5ATTO565N/TGTTTACGACGTGGGCTGCTGCGATTTCAC
18	/5ATTO565N/GGGAAACGGTTGTCGCTACCGGCTTTGCTA
19	/5ATTO565N/GATGGTCGACTGGCGGTCTTAATATGCCCA
20	/5ATTO565N/ATCCATATGACCGGCGGCCTTTTCTCGGAC
21	/5ATTO565N/ATGATCCACGACCGAGCAGGTTAGTTGACG
22	/5ATTO565N/TAGACGCACCACGCTCGACAAGAACAGGAC
23	/5ATTO565N/ACTCGTTTAACGGCCGGTTGGTCTACGGAT
24	/5ATTO565N/GGGTACTCGCGTCTGGAACGACGGATTCAG
25	/5ATTO565N/AACATCGGATCGGTGCGGTGGGATGGATAA
26	/5ATTO565N/AGACGACGCACGTTCGTACCGCGTACTTCG
27	/5ATTO565N/TTTGCTCGCAAGTGCGCACGAGTTGAACTG
28	/5ATTO565N/CCAATGTACCTCGCCGCGTTTAGACGGGCT
FB1	/5Alex647N/ATCCTCCTTCAATACATCCC
FB2	/5Alex750N/ACACTACCACCATTTCCTAT
